# Supplementary material for: The NAC transcription factor FaRIF controls fruit ripening in strawberry
Source: Plant Cell. 2021 Feb 24;33(5):1574–93. doi: 10.1093/plcell/koab070 (PMC8254488; doi:10.1093/plcell/koab070)
Supplement: koab070_Supplementary_Data [file koab070_supplementary_data.zip]

Archive with 12 entries (12 files):
- tpc.00833.2020-s01.pdf
- tpc.00833.2020-s02.xlsx
- tpc.00833.2020-s03.xlsx
- tpc.00833.2020-s04.xlsx
- tpc.00833.2020-s05.xlsx
- tpc.00833.2020-s06.xlsx
- tpc.00833.2020-s07.xlsx
- tpc.00833.2020-s08.xlsx
- tpc.00833.2020-s09.pdf
- tpc.00833.2020-s11.pdf
- tpc.00833.2020-s12.txt
- tpc.00833.2020-s13.txt
