# Supplementary material for: The NAC transcription factor FaRIF controls fruit ripening in strawberry
Source: Plant Cell. 2021 Feb 24;33(5):1574–93. doi: 10.1093/plcell/koab070 (PMC8254488; doi:10.1093/plcell/koab070)
Supplement: koab070_Supplementary_Data [file koab070_supplementary_data.zip › tpc.00833.2020-s02.xlsx]

## Sheet: 35Spro.RIF-RNAi; RPKM≥1 W and R
Supplemental Data, Martín-Pizarro et al. (2021). FaRIF controls fruit ripening in strawberry. Plant Cell.
Supplemental Data Set S1. Transcriptome analysis in control and 35Spro:RIF-RNAi lines at white and red stages of receptacle ripening.
F. vesca gene ID	ANOVA p_value	ANOVA FDR p-value correction	t-test: Control_W vs 35Spro:RIF-RNAi #3_W normalized values - FDR p-value correction	t-test: Control_W vs 35Spro:RIF-RNAi #11_W normalized values - FDR p-value correction	t-test: Control_R vs 35Spro:RIF-RNAi #3_R normalized values - FDR p-value correction	t-test: Control_R vs 35Spro:RIF-RNAi #11_R normalized values - FDR p-value correction	Control_W_RPKM	35Spro:RIF-RNAi #3_W_RPKM	35Spro:RIF-RNAi #11_W_RPKM	Control_R_RPKM	35Spro:RIF-RNAi #3_R_RPKM	35Spro:RIF-RNAi #11_R_RPKM	35Spro:RIF-RNAi #3/Control_W	35Spro:RIF-RNAi #11/Control_W	35Spro:RIF-RNAi #3/Control_R	35Spro:RIF-RNAi #11/Control_R	log2 35Spro:RIF-RNAi #3/Control_W	log2 35Spro:RIF-RNAi #11/Control_W	log2 35Spro:RIF-RNAi #3/Control_R	log2 35Spro:RIF-RNAi #11/Control_R	Max RPKM_W	Max RPKM_R	UniRef90_ID	Annotation	GO Match	GO Descrip	KEGG	ID TF	Mapman	Mapman Descrip
FvH4_1g00010	5.05576e-06	3.84092e-05	1	1	0.205145	0.164942	22.3031	22.9948	22.491	39.7723	33.639	31.5284	1.03102	1.00842	0.845788	0.792723	0.0440664	0.0121032	-0.241631	-0.335112	22.9948	39.7723	UniRef90_UPI0002C30B6C	UniRef90_UPI0002C30B6C PREDICTED: E3 ubiquitin ligase BIG BROTHER-related n=1 Tax=Fragaria vesca subsp. vesca RepID=UPI0002C30B6C	NA	NA	Folding, sorting and degradation	NA	protein.degradation.ubiquitin.E3.RING	(at3g19910 : 278.0) RING/U-box superfamily protein; FUNCTIONS IN: zinc ion binding; EXPRESSED IN: 24 plant structures; EXPRESSED DURING: 15 growth stages; CONTAINS InterPro DOMAIN/s: Zinc finger, RING-type (InterPro:IPR001841), Zinc finger, C3HC4 RING-type (InterPro:IPR018957); BEST Arabidopsis thaliana protein match is: RING/U-box superfamily protein (TAIR:AT3G63530.2); Has 15086 Blast hits to 1…
FvH4_1g00020	1.62467e-05	0.000101766	0.041685	0.646366	0.0287878	0.183504	1.62217	2.57646	1.92675	0.776411	1.82351	1.27253	1.58828	1.18776	2.34864	1.63899	0.667461	0.248238	1.23183	0.712811	2.57646	1.82351	UniRef90_UPI0002C3390E	UniRef90_UPI0002C3390E PREDICTED: bifunctional protein FolD 1, mitochondrial-like isoform X1 n=2 Tax=Fragaria vesca subsp. vesca RepID=UPI0002C3390E	GO:0004488	Molecular Function:methylenetetrahydrofolate dehydrogenase (NADP+) activity	NA	NA	C1-metabolism.Methylenetetrahydrofolate dehydrogenase & Methenyltetrahydrofolate cyclohydrolase	(loc os09g15810.2 : 375.0) no description available & (at2g38660 : 356.0) Amino acid dehydrogenase family protein; FUNCTIONS IN: binding, catalytic activity; INVOLVED IN: folic acid and derivative biosynthetic process, metabolic process; EXPRESSED IN: 22 plant structures; EXPRESSED DURING: 13 growth stages; CONTAINS InterPro DOMAIN/s: Tetrahydrofolate dehydrogenase/cyclohydrolase, NAD(P)-binding …
FvH4_1g00040	7.91555e-09	2.09916e-07	0.0110038	0.0228599	0.0522123	0.746812	156.702	73.1016	73.3441	72.2768	82.6283	70.5098	0.466502	0.46805	1.14322	0.975552	-1.10004	-1.09527	0.193102	-0.0357092	156.702	82.6283	UniRef90_M5W952	UniRef90_M5W952 Methylenetetrahydrofolate reductase n=6 Tax=Rosaceae RepID=M5W952 PRUPE	GO:0055114	Biological Process:oxidation-reduction process	Metabolism of cofactors and vitamins	NA	C1-metabolism.methylenetetrahydrofolate reductase	(at2g44160 : 1079.0) methylenetetrahydrofolate reductase MTHFR2 mRNA, complete; methylenetetrahydrofolate reductase 2 (MTHFR2); FUNCTIONS IN: methylenetetrahydrofolate reductase (NADPH) activity; INVOLVED IN: oxidation reduction, methionine metabolic process; EXPRESSED IN: male gametophyte, guard cell, cultured cell, leaf; EXPRESSED DURING: L mature pollen stage, M germinated pollen stage; CONTAI…
FvH4_1g00050	0.18263	0.317369	0.257985	0.715058	0.194155	0.465383	10.6091	8.94426	9.41138	7.72937	9.81048	9.27372	0.843077	0.887107	1.26925	1.1998	-0.246263	-0.17282	0.343973	0.262796	10.6091	9.81048	UniRef90_UPI0002C32FEA	UniRef90_UPI0002C32FEA PREDICTED: histone-lysine N-methyltransferase ASHH3-like n=4 Tax=Fragaria vesca subsp. vesca RepID=UPI0002C32FEA	GO:0018024	Molecular Function:histone-lysine N-methyltransferase activity	Replication and repair	SET	RNA.regulation of transcription.SET-domain transcriptional regulator family	(at2g44150 : 80.5) histone-lysine N-methyltransferase ASHH3 (ASHH3); FUNCTIONS IN: histone-lysine N-methyltransferase activity; INVOLVED IN: biological process unknown; LOCATED IN: nucleus; EXPRESSED IN: 23 plant structures; EXPRESSED DURING: 13 growth stages; CONTAINS InterPro DOMAIN/s: SET domain (InterPro:IPR001214), Post-SET domain (InterPro:IPR003616), AWS (InterPro:IPR006560); BEST Arabidop…
FvH4_1g00060	1.53673e-05	9.7501e-05	0.0708569	0.182466	0.0367494	0.0447211	1.23259	2.62372	3.18865	1.74245	5.93058	4.8108	2.12862	2.58694	3.40358	2.76093	1.08992	1.37125	1.76705	1.46516	3.18865	5.93058	UniRef90_UPI0002C31874	UniRef90_UPI0002C31874 PREDICTED: MLO-like protein 15 n=1 Tax=Fragaria vesca subsp. vesca RepID=UPI0002C31874	GO:0006952	Biological Process:defense response	Signal transduction	NA	stress.biotic.signalling.MLO-like	(at4g02600 : 491.0) A member of a large family of seven-transmembrane domain proteins specific to plants, homologs of the barley mildew resistance locus o (MLO) protein. The Arabidopsis genome contains 15 genes encoding MLO proteins, with localization in plasma membrane. Phylogenetic analysis revealed four clades of closely-related AtMLO genes. ATMLO1 belongs to the clade II, with ATMLO13 and ATM…
FvH4_1g00070	0.00186363	0.00595678	0.373391	0.298519	0.167574	0.237887	139.819	126.056	120.349	89.921	125.275	112.223	0.90157	0.860754	1.39317	1.24802	-0.149489	-0.216327	0.478371	0.319638	139.819	125.275	UniRef90_I1KSQ0	UniRef90_I1KSQ0 Uncharacterized protein n=8 Tax=rosids RepID=I1KSQ0 SOYBN	GO:0005093	Molecular Function:Rab GDP-dissociation inhibitor activity	Transport and catabolism	NA	signalling.G-proteins	(loc os05g23860 : 806.0) no description available & (at3g59920 : 772.0) RAB GDP DISSOCIATION INHIBITOR 2; RAB GDP dissociation inhibitor 2 (GDI2); FUNCTIONS IN: RAB GDP-dissociation inhibitor activity; INVOLVED IN: regulation of GTPase activity, protein transport; LOCATED IN: cellular component unknown; EXPRESSED IN: 25 plant structures; EXPRESSED DURING: 15 growth stages; CONTAINS InterPro DOMAI…
FvH4_1g00080	0.194599	0.333547	0.327125	0.60438	1	0.623477	20.4609	25.5615	23.5256	24.1488	24.7134	21.2871	1.24929	1.14979	1.02338	0.881497	0.321105	0.201365	0.0333386	-0.181972	25.5615	24.7134	UniRef90_UPI0002C30130	UniRef90_UPI0002C30130 PREDICTED: ankyrin repeat protein SKIP35-like n=1 Tax=Fragaria vesca subsp. vesca RepID=UPI0002C30130	NA	NA	NA	NA	not assigned.unknown	(at3g59910 : 858.0) Ankyrin repeat family protein; CONTAINS InterPro DOMAIN/s: Ankyrin repeat-containing domain (InterPro:IPR020683); BEST Arabidopsis thaliana protein match is: Ankyrin repeat family protein (TAIR:AT2G44090.2); Has 71 Blast hits to 71 proteins in 16 species: Archae - 0; Bacteria - 2; Metazoa - 0; Fungi - 0; Plants - 66; Viruses - 0; Other Eukaryotes - 3 (source: NCBI BLink). & (l…
FvH4_1g00090	2.98874e-07	3.74746e-06	0.0575302	0.120928	0.155018	0.277917	318.351	238.874	246.651	150.895	181.317	177.724	0.750346	0.774777	1.20161	1.1778	-0.414372	-0.368147	0.264965	0.236093	318.351	181.317	UniRef90_UPI0002C316D3	UniRef90_UPI0002C316D3 PREDICTED: uncharacterized protein LOC101306848 n=1 Tax=Fragaria vesca subsp. vesca RepID=UPI0002C316D3	GO:0009269	Biological Process:response to desiccation	NA	NA	development.late embryogenesis abundant	(at2g44060 : 422.0) Late embryogenesis abundant protein, group 2; FUNCTIONS IN: molecular function unknown; INVOLVED IN: response to cadmium ion, response to desiccation, embryo development ending in seed dormancy; LOCATED IN: plasma membrane, membrane; EXPRESSED IN: 25 plant structures; EXPRESSED DURING: 14 growth stages; CONTAINS InterPro DOMAIN/s: Water stress and hypersensitive response domai…
FvH4_1g00100	1.70787e-05	0.000106094	0.0498519	0.15364	1	0.340245	3.38605	2.33231	2.515	1.83449	1.91356	1.45036	0.688798	0.742751	1.0431	0.790604	-0.537847	-0.429049	0.0608802	-0.338973	3.38605	1.91356	UniRef90_UPI0002C35E8B	UniRef90_UPI0002C35E8B PREDICTED: uncharacterized protein LOC101306368 n=1 Tax=Fragaria vesca subsp. vesca RepID=UPI0002C35E8B	GO:0016779	Molecular Function:nucleotidyltransferase activity	NA	NA	not assigned.unknown	(at2g31890 : 684.0) Protein contains putative RNA binding domain. Expressed in response to Pseudomonas syringae infection. Resistance requires silencing of AtRAP suggesting it functions as a negative regulator of plant disease resistance.; RAP; CONTAINS InterPro DOMAIN/s: RAP domain (InterPro:IPR013584); Has 766 Blast hits to 576 proteins in 113 species: Archae - 0; Bacteria - 46; Metazoa - 118; …
FvH4_1g00110	0.0252562	0.0583866	0.326335	0.715058	0.443061	0.657109	31.225	22.4907	25.5339	19.768	21.3427	17.7338	0.720279	0.81774	1.07966	0.897094	-0.473373	-0.290286	0.110573	-0.156669	31.225	21.3427	UniRef90_UPI0002C30073	UniRef90_UPI0002C30073 PREDICTED: 6,7-dimethyl-8-ribityllumazine synthase, chloroplastic isoform X1 n=2 Tax=Fragaria vesca subsp. vesca RepID=UPI0002C30073	GO:0009231	Biological Process:riboflavin biosynthetic process	Metabolism of cofactors and vitamins	NA	Co-factor and vitamine metabolism.riboflavin.riboflavin synthase	(at2g44050 : 256.0) 6,7-dimethyl-8-ribityllumazine synthase / DMRL synthase / lumazine synthase / riboflavin synthase [Arabidopsis thaliana]. Acts in the jasmonic acid signaling pathway.; COI1 SUPPRESSOR1 (COS1); FUNCTIONS IN: 6,7-dimethyl-8-ribityllumazine synthase activity; INVOLVED IN: riboflavin biosynthetic process, jasmonic acid mediated signaling pathway; LOCATED IN: chloroplast stroma, ch…
FvH4_1g00120	0.586234	0.737644	0.466457	1	0.490425	0.703331	1.8316	1.34512	1.74543	2.02589	1.51607	1.79347	0.734394	0.95295	0.748348	0.885273	-0.445374	-0.0695269	-0.418218	-0.175805	1.8316	2.02589	UniRef90_UPI0005C99A35	UniRef90_UPI0005C99A35 PREDICTED: uncharacterized protein LOC105353144 n=1 Tax=Fragaria vesca subsp. vesca RepID=UPI0005C99A35	GO:0005975	Biological Process:carbohydrate metabolic process	NA	NA	protein.degradation	(at2g31870 : 617.0) mutant has Long free-running circadian period; Poly (ADP-ribose) Glycohydrolase; Sanskrit for bright (TEJ); CONTAINS InterPro DOMAIN/s: Poly(ADP-ribose) glycohydrolase (InterPro:IPR007724); BEST Arabidopsis thaliana protein match is: poly(ADP-ribose) glycohydrolase 2 (TAIR:AT2G31865.2); Has 549 Blast hits to 374 proteins in 97 species: Archae - 0; Bacteria - 0; Metazoa - 324; …
FvH4_1g00130	0.0151935	0.037538	0.494592	0.238611	0.108196	0.483775	2.61008	3.63824	4.03669	1.8287	3.74345	2.73146	1.39392	1.54658	2.04705	1.49366	0.479146	0.629081	1.03355	0.578854	4.03669	3.74345	UniRef90_UPI0002C37341	UniRef90_UPI0002C37341 PREDICTED: uncharacterized protein LOC101305502 n=1 Tax=Fragaria vesca subsp. vesca RepID=UPI0002C37341	NA	NA	NA	NA	not assigned.unknown	(at2g31840 : 287.0) Thioredoxin superfamily protein; LOCATED IN: chloroplast; EXPRESSED IN: 21 plant structures; EXPRESSED DURING: 13 growth stages; CONTAINS InterPro DOMAIN/s: Thioredoxin-like fold (InterPro:IPR012336); BEST Arabidopsis thaliana protein match is: unknown protein (TAIR:AT4G28590); Has 792 Blast hits to 656 proteins in 115 species: Archae - 0; Bacteria - 18; Metazoa - 243; Fungi -…
FvH4_1g00150	9.98178e-07	1.01191e-05	0.258544	0.206202	0.00570798	0.0148579	2.23522	9.19594	8.59015	7.11719	25.8065	19.82	4.11411	3.84309	3.62594	2.78481	2.04058	1.94227	1.85836	1.47758	9.19594	25.8065	UniRef90_W9QX86	UniRef90_W9QX86 Uncharacterized protein n=1 Tax=Morus notabilis RepID=W9QX86 9ROSA	NA	NA	NA	NA	not assigned.unknown	no hits & (original description: protein AED:0.44 eAED:0.44 QI:0|-1|0|1|-1|1|1|0|145)
FvH4_1g00160	8.44764e-05	0.0004136	0.881339	0.715058	0.376113	0.0315817	9.64322	8.81209	8.42973	16.2401	13.9828	8.8752	0.913812	0.874161	0.861002	0.546498	-0.130031	-0.194029	-0.215912	-0.871712	9.64322	16.2401	UniRef90_M0YL96	UniRef90_M0YL96 Uncharacterized protein n=2 Tax=Triticeae RepID=M0YL96 HORVD	NA	NA	NA	NA	not assigned.unknown	(at2g43945 : 338.0) unknown protein; LOCATED IN: chloroplast; BEST Arabidopsis thaliana protein match is: unknown protein (TAIR:AT3G59870); Has 292 Blast hits to 292 proteins in 84 species: Archae - 0; Bacteria - 122; Metazoa - 0; Fungi - 0; Plants - 46; Viruses - 0; Other Eukaryotes - 124 (source: NCBI BLink). & (loc os01g23680 : 335.0) no description available & (chl4|516587 : 244.0) no descrip…
FvH4_1g00200	0.0374648	0.0820409	0.654213	0.901592	1	0.296026	88.5706	83.4669	93.375	82.3613	86.0114	66.3765	0.942377	1.05424	1.04432	0.805918	-0.0856239	0.0762079	0.062561	-0.311295	93.375	86.0114	UniRef90_UPI0005C974BC	UniRef90_UPI0005C974BC PREDICTED: outer envelope pore protein 37, chloroplastic n=1 Tax=Fragaria vesca subsp. vesca RepID=UPI0005C974BC	GO:0006396	Biological Process:RNA processing	Transcription	NA	not assigned.no ontology	(at2g43970 : 320.0) RNA-binding protein; FUNCTIONS IN: RNA binding, nucleic acid binding; INVOLVED IN: RNA processing; LOCATED IN: ribonucleoprotein complex, nucleus, chloroplast; EXPRESSED IN: 22 plant structures; EXPRESSED DURING: 13 growth stages; CONTAINS InterPro DOMAIN/s: Winged helix-turn-helix transcription repressor DNA-binding (InterPro:IPR011991), RNA-binding protein Lupus La (InterPro…
FvH4_1g00210	0.0166749	0.0406951	0.0411458	0.91858	0.338138	0.657109	56.753	48.5354	55.5441	49.71	60.2248	53.83	0.855203	0.978698	1.21152	1.08288	-0.225661	-0.0310638	0.27682	0.114873	56.753	60.2248	UniRef90_UPI0002C2E96C	UniRef90_UPI0002C2E96C PREDICTED: probable uridine nucleosidase 2 n=1 Tax=Fragaria vesca subsp. vesca RepID=UPI0002C2E96C	NA	NA	NA	NA	nucleotide metabolism.degradation.pyrimidine.uridine nucleosidase	(at1g05620 : 505.0) uridine-ribohydrolase 2 (URH2); FUNCTIONS IN: hydrolase activity, UDP-glucosyltransferase activity; INVOLVED IN: biological process unknown; LOCATED IN: cellular component unknown; EXPRESSED IN: 23 plant structures; EXPRESSED DURING: 15 growth stages; CONTAINS InterPro DOMAIN/s: Inosine/uridine-preferring nucleoside hydrolase (InterPro:IPR001910); BEST Arabidopsis thaliana pro…
FvH4_1g00230	0.0776356	0.15381	0.617324	0.485593	0.709653	1	1.57846	1.06719	0.995535	1.70076	2.01504	1.70281	0.676096	0.630702	1.18479	1.00121	-0.564699	-0.66497	0.244635	0.00173955	1.57846	2.01504	UniRef90_UPI0002C30E7D	UniRef90_UPI0002C30E7D PREDICTED: general transcription factor 3C polypeptide 5-like isoform X1 n=4 Tax=Fragaria vesca subsp. vesca RepID=UPI0002C30E7D	NA	NA	Transcription	NA	RNA.regulation of transcription.putative transcription regulator	(at3g49410 : 534.0) Transcription factor IIIC, subunit 5; CONTAINS InterPro DOMAIN/s: Transcription factor IIIC, subunit 5 (InterPro:IPR019136); BEST Arabidopsis thaliana protein match is: Transcription factor IIIC, subunit 5 (TAIR:AT5G24450); Has 2810 Blast hits to 2245 proteins in 293 species: Archae - 21; Bacteria - 231; Metazoa - 753; Fungi - 513; Plants - 191; Viruses - 81; Other Eukaryotes …
FvH4_1g00240	0.195365	0.334376	0.379257	1	0.902213	0.306971	2.84191	1.52248	2.82133	1.71083	1.91301	1.30742	0.535726	0.992759	1.11817	0.764202	-0.900432	-0.0104841	0.161146	-0.387975	2.84191	1.91301	UniRef90_UPI0005CB5F69	UniRef90_UPI0005CB5F69 PREDICTED: probable thiol methyltransferase 2 n=1 Tax=Fragaria vesca subsp. vesca RepID=UPI0005CB5F69	GO:0008757	Molecular Function:S-adenosylmethionine-dependent methyltransferase activity	NA	NA	amino acid metabolism.synthesis.aspartate family.methionine.methionine S-methyltransferase	(at2g43940 : 296.0) HARMLESS TO OZONE LAYER 3 (HOL3); FUNCTIONS IN: methyltransferase activity, thiopurine S-methyltransferase activity; INVOLVED IN: metabolic process; LOCATED IN: chloroplast, chloroplast envelope; EXPRESSED IN: male gametophyte, guard cell, pollen tube; EXPRESSED DURING: M germinated pollen stage, seedling growth; CONTAINS InterPro DOMAIN/s: Thiopurine S-methyltransferase (Inte…
FvH4_1g00250	0.00248902	0.00767596	0.776278	1	0.588857	0.0971061	24.5476	23.4587	24.6075	28.001	23.6698	16.2453	0.955643	1.00244	0.845321	0.58017	-0.0654567	0.00351414	-0.24243	-0.785451	24.6075	28.001	UniRef90_UPI0002C315B2	UniRef90_UPI0002C315B2 PREDICTED: ankyrin repeat-containing protein At5g02620-like n=1 Tax=Fragaria vesca subsp. vesca RepID=UPI0002C315B2	GO:0005515	Molecular Function:protein binding	NA	NA	cell.organisation	(at2g31820 : 717.0) Ankyrin repeat family protein; LOCATED IN: plasma membrane; EXPRESSED IN: 22 plant structures; EXPRESSED DURING: 13 growth stages; CONTAINS InterPro DOMAIN/s: Ankyrin repeat-containing domain (InterPro:IPR020683), Ankyrin repeat (InterPro:IPR002110); BEST Arabidopsis thaliana protein match is: Ankyrin repeat family protein (TAIR:AT1G05640); Has 69909 Blast hits to 28585 protei…
FvH4_1g00300	1.06913e-09	4.73132e-08	0.729568	0.255861	0.00175957	0.0183019	102.636	111.103	134.78	3.13997	20.3828	20.2322	1.08249	1.31318	6.4914	6.44344	0.114349	0.393059	2.69853	2.68783	134.78	20.3828	UniRef90_UPI0002C2E05C	UniRef90_UPI0002C2E05C PREDICTED: F-box/kelch-repeat protein At3g23880-like n=1 Tax=Fragaria vesca subsp. vesca RepID=UPI0002C2E05C	GO:0005515	Molecular Function:protein binding	NA	NA	protein.degradation.ubiquitin.E3.SCF.FBOX	(at3g06240 : 130.0) F-box family protein; CONTAINS InterPro DOMAIN/s: F-box domain, cyclin-like (InterPro:IPR001810), F-box domain, Skp2-like (InterPro:IPR022364), F-box associated domain, type 1 (InterPro:IPR006527), F-box associated interaction domain (InterPro:IPR017451); BEST Arabidopsis thaliana protein match is: F-box and associated interaction domains-containing protein (TAIR:AT4G12560.2);…
FvH4_1g00330	7.71341e-06	5.45279e-05	0.17496	0.30076	0.0477349	0.214725	1.75428	3.37141	2.71369	3.31345	9.01418	5.39997	1.92182	1.54689	2.72048	1.62971	0.942471	0.62937	1.44386	0.704619	3.37141	9.01418	UniRef90_UPI0002C3540B	UniRef90_UPI0002C3540B PREDICTED: 2-alkenal reductase (NADP(+)-dependent)-like n=1 Tax=Fragaria vesca subsp. vesca RepID=UPI0002C3540B	GO:0055114	Biological Process:oxidation-reduction process	NA	NA	misc.oxidases - copper, flavone etc	(at3g03080 : 483.0) Zinc-binding dehydrogenase family protein; FUNCTIONS IN: oxidoreductase activity, binding, zinc ion binding, catalytic activity; INVOLVED IN: oxidation reduction, metabolic process; LOCATED IN: cellular component unknown; EXPRESSED IN: 8 plant structures; EXPRESSED DURING: L mature pollen stage, M germinated pollen stage, 4 anthesis, petal differentiation and expansion stage; …
FvH4_1g00340	4.0314e-05	0.000218607	0.884533	0.643326	0.190343	0.126459	5.77999	5.6133	7.13404	10.3518	9.58643	8.51368	0.971162	1.23427	0.926061	0.822432	-0.0422162	0.303654	-0.11082	-0.282031	7.13404	10.3518	UniRef90_UPI000498B3BB	UniRef90_UPI000498B3BB PREDICTED: 2-alkenal reductase (NADP(+)-dependent)-like n=2 Tax=Maleae RepID=UPI000498B3BB	GO:0016491	Molecular Function:oxidoreductase activity	NA	NA	misc.oxidases - copper, flavone etc	(gnl|cdd|36410 : 500.0) no description available & (at5g16990 : 494.0) molecular function has not been defined, was shown involved in oxidative stress tolerance.; Zinc-binding dehydrogenase family protein; FUNCTIONS IN: oxidoreductase activity, binding, zinc ion binding, catalytic activity; INVOLVED IN: response to oxidative stress; LOCATED IN: plasma membrane; EXPRESSED IN: 26 plant structures; …
FvH4_1g00350	0.0106256	0.0274378	0.773966	0.573975	0.704829	0.925578	9.86409	11.0724	12.1826	8.63936	7.86533	8.22472	1.12249	1.23505	0.910406	0.952006	0.166709	0.304567	-0.135417	-0.0709577	12.1826	8.63936	UniRef90_UPI0002C31BE1	UniRef90_UPI0002C31BE1 PREDICTED: acetolactate synthase small subunit 2, chloroplastic-like n=1 Tax=Fragaria vesca subsp. vesca RepID=UPI0002C31BE1	GO:0009082	Biological Process:branched-chain amino acid biosynthetic process	Carbohydrate metabolism	NA	amino acid metabolism.synthesis.branched chain group.common.acetolactate synthase	(at2g31810 : 644.0) ACT domain-containing small subunit of acetolactate synthase protein; FUNCTIONS IN: acetolactate synthase activity, amino acid binding; INVOLVED IN: branched chain family amino acid biosynthetic process; LOCATED IN: chloroplast; EXPRESSED IN: 24 plant structures; EXPRESSED DURING: 13 growth stages; CONTAINS InterPro DOMAIN/s: Acetolactate synthase, small subunit (InterPro:IPR0…
FvH4_1g00360	8.063e-10	3.82264e-08	0.952795	0.241862	0.00636568	0.556495	14.8646	15.1241	16.66	6.32031	9.00986	7.2453	1.01746	1.12078	1.42554	1.14635	0.0249691	0.164504	0.511509	0.19705	16.66	9.00986	UniRef90_A0A061EI64	UniRef90_A0A061EI64 Integrin-linked protein kinase family isoform 1 n=1 Tax=Theobroma cacao RepID=A0A061EI64 THECC	GO:0005524	Molecular Function:ATP binding	NA	NA	protein.postranslational modification	(at2g43850 : 760.0) Integrin-linked protein kinase family; FUNCTIONS IN: protein serine/threonine/tyrosine kinase activity, kinase activity; INVOLVED IN: regulation of signal transduction, protein amino acid phosphorylation; LOCATED IN: chloroplast; EXPRESSED IN: 24 plant structures; EXPRESSED DURING: 13 growth stages; CONTAINS InterPro DOMAIN/s: Integrin-linked protein kinase (InterPro:IPR016253…
FvH4_1g00370	1.33094e-07	1.94226e-06	0.0334457	0.0159505	0.0918301	0.479043	147.015	92.4332	87.5712	160.593	245.747	187.811	0.628734	0.595662	1.53024	1.16948	-0.669479	-0.747435	0.613762	0.225873	147.015	245.747	UniRef90_A0A0D2TZW8	UniRef90_A0A0D2TZW8 Uncharacterized protein n=1 Tax=Gossypium raimondii RepID=A0A0D2TZW8 GOSRA	GO:0005840	Cellular Component:ribosome	Translation	NA	protein.synthesis.ribosomal protein.eukaryotic.40S subunit.S24	(at5g28060 : 181.0) Ribosomal protein S24e family protein; FUNCTIONS IN: structural constituent of ribosome, nucleotide binding; INVOLVED IN: translation, ribosome biogenesis; LOCATED IN: cytosolic small ribosomal subunit, cytosolic ribosome, ribosome, cell wall, membrane; EXPRESSED IN: 23 plant structures; EXPRESSED DURING: 14 growth stages; CONTAINS InterPro DOMAIN/s: Ribosomal protein S24e (In…
FvH4_1g00380	0.00721629	0.0195248	1	1	0.209093	1	33.0927	33.236	35.1275	38.1543	49.2448	38.1731	1.00433	1.06149	1.29068	1.00049	0.00623513	0.0860886	0.368126	0.000711655	35.1275	49.2448	UniRef90_UPI0002C365F5	UniRef90_UPI0002C365F5 PREDICTED: LETM1 and EF-hand domain-containing protein 1, mitochondrial-like n=1 Tax=Fragaria vesca subsp. vesca RepID=UPI0002C365F5	GO:0043022	Molecular Function:ribosome binding	Transport and catabolism	NA	signalling.calcium	(at3g59820 : 750.0) LETM1-like protein; LOCATED IN: mitochondrion; EXPRESSED IN: 27 plant structures; EXPRESSED DURING: 15 growth stages; CONTAINS InterPro DOMAIN/s: EF-Hand 1, calcium-binding site (InterPro:IPR018247), EF-HAND 2 (InterPro:IPR018249), LETM1-like (InterPro:IPR011685); BEST Arabidopsis thaliana protein match is: LETM1-like protein (TAIR:AT1G65540); Has 35333 Blast hits to 34131 pro…
FvH4_1g00390	0.00132534	0.00442471	0.0924928	0.538917	0.112344	0.033739	1.83201	3.05194	3.59842	5.94974	3.32931	1.50253	1.66589	1.96419	0.559572	0.252538	0.736296	0.973931	-0.837605	-1.98543	3.59842	5.94974	UniRef90_UPI0002C30153	UniRef90_UPI0002C30153 PREDICTED: UDP-glycosyltransferase 74E1-like n=1 Tax=Fragaria vesca subsp. vesca RepID=UPI0002C30153	GO:0008152	Biological Process:metabolic process	NA	NA	misc.UDP glucosyl and glucoronyl transferases	(at1g05675 : 430.0) UDP-Glycosyltransferase superfamily protein; FUNCTIONS IN: transferase activity, transferring hexosyl groups; INVOLVED IN: metabolic process; CONTAINS InterPro DOMAIN/s: UDP-glucuronosyl/UDP-glucosyltransferase (InterPro:IPR002213); BEST Arabidopsis thaliana protein match is: Uridine diphosphate glycosyltransferase 74E2 (TAIR:AT1G05680). & (loc os09g34250 : 313.0) no descripti…
FvH4_1g00410	6.44063e-09	1.80466e-07	0.030145	0.12568	0.59044	0.53232	12.8718	6.46076	8.37615	1.27046	1.76234	1.8632	0.501934	0.650739	1.38717	1.46655	-0.994432	-0.619849	0.472145	0.552431	12.8718	1.8632	UniRef90_UPI0002C2E184	UniRef90_UPI0002C2E184 PREDICTED: UDP-glycosyltransferase 74E1-like, partial n=1 Tax=Fragaria vesca subsp. vesca RepID=UPI0002C2E184	GO:0016758	Molecular Function:transferase activity, transferring hexosyl groups	NA	NA	hormone metabolism.salicylic acid.synthesis-degradation	(at1g05675 : 431.0) UDP-Glycosyltransferase superfamily protein; FUNCTIONS IN: transferase activity, transferring hexosyl groups; INVOLVED IN: metabolic process; CONTAINS InterPro DOMAIN/s: UDP-glucuronosyl/UDP-glucosyltransferase (InterPro:IPR002213); BEST Arabidopsis thaliana protein match is: Uridine diphosphate glycosyltransferase 74E2 (TAIR:AT1G05680). & (loc os09g34250 : 318.0) no descripti…
FvH4_1g00420	0.00145907	0.00480938	0.625907	0.219501	0.459093	0.0894552	1.90329	2.36967	2.44773	2.57082	3.25625	1.30595	1.24504	1.28605	1.26662	0.507991	0.31619	0.362945	0.340983	-0.977126	2.44773	3.25625	UniRef90_V4T546	UniRef90_V4T546 Glycosyltransferase n=3 Tax=Citrus RepID=V4T546 9ROSI	GO:0008152	Biological Process:metabolic process	Metabolism of other amino acids	NA	hormone metabolism.salicylic acid.synthesis-degradation.synthesis.SA glucosyltransferase ester and ether bond making SGE, SAG	(at2g43820 : 527.0) Induced by Salicylic acid, virus, fungus and bacteria.Involved in the tryptophan synthesis pathway. Independent of NPR1 for their induction by salicylic acid. UGT74F1 transfers UDP:glucose to salicylic acid (forming a glucoside (SAG) and a glucose ester (SGE)), benzoic acid, and athranilate in vitro. UGT74F2 shows a weak ability to catalyze the formation of the p-aminobenzoate…
FvH4_1g00430	1.65611e-08	3.76351e-07	0.0968594	0.530027	0.0047603	0.00361599	19.0033	15.5758	16.7785	29.8898	18.2761	12.1371	0.819638	0.882928	0.611449	0.40606	-0.286941	-0.179632	-0.709696	-1.30023	19.0033	29.8898	UniRef90_UPI0002C361D0	UniRef90_UPI0002C361D0 PREDICTED: BTB/POZ and TAZ domain-containing protein 3 n=1 Tax=Fragaria vesca subsp. vesca RepID=UPI0002C361D0	GO:0005634	Cellular Component:nucleus	NA	TAZ	RNA.regulation of transcription.Transcriptional Adaptor Zinc Bundle (TAZ) domain family	(loc os01g66890.2 : 397.0) no description available & (at1g05690 : 389.0) BTB and TAZ domain protein. Acts redunantly with BT1 and BT2 during female gametophyte development. Acts with BT2 during male gametophyte development.; BTB and TAZ domain protein 3 (BT3); FUNCTIONS IN: transcription regulator activity; INVOLVED IN: embryo sac development, pollen development; LOCATED IN: nucleus, chloroplast…
FvH4_1g00440	0.000417382	0.0016283	0.124935	0.315041	0.335224	0.0490882	14.1789	10.7491	11.5884	18.8062	15.0487	15.7408	0.758104	0.817299	0.800199	0.837004	-0.399533	-0.291065	-0.321569	-0.256693	14.1789	18.8062	UniRef90_UPI0004E58B29	UniRef90_UPI0004E58B29 PREDICTED: U6 snRNA-associated Sm-like protein LSm6 n=1 Tax=Phoenix dactylifera RepID=UPI0004E58B29	GO:0005732	Cellular Component:small nucleolar ribonucleoprotein complex	Transcription	NA	RNA.processing	(at3g59810 : 151.0) Small nuclear ribonucleoprotein family protein; CONTAINS InterPro DOMAIN/s: Like-Sm ribonucleoprotein (LSM) domain (InterPro:IPR001163), Like-Sm ribonucleoprotein (LSM) domain, eukaryotic/archaea-type (InterPro:IPR006649), Like-Sm ribonucleoprotein (LSM)-related domain (InterPro:IPR010920); BEST Arabidopsis thaliana protein match is: Small nuclear ribonucleoprotein family prot…
FvH4_1g00450	0.383165	0.583059	0.394995	0.654187	0.979564	1	0.0436242	3.43613	0.0660224	2.88761	1.72301	2.42383	78.7665	1.51343	0.596692	0.839392	6.29951	0.597827	-0.744942	-0.252584	3.43613	2.88761	UniRef90_UPI0005C89A32	UniRef90_UPI0005C89A32 PREDICTED: formin-like protein 2 n=1 Tax=Fragaria vesca subsp. vesca RepID=UPI0005C89A32	NA	NA	Lipid metabolism	NA	not assigned.no ontology	(at2g30720 : 577.0) Thioesterase/thiol ester dehydrase-isomerase superfamily protein; BEST Arabidopsis thaliana protein match is: Thioesterase/thiol ester dehydrase-isomerase superfamily protein (TAIR:AT5G48370); Has 35333 Blast hits to 34131 proteins in 2444 species: Archae - 798; Bacteria - 22429; Metazoa - 974; Fungi - 991; Plants - 531; Viruses - 0; Other Eukaryotes - 9610 (source: NCBI BLink…
FvH4_1g00460	1.73076e-07	2.38941e-06	0.027954	0.00598021	0.709653	0.657109	32.6105	10.3274	13.3443	6.21058	8.04992	4.62648	0.31669	0.409203	1.29616	0.744934	-1.65886	-1.28911	0.374247	-0.424815	32.6105	8.04992	0	0	NA	NA	NA	NA	not assigned.no ontology.formin homology 2 domain-containing protein	(loc os01g67240 : 553.0) no description available & (at3g25500 : 549.0) Poly-L-proline-containing (PLP) protein that form part of the signal-transduction cascade that leads to rearrangement of the actin cytoskeleton. AFH1 is a nonprocessive formin that moves from the barbered end to the side of an actin filament after the nucleation event.; formin homology 1 (AFH1); FUNCTIONS IN: actin binding, p…
FvH4_1g00470	3.06431e-05	0.000173987	1	0.538123	0.529687	0.345501	6.8997	6.70776	7.79039	13.8393	11.4512	11.489	0.972181	1.12909	0.82744	0.830169	-0.0407026	0.175161	-0.273274	-0.268524	7.79039	13.8393	UniRef90_B9SFT0	UniRef90_B9SFT0 Nucleic acid binding protein, putative n=1 Tax=Ricinus communis RepID=B9SFT0 RICCO	NA	NA	NA	NA	not assigned.unknown	(at3g59800 : 133.0) unknown protein; BEST Arabidopsis thaliana protein match is: unknown protein (TAIR:AT2G43795.2); Has 15361 Blast hits to 8061 proteins in 537 species: Archae - 2; Bacteria - 622; Metazoa - 7561; Fungi - 1246; Plants - 920; Viruses - 49; Other Eukaryotes - 4961 (source: NCBI BLink). & (reliability: 266.0) & (original description: protein AED:0.01 eAED:0.01 QI:311|1|1|1|1|1|5|36…
FvH4_1g00480	7.79634e-06	5.50189e-05	0.0227206	0.0760411	0.0966233	0.429479	26.6645	18.0534	19.0511	14.0436	18.7861	16.4577	0.677059	0.714472	1.3377	1.1719	-0.562647	-0.485051	0.419754	0.228851	26.6645	18.7861	UniRef90_A0A0D2RDK9	UniRef90_A0A0D2RDK9 Mitogen-activated protein kinase n=2 Tax=rosids RepID=A0A0D2RDK9 GOSRA	GO:0004707	Molecular Function:MAP kinase activity	Signal transduction	NA	signalling.MAP kinases	(q07176|mmk1 medsa : 705.0) Mitogen-activated protein kinase homolog MMK1 (EC 2.7.11.24) (MAP kinase MSK7) (MAP kinase ERK1) - Medicago sativa (Alfalfa) & (loc os06g06090 : 680.0) no description available & (at2g43790 : 667.0) Encodes a MAP kinase induced by pathogens, ethylene biosynthesis, oxidative stress and osmotic stress.Also involved in ovule development. Homozygous mutants in a MPK3 heter…
FvH4_1g00490	9.87708e-05	0.000472421	0.295461	0.715058	0.134087	0.0692624	5.6028	4.03395	4.67926	9.94691	6.2472	5.86635	0.719987	0.835165	0.628055	0.589766	-0.473956	-0.259867	-0.671038	-0.761786	5.6028	9.94691	UniRef90_UPI0002C2FC10	UniRef90_UPI0002C2FC10 PREDICTED: uncharacterized protein LOC101297076 n=1 Tax=Fragaria vesca subsp. vesca RepID=UPI0002C2FC10	NA	NA	NA	NA	not assigned.no ontology	(at5g10460 : 445.0) Haloacid dehalogenase-like hydrolase (HAD) superfamily protein; FUNCTIONS IN: hydrolase activity; LOCATED IN: chloroplast; EXPRESSED IN: 22 plant structures; EXPRESSED DURING: 13 growth stages; CONTAINS InterPro DOMAIN/s: HAD-superfamily hydrolase, subfamily IIA, hypothetical 3 (InterPro:IPR006356); Has 4117 Blast hits to 4117 proteins in 1113 species: Archae - 73; Bacteria - …
FvH4_1g00500	0.491293	0.655149	1	0.923178	1	1	1.03198	1.15511	0.461856	0.196134	0.317009	0.159567	1.11931	0.447544	1.61629	0.813559	0.162612	-1.1599	0.692682	-0.29768	1.15511	0.317009	UniRef90_UPI0002C301FA	UniRef90_UPI0002C301FA PREDICTED: uncharacterized protein LOC101296797 n=1 Tax=Fragaria vesca subsp. vesca RepID=UPI0002C301FA	NA	NA	NA	NA	not assigned.unknown	no hits & (original description: protein AED:0.64 eAED:0.64 QI:0|0|0|0.5|1|1|2|0|125)
FvH4_1g00510	2.96252e-12	5.88142e-10	0.027907	1	0.00722813	0.0608482	72.4417	66.3511	72.2162	118.26	195.498	144.337	0.915924	0.996887	1.65312	1.2205	-0.1267	-0.00449812	0.72519	0.287478	72.4417	195.498	UniRef90_A0A067EAV7	UniRef90_A0A067EAV7 Uncharacterized protein n=1 Tax=Citrus sinensis RepID=A0A067EAV7 CITSI	GO:0005622	Cellular Component:intracellular	Xenobiotics biodegradation and metabolism	NA	protein.synthesis.ribosomal protein.eukaryotic.60S subunit.L5	(q6unt2|rl5 cucsa : 449.0) 60S ribosomal protein L5 - Cucumis sativus (Cucumber) & (at3g25520 : 442.0) Encodes ribosomal protein L5 that binds to 5S ribosomal RNA and in involved in its export from the nucleus to the cytoplasm. Identified in a screen for enhancers of as1. as1/pgy double mutants show defects in leaf vascular patterning and adaxial cell fate. Double mutant analysis indicates pgy ge…
FvH4_1g00530	8.53586e-07	8.85746e-06	0.113746	0.293421	0.689556	0.0780847	11.4026	9.72058	10.2097	14.5131	15.0984	11.3552	0.852489	0.895382	1.04032	0.782408	-0.230246	-0.159425	0.0570328	-0.354008	11.4026	15.0984	UniRef90_UPI0002C303B8	UniRef90_UPI0002C303B8 PREDICTED: probable phosphoinositide phosphatase SAC9 n=1 Tax=Fragaria vesca subsp. vesca RepID=UPI0002C303B8	GO:0005515	Molecular Function:protein binding	NA	NA	signalling.phosphinositides	(at3g59770 : 2189.0) Encodes a phosphoinositide phosphatase. The sac9 null mutant accumulates elevated levels of PtdIns(4,5)P2 and Ins(1,4,5)P3. The mutant plants have characteristics of constitutive stress responses.; SUPPRESSOR OF ACTIN 9 (SAC9); CONTAINS InterPro DOMAIN/s: WW/Rsp5/WWP (InterPro:IPR001202), Synaptojanin, N-terminal (InterPro:IPR002013); BEST Arabidopsis thaliana protein match i…
FvH4_1g00540	0.00666218	0.0181996	0.96216	0.766143	0.167574	0.112922	2.0344	1.82423	1.58591	0.595963	1.07333	1.06834	0.896694	0.779547	1.801	1.79262	-0.157313	-0.359292	0.848802	0.842073	2.0344	1.07333	UniRef90_UPI0002C2F7CD	UniRef90_UPI0002C2F7CD PREDICTED: uncharacterized protein LOC101295445 n=1 Tax=Fragaria vesca subsp. vesca RepID=UPI0002C2F7CD	NA	NA	NA	NA	not assigned.unknown	(at3g59780 : 527.0) Rhodanese/Cell cycle control phosphatase superfamily protein; FUNCTIONS IN: molecular function unknown; INVOLVED IN: biological process unknown; LOCATED IN: nucleus, chloroplast; EXPRESSED IN: guard cell; CONTAINS InterPro DOMAIN/s: Rhodanese-like (InterPro:IPR001763); BEST Arabidopsis thaliana protein match is: calcium sensing receptor (TAIR:AT5G23060); Has 1153 Blast hits to…
FvH4_1g00550	0.0273186	0.0624487	0.308395	0.539182	1	0.608972	29.0316	23.4126	25.004	30.9695	31.5903	27.3358	0.806453	0.861269	1.02005	0.88267	-0.310338	-0.215465	0.0286344	-0.180054	29.0316	31.5903	UniRef90_A5C1I0	UniRef90_A5C1I0 Carboxypeptidase n=1 Tax=Vitis vinifera RepID=A5C1I0 VITVI	GO:0006508	Biological Process:proteolysis	Xenobiotics biodegradation and metabolism	NA	protein.degradation.serine protease	(loc os06g08720.2 : 675.0) no description available & (p55748|cbp22 horvu : 671.0) Serine carboxypeptidase II-2 precursor (EC 3.4.16.6) (CP-MII.2) [Contains: Serine carboxypeptidase II-2 chain A; Serine carboxypeptidase II-2 chain B] (Fragment) - Hordeum vulgare (Barley) & (at4g30810 : 664.0) serine carboxypeptidase-like 29 (scpl29); FUNCTIONS IN: serine-type carboxypeptidase activity; INVOLVED I…
FvH4_1g00560	0.149633	0.26914	0.40311	0.715058	0.85736	0.657109	4.77317	2.56631	3.29797	4.51201	5.09203	3.47793	0.537654	0.69094	1.12855	0.770816	-0.895249	-0.533368	0.174471	-0.375542	4.77317	5.09203	UniRef90_UPI0005CB35F9	UniRef90_UPI0005CB35F9 PREDICTED: uncharacterized protein LOC101293928, partial n=1 Tax=Fragaria vesca subsp. vesca RepID=UPI0005CB35F9	GO:0005675	Cellular Component:holo TFIIH complex	Transcription	NA	cell.cycle	(loc os11g28350 : 132.0) no description available & (at4g30820 : 117.0) cyclin-dependent kinase-activating kinase assembly factor-related / CDK-activating kinase assembly factor-related; FUNCTIONS IN: molecular function unknown; INVOLVED IN: cell cycle; LOCATED IN: nucleus; EXPRESSED IN: 22 plant structures; EXPRESSED DURING: 13 growth stages; CONTAINS InterPro DOMAIN/s: Cdk-activating kinase ass…
FvH4_1g00590	0.00116062	0.00395139	0.169551	0.389168	0.27977	0.0943185	1.9992	2.90799	2.67492	2.82136	3.77495	2.229	1.45458	1.33799	1.33799	0.790043	0.540599	0.420069	0.420066	-0.339998	2.90799	3.77495	UniRef90_UPI0002C33D72	UniRef90_UPI0002C33D72 PREDICTED: DNA-directed RNA polymerase 3, chloroplastic n=1 Tax=Fragaria vesca subsp. vesca RepID=UPI0002C33D72	GO:0003899	Molecular Function:DNA-directed 5'-3' RNA polymerase activity	Translation	NA	RNA.transcription	(at2g24120 : 1395.0) SCABRA 3 (SCA3); FUNCTIONS IN: DNA-directed RNA polymerase activity, protein binding, DNA binding; INVOLVED IN: transcription; LOCATED IN: mitochondrion; EXPRESSED IN: 21 plant structures; EXPRESSED DURING: 13 growth stages; CONTAINS InterPro DOMAIN/s: DNA-directed RNA polymerase, bacteriophage type (InterPro:IPR002092); BEST Arabidopsis thaliana protein match is: male gameto…
FvH4_1g00630	0.257383	0.42087	0.437786	0.428349	1	0.780039	3.23712	2.50898	2.46251	3.38397	3.69894	2.68161	0.775064	0.76071	1.09308	0.792445	-0.367612	-0.394581	0.128396	-0.335618	3.23712	3.69894	UniRef90_UPI0005CA8EF6	UniRef90_UPI0005CA8EF6 PREDICTED: calcineurin subunit B-like n=1 Tax=Fragaria vesca subsp. vesca RepID=UPI0005CA8EF6	GO:0005509	Molecular Function:calcium ion binding	Xenobiotics biodegradation and metabolism	NA	signalling.calcium	(loc os02g55880 : 244.0) no description available & (at3g18430 : 243.0) Calcium-binding EF-hand family protein; FUNCTIONS IN: calcium ion binding; EXPRESSED IN: 24 plant structures; EXPRESSED DURING: 13 growth stages; CONTAINS InterPro DOMAIN/s: EF-Hand 1, calcium-binding site (InterPro:IPR018247), EF-HAND 2 (InterPro:IPR018249), EF-hand-like domain (InterPro:IPR011992); BEST Arabidopsis thaliana…
FvH4_1g00640	0.00146921	0.00483892	0.289753	0.570439	0.196145	0.0835248	22.4176	14.5785	15.4905	32.6112	25.0513	18.991	0.650313	0.690996	0.768183	0.582346	-0.620793	-0.533252	-0.380478	-0.780052	22.4176	32.6112	UniRef90_UPI0002C36003	UniRef90_UPI0002C36003 PREDICTED: polyubiquitin 9 n=1 Tax=Fragaria vesca subsp. vesca RepID=UPI0002C36003	GO:0005515	Molecular Function:protein binding	Signal transduction	NA	protein.degradation.ubiquitin.ubiquitin	(at5g57860 : 127.0) Ubiquitin-like superfamily protein; CONTAINS InterPro DOMAIN/s: Ubiquitin (InterPro:IPR000626), Ubiquitin supergroup (InterPro:IPR019955); Has 30201 Blast hits to 17322 proteins in 780 species: Archae - 12; Bacteria - 1396; Metazoa - 17338; Fungi - 3422; Plants - 5037; Viruses - 0; Other Eukaryotes - 2996 (source: NCBI BLink). & (loc os03g24920 : 120.0) no description availabl…
FvH4_1g00660	0.00871478	0.0230513	0.722683	0.136767	0.0602223	0.0903724	3.01251	2.41022	1.92143	2.00493	1.22891	1.22076	0.800069	0.637816	0.612944	0.608879	-0.321804	-0.648787	-0.706172	-0.715774	3.01251	2.00493	UniRef90_UPI0005CA2FEC	UniRef90_UPI0005CA2FEC PREDICTED: QWRF motif-containing protein 8-like n=1 Tax=Fragaria vesca subsp. vesca RepID=UPI0005CA2FEC	NA	NA	NA	NA	not assigned.unknown	(gnl|cdd|68069 : 234.0) no description available & (loc os09g25500 : 224.0) no description available & (ipr007573 : 220.21526) Protein of unknown function DUF566 & (at4g30710 : 214.0) Family of unknown function (DUF566) ; CONTAINS InterPro DOMAIN/s: Protein of unknown function DUF566 (InterPro:IPR007573); BEST Arabidopsis thaliana protein match is: Family of unknown function (DUF566) (TAIR:AT2G24…
FvH4_1g00670	0.00207073	0.00653183	0.71717	0.957535	0.212318	0.454829	1.19319	0.99564	1.06922	1.30167	2.05766	0.88529	0.834433	0.896095	1.58078	0.680116	-0.261132	-0.158276	0.660638	-0.556147	1.19319	2.05766	UniRef90_UPI0005C8CB35	UniRef90_UPI0005C8CB35 PREDICTED: pentatricopeptide repeat-containing protein At4g30700 n=1 Tax=Fragaria vesca subsp. vesca RepID=UPI0005C8CB35	GO:0016020	Cellular Component:membrane	Replication and repair	NA	cell wall.cellulose synthesis.cellulose synthase	(at5g17420 : 1834.0) Encodes a xylem-specific cellulose synthase that is phosphorylated on one or more serine residues (on either S185 or one of S180 or S181).; IRREGULAR XYLEM 3 (IRX3); FUNCTIONS IN: cellulose synthase activity; INVOLVED IN: cellulose biosynthetic process, plant-type cell wall biogenesis, secondary cell wall biogenesis, rhamnogalacturonan I side chain metabolic process; LOCATED …
FvH4_1g00690	0.000670866	0.00244752	0.394064	0.62941	1	1	19.4954	23.1697	22.809	14.4511	14.5711	14.483	1.18847	1.16997	1.00831	1.00221	0.249103	0.226467	0.0119364	0.00318205	23.1697	14.5711	UniRef90_UPI0002C3105D	UniRef90_UPI0002C3105D PREDICTED: translation initiation factor IF-3, chloroplastic-like n=1 Tax=Fragaria vesca subsp. vesca RepID=UPI0002C3105D	GO:0003743	Molecular Function:translation initiation factor activity	Translation	NA	protein.synthesis.initiation	(at2g24060 : 244.0) Translation initiation factor 3 protein; FUNCTIONS IN: translation initiation factor activity; INVOLVED IN: translational initiation; LOCATED IN: chloroplast; EXPRESSED IN: 22 plant structures; EXPRESSED DURING: 13 growth stages; CONTAINS InterPro DOMAIN/s: Translation initiation factor 3, N-terminal (InterPro:IPR019814), Translation initiation factor 3, conserved site (InterP…
FvH4_1g00710	4.25321e-08	7.77434e-07	0.877768	0.634528	0.136307	0.0800854	2.32223	2.77811	3.59372	13.6216	11.2526	9.292	1.19631	1.54753	0.826081	0.682152	0.258593	0.629967	-0.275645	-0.551835	3.59372	13.6216	UniRef90_M5W6U5	UniRef90_M5W6U5 Uncharacterized protein n=4 Tax=rosids RepID=M5W6U5 PRUPE	NA	NA	Folding, sorting and degradation	NA	protein.folding	(p26413|hsp70 soybn : 1038.0) Heat shock 70 kDa protein - Glycine max (Soybean) & (loc os01g62290 : 1025.0) no description available & (at5g02500 : 1012.0) encodes a member of heat shock protein 70 family.; heat shock cognate protein 70-1 (HSC70-1); FUNCTIONS IN: ATP binding; INVOLVED IN: protein folding, response to cold, response to virus, response to heat; LOCATED IN: cytosol, apoplast, chloro…
FvH4_1g00720	1.91163e-08	4.15904e-07	0.164673	0.39752	0.275064	0.0380443	39.8246	45.2607	44.1729	77.3228	68.0024	53.9626	1.1365	1.10919	0.879461	0.697888	0.184597	0.149501	-0.185308	-0.518933	45.2607	77.3228	UniRef90_UPI0002C32E85	UniRef90_UPI0002C32E85 PREDICTED: eukaryotic translation initiation factor isoform 4G-1 n=1 Tax=Fragaria vesca subsp. vesca RepID=UPI0002C32E85	GO:0005515	Molecular Function:protein binding	Translation	NA	protein.synthesis.initiation	(at5g57870 : 749.0) Encodes a putative eukaryotic translation initiation factor.; eukaryotic translation Initiation Factor isoform 4G1 (eIFiso4G1); FUNCTIONS IN: RNA binding, binding, translation initiation factor activity; INVOLVED IN: translational initiation, translation, RNA metabolic process; LOCATED IN: nucleus, cytoplasm; EXPRESSED IN: 25 plant structures; EXPRESSED DURING: 15 growth stage…
FvH4_1g00730	0.000264591	0.00109992	1	1	0.105049	0.143758	2.38019	2.2979	2.32003	4.49315	2.22335	2.90752	0.965428	0.974724	0.494832	0.647102	-0.0507591	-0.0369343	-1.01499	-0.627935	2.38019	4.49315	UniRef90_UPI0002C305C9	UniRef90_UPI0002C305C9 PREDICTED: uncharacterized protein LOC101292161 isoform X1 n=2 Tax=Fragaria vesca subsp. vesca RepID=UPI0002C305C9	GO:0000212	Biological Process:meiotic spindle organization	NA	NA	not assigned.unknown	(at5g57880 : 367.0) Encodes MULTIPOLAR SPINDLE 1 (MPS1), involved in meiotic spindle organization.; MULTIPOLAR SPINDLE 1 (MPS1); Has 30201 Blast hits to 17322 proteins in 780 species: Archae - 12; Bacteria - 1396; Metazoa - 17338; Fungi - 3422; Plants - 5037; Viruses - 0; Other Eukaryotes - 2996 (source: NCBI BLink). & (loc os08g44180 : 213.0) no description available & (reliability: 734.0) & (or…
FvH4_1g00760	0.392597	0.59387	1	1	1	0.782707	11.9734	11.5283	12.3807	10.0741	10.3199	8.50651	0.962827	1.03401	1.0244	0.844392	-0.0546511	0.0482509	0.0347764	-0.244015	12.3807	10.3199	0	0	GO:0005515	Molecular Function:protein binding	NA	NA	protein.degradation.ubiquitin.E3.SCF.SKP	(at5g57900 : 355.0) F-box protein, interacts with SKP1/ASK1 subunit of SCF ubiquitin ligase in a glucose-dependent manner; SKP1 interacting partner 1 (SKIP1); CONTAINS InterPro DOMAIN/s: F-box domain, Skp2-like (InterPro:IPR022364); BEST Arabidopsis thaliana protein match is: RNI-like superfamily protein (TAIR:AT4G30640); Has 30201 Blast hits to 17322 proteins in 780 species: Archae - 12; Bacteri…
FvH4_1g00770	0.0420946	0.0907404	0.295298	0.519524	0.648848	0.288124	32.0487	26.6084	27.2107	20.9556	25.7617	24.3941	0.830248	0.84904	1.22935	1.16409	-0.268385	-0.236096	0.29789	0.219197	32.0487	25.7617	UniRef90_I3SA20	UniRef90_I3SA20 Uncharacterized protein n=1 Tax=Lotus japonicus RepID=I3SA20 LOTJA	GO:0016021	Cellular Component:integral component of membrane	NA	NA	not assigned.unknown	no hits & (original description: protein AED:0.04 eAED:0.04 QI:97|1|1|1|1|1|2|700|80)
FvH4_1g00780	0.0443841	0.0949882	0.54985	1	0.895194	0.416752	4.42503	5.5666	4.23419	5.26759	5.40171	5.75802	1.25798	0.956872	1.02546	1.0931	0.331109	-0.0636018	0.0362751	0.12843	5.5666	5.75802	0	0	NA	NA	NA	NA	not assigned.unknown	no hits & (original description: protein AED:0.26 eAED:0.29 QI:0|0.66|0.5|1|0.66|0.75|4|1039|90)
FvH4_1g00790	0.0460219	0.0979231	0.973259	1	0.922834	0.95681	0.959907	0.835762	0.974772	1.57232	1.41446	1.73422	0.870669	1.01549	0.899602	1.10297	-0.199803	0.02217	-0.152641	0.141387	0.974772	1.73422	0	0	NA	NA	NA	NA	not assigned.unknown	no hits & (original description: protein AED:0.30 eAED:0.30 QI:94|06|0.42|1|0|0|7|313|221)
FvH4_1g00800	2.90378e-06	2.43369e-05	0.418624	0.0457994	0.208859	0.535984	2.66911	3.09013	3.12873	5.59417	4.30578	4.99614	1.15774	1.1722	0.76969	0.893097	0.21131	0.229216	-0.377651	-0.16311	3.12873	5.59417	UniRef90_UPI0002C2FBE0	UniRef90_UPI0002C2FBE0 PREDICTED: uncharacterized protein LOC101291365 n=1 Tax=Fragaria vesca subsp. vesca RepID=UPI0002C2FBE0	GO:0008270	Molecular Function:zinc ion binding	NA	NA	not assigned.unknown	no hits & (original description: protein AED:0.00 eAED:0.00 QI:129|1|0.66|1|1|1|3|221|573)
FvH4_1g00810	1.75589e-05	0.000108583	0.14253	0.322245	0.158932	0.0644547	34.2926	42.5739	44.7043	21.7183	27.4422	25.3216	1.24149	1.30361	1.26355	1.16591	0.31207	0.382513	0.337484	0.221458	44.7043	27.4422	UniRef90_UPI0002C34E88	UniRef90_UPI0002C34E88 PREDICTED: uncharacterized protein LOC101291080 n=1 Tax=Fragaria vesca subsp. vesca RepID=UPI0002C34E88	NA	NA	NA	NA	not assigned.unknown	(at5g57910 : 91.7) unknown protein; BEST Arabidopsis thaliana protein match is: unknown protein (TAIR:AT4G30630); Has 30201 Blast hits to 17322 proteins in 780 species: Archae - 12; Bacteria - 1396; Metazoa - 17338; Fungi - 3422; Plants - 5037; Viruses - 0; Other Eukaryotes - 2996 (source: NCBI BLink). & (reliability: 183.4) & (original description: protein AED:0.00 eAED:0.00 QI:967|1|1|1|1|1|4|2…
FvH4_1g00830	0.00728882	0.0197024	0.672081	0.715058	1	1	64.8695	74.5886	73.2154	89.6112	91.2244	90.201	1.14983	1.12866	1.018	1.00658	0.201415	0.174606	0.0257406	0.00946414	74.5886	91.2244	UniRef90_M5WG94	UniRef90_M5WG94 Uncharacterized protein n=8 Tax=Rosaceae RepID=M5WG94 PRUPE	GO:0006614	Biological Process:SRP-dependent cotranslational protein targeting to membrane	Folding, sorting and degradation	NA	protein.targeting.secretory pathway.unspecified	(at4g30600 : 822.0) signal recognition particle receptor alpha subunit family protein; FUNCTIONS IN: nucleoside-triphosphatase activity, signal recognition particle binding, GTP binding, GTPase activity, nucleotide binding; INVOLVED IN: intracellular protein transport, protein targeting, SRP-dependent cotranslational protein targeting to membrane; LOCATED IN: endoplasmic reticulum, signal recogni…
FvH4_1g00840	0.00629099	0.017303	0.0367147	0.571446	1	1	0.192204	0	0.0743496	1.71522	2.02456	1.54755	0	0.386826	1.18036	0.902251	#NUM!	-1.37024	0.239222	-0.1484	0.192204	2.02456	UniRef90_UPI0002C308E7	UniRef90_UPI0002C308E7 PREDICTED: early nodulin-like protein 1 n=1 Tax=Fragaria vesca subsp. vesca RepID=UPI0002C308E7	GO:0009055	Molecular Function:electron transfer activity	NA	NA	not assigned.unknown	no hits & (original description: protein AED:0.43 eAED:0.43 QI:65|1|1|1|1|1|2|151|180)
FvH4_1g00870	0.53443	0.6985	0.68053	1	1	0.548476	16.4415	18.6463	17.2297	18.6719	18.6565	15.0894	1.1341	1.04794	0.999173	0.808135	0.181543	0.067556	-0.0011939	-0.307332	18.6463	18.6719	UniRef90_UPI0002C34F38	UniRef90_UPI0002C34F38 PREDICTED: probable cyclic nucleotide-gated ion channel 5 n=1 Tax=Fragaria vesca subsp. vesca RepID=UPI0002C34F38	GO:0006813	Biological Process:potassium ion transport	Signal transduction	NA	transport.cyclic nucleotide or calcium regulated channels	(at5g57940 : 1038.0) member of Cyclic nucleotide gated channel family; cyclic nucleotide gated channel 5 (CNGC5); FUNCTIONS IN: cyclic nucleotide binding, calmodulin binding, potassium channel activity; INVOLVED IN: ion transport, transmembrane transport; LOCATED IN: membrane; EXPRESSED IN: 22 plant structures; EXPRESSED DURING: 13 growth stages; CONTAINS InterPro DOMAIN/s: Cyclic nucleotide-bind…
FvH4_1g00880	0.00299249	0.00899666	1	1	0.34894	0.230952	7.77988	7.88528	7.73041	9.88406	12.1927	7.81969	1.01355	0.99364	1.23357	0.791141	0.019414	-0.00920423	0.302836	-0.337993	7.88528	12.1927	UniRef90_UPI0002C3570B	UniRef90_UPI0002C3570B PREDICTED: 1-acyl-sn-glycerol-3-phosphate acyltransferase 1, chloroplastic-like n=1 Tax=Fragaria vesca subsp. vesca RepID=UPI0002C3570B	GO:0016746	Molecular Function:transferase activity, transferring acyl groups	Lipid metabolism	NA	development.unspecified	(loc os10g35390 : 154.0) no description available & (q9lly4|lpat1 brana : 151.0) 1-acyl-sn-glycerol-3-phosphate acyltransferase 1, chloroplast precursor (EC 2.3.1.51) - Brassica napus (Rape) & (at4g30580 : 150.0) Encodes a plastidic lysophosphatidic acid acyltransferase (LPAAT). Is critical for chloroplasts phosphatidic acid biosynthesis. The null allele is embryo lethal.; ATS2; FUNCTIONS IN: 1-a…
FvH4_1g00890	5.74293e-07	6.36846e-06	0.212182	0.515721	0.0940471	0.0878319	3.59013	2.48402	2.56971	7.25743	5.57007	5.88516	0.691904	0.715771	0.767499	0.810915	-0.531357	-0.482429	-0.381764	-0.302377	3.59013	7.25743	UniRef90_M5VWG0	UniRef90_M5VWG0 Uncharacterized protein n=7 Tax=Rosaceae RepID=M5VWG0 PRUPE	GO:0016021	Cellular Component:integral component of membrane	Transport and catabolism	NA	DNA.unspecified	(at2g24170 : 989.0) Endomembrane protein 70 protein family; LOCATED IN: endomembrane system, integral to membrane; EXPRESSED IN: 21 plant structures; EXPRESSED DURING: 13 growth stages; CONTAINS InterPro DOMAIN/s: Nonaspanin (TM9SF) (InterPro:IPR004240); BEST Arabidopsis thaliana protein match is: Endomembrane protein 70 protein family (TAIR:AT5G10840); Has 1577 Blast hits to 1550 proteins in 327…
FvH4_1g00920	0.0375191	0.0821472	0.626326	0.405391	0.961835	0.386107	15.9093	13.1721	11.6513	12.1674	11.1848	8.96972	0.827949	0.732362	0.919244	0.737192	-0.272385	-0.449371	-0.12148	-0.439887	15.9093	12.1674	UniRef90_UPI000498F408	UniRef90_UPI000498F408 PREDICTED: uncharacterized protein LOC103417949 isoform X1 n=2 Tax=Maleae RepID=UPI000498F408	NA	NA	NA	NA	not assigned.unknown	(at4g30900 : 205.0) DNAse I-like superfamily protein; FUNCTIONS IN: molecular function unknown; INVOLVED IN: biological process unknown; LOCATED IN: plasma membrane; EXPRESSED IN: 23 plant structures; EXPRESSED DURING: 14 growth stages; CONTAINS InterPro DOMAIN/s: Endonuclease/exonuclease/phosphatase (InterPro:IPR005135); Has 30201 Blast hits to 17322 proteins in 780 species: Archae - 12; Bacteri…
FvH4_1g00930	0.000530521	0.00199901	0.625251	0.96385	0.511865	0.0195851	235.12	265.55	247.798	335.262	313.071	216.424	1.12942	1.05392	0.933811	0.645537	0.175584	0.0757668	-0.0987975	-0.631428	265.55	335.262	UniRef90_UPI0002C30455	UniRef90_UPI0002C30455 PREDICTED: leucine aminopeptidase 1-like n=1 Tax=Fragaria vesca subsp. vesca RepID=UPI0002C30455	GO:0004177	Molecular Function:aminopeptidase activity	Xenobiotics biodegradation and metabolism	NA	protein.degradation	(at4g30920 : 780.0) Cytosol aminopeptidase family protein; FUNCTIONS IN: manganese ion binding, metalloexopeptidase activity, aminopeptidase activity; INVOLVED IN: proteolysis, protein metabolic process; LOCATED IN: chloroplast, vacuole; EXPRESSED IN: guard cell, cultured cell; CONTAINS InterPro DOMAIN/s: Peptidase M17, leucyl aminopeptidase, C-terminal (InterPro:IPR000819), Peptidase M17, leucyl…
FvH4_1g00940	1.91745e-06	1.74075e-05	0.788953	0.444895	0.300465	0.0399899	7.93636	6.92881	6.62008	19.8906	15.9323	11.2791	0.873046	0.834146	0.800996	0.567057	-0.19587	-0.261628	-0.320133	-0.818435	7.93636	19.8906	UniRef90_UPI0002C32514	UniRef90_UPI0002C32514 PREDICTED: 26S proteasome non-ATPase regulatory subunit 9 n=1 Tax=Fragaria vesca subsp. vesca RepID=UPI0002C32514	GO:0005515	Molecular Function:protein binding	Folding, sorting and degradation	NA	protein.degradation.ubiquitin.proteasom	(at5g57950 : 216.0) 26S proteasome regulatory subunit, putative; CONTAINS InterPro DOMAIN/s: PDZ/DHR/GLGF (InterPro:IPR001478); Has 30201 Blast hits to 17322 proteins in 780 species: Archae - 12; Bacteria - 1396; Metazoa - 17338; Fungi - 3422; Plants - 5037; Viruses - 0; Other Eukaryotes - 2996 (source: NCBI BLink). & (loc os09g25310 : 195.0) no description available & (gnl|cdd|38339 : 185.0) no …
FvH4_1g00950	5.53067e-07	6.1738e-06	0.295772	0.171902	0.00679495	0.00697445	13.6505	10.244	9.81431	23.3354	12.0028	9.84144	0.750449	0.71897	0.51436	0.42174	-0.414174	-0.475997	-0.95915	-1.24558	13.6505	23.3354	UniRef90_UPI0002C31868	UniRef90_UPI0002C31868 PREDICTED: uncharacterized protein LOC101313540 n=1 Tax=Fragaria vesca subsp. vesca RepID=UPI0002C31868	GO:0003824	Molecular Function:catalytic activity	Replication and repair	NA	DNA.repair	(at5g57970 : 416.0) DNA glycosylase superfamily protein; FUNCTIONS IN: DNA-3-methyladenine glycosylase I activity, catalytic activity; INVOLVED IN: DNA repair, base-excision repair; EXPRESSED IN: 10 plant structures; EXPRESSED DURING: 6 growth stages; CONTAINS InterPro DOMAIN/s: DNA glycosylase (InterPro:IPR011257), Methyladenine glycosylase (InterPro:IPR005019); BEST Arabidopsis thaliana protein…
FvH4_1g00960	2.85745e-06	2.40049e-05	0.0351316	0.0330835	0.172414	1	18.9781	33.2232	34.4975	22.7009	25.3955	23.0014	1.7506	1.81775	1.1187	1.01324	0.807851	0.862153	0.161823	0.0189728	34.4975	25.3955	UniRef90_UPI0002C348C6	UniRef90_UPI0002C348C6 PREDICTED: probable WRKY transcription factor 32 n=1 Tax=Fragaria vesca subsp. vesca RepID=UPI0002C348C6	GO:0003700	Molecular Function:DNA binding transcription factor activity	NA	WRKY	RNA.regulation of transcription.WRKY domain transcription factor family	(at4g30935 : 289.0) member of WRKY Transcription Factor; Group I; WRKY DNA-binding protein 32 (WRKY32); FUNCTIONS IN: protein binding, sequence-specific DNA binding transcription factor activity; INVOLVED IN: regulation of transcription, DNA-dependent, regulation of transcription; EXPRESSED IN: 23 plant structures; EXPRESSED DURING: 13 growth stages; CONTAINS InterPro DOMAIN/s: DNA-binding WRKY (…
FvH4_1g00970	1.48875e-06	1.41209e-05	0.0373829	0.0324112	0.0706619	0.848736	7.57866	3.06363	2.79555	2.03872	2.79421	2.21128	0.404245	0.368871	1.37057	1.08464	-1.3067	-1.43881	0.454778	0.117219	7.57866	2.79421	UniRef90_UPI0005C8073A	UniRef90_UPI0005C8073A PREDICTED: probable purine permease 5 isoform X1 n=2 Tax=Fragaria vesca subsp. vesca RepID=UPI0005C8073A	GO:0003682	Molecular Function:chromatin binding	Replication and repair	NA	RNA.regulation of transcription.DNA methyltransferases	(at1g69770 : 798.0) Encodes a chromomethylase involved in methylating cytosine residues at non-CG sites. Involved in preferentially methylating transposon-related sequences, reducing their mobility. CMT3 interacts with an Arabidopsis homologue of HP1 (heterochromatin protein 1), which in turn interacts with methylated histones. Involved in gene silencing.; chromomethylase 3 (CMT3); FUNCTIONS IN: …
FvH4_1g00980	0.0112946	0.0289613	0.0107927	0.0383522	1	0.942122	14.893	6.51466	9.57336	7.01881	5.72983	5.06086	0.437432	0.642811	0.816353	0.721042	-1.19287	-0.637533	-0.292734	-0.471845	14.893	7.01881	0	0	GO:0016021	Cellular Component:integral component of membrane	NA	NA	not assigned.unknown	no hits & (original description: protein AED:0.67 eAED:0.67 QI:0|1|0.5|1|0|0|2|78|104)
FvH4_1g00990	0.00163654	0.00530746	0.250162	0.196414	0.9508	1	1125.93	1228.36	1277.18	868.704	938.712	899.789	1.09097	1.13433	1.08059	1.03578	0.125614	0.181835	0.111819	0.0507214	1277.18	938.712	UniRef90_UPI000498D302	UniRef90_UPI000498D302 PREDICTED: eukaryotic translation initiation factor 5A-like, partial n=1 Tax=Malus domestica RepID=UPI000498D302	GO:0045901	Biological Process:positive regulation of translational elongation	Translation	NA	protein.synthesis.initiation	(p24922|if5a2 nicpl : 300.0) Eukaryotic translation initiation factor 5A-2 (eIF-5A-2) (eIF-4D) - Nicotiana plumbaginifolia (Leadwort-leaved tobacco) & (loc os07g40580 : 292.0) no description available & (at1g69410 : 271.0) Encodes eIF5A-2, a putative eukaryotic translation initiation factor. There are three eIF5A coding genes in Arabidopsis: eIF5A-1/At1g13950, eIF5A-2/At1g26630 and eIF5A-3/At1g69…
FvH4_1g01000	5.4614e-05	0.000283771	0.698514	1	0.00940742	0.822939	17.6652	16.1371	17.0786	17.0343	27.012	15.9384	0.913498	0.966794	1.58574	0.935662	-0.130527	-0.0487197	0.665155	-0.0959405	17.6652	27.012	UniRef90_UPI0002C33EF7	UniRef90_UPI0002C33EF7 PREDICTED: probable LRR receptor-like serine/threonine-protein kinase At2g24230 n=1 Tax=Fragaria vesca subsp. vesca RepID=UPI0002C33EF7	GO:0005515	Molecular Function:protein binding	NA	NA	signalling.receptor kinases.leucine rich repeat VII	(at2g24230 : 1136.0) Leucine-rich repeat protein kinase family protein; FUNCTIONS IN: protein serine/threonine kinase activity, protein kinase activity, ATP binding; INVOLVED IN: transmembrane receptor protein tyrosine kinase signaling pathway, protein amino acid phosphorylation; LOCATED IN: endomembrane system; EXPRESSED IN: 20 plant structures; EXPRESSED DURING: 11 growth stages; CONTAINS Inter…
FvH4_1g01010	1.76484e-07	2.42535e-06	0.387488	0.412292	0.117718	0.777633	16.6524	18.3113	17.3364	23.3696	28.5476	22.4882	1.09962	1.04108	1.22157	0.962287	0.137002	0.0580766	0.288739	-0.0554609	18.3113	28.5476	UniRef90_UPI0002C3533B	UniRef90_UPI0002C3533B PREDICTED: ubiquitin carboxyl-terminal hydrolase 23 isoform X1 n=2 Tax=Fragaria vesca subsp. vesca RepID=UPI0002C3533B	GO:0006511	Biological Process:ubiquitin-dependent protein catabolic process	Folding, sorting and degradation	NA	protein.degradation.ubiquitin.ubiquitin protease	(at5g57990 : 479.0) Encodes a ubiquitin-specific protease.; ubiquitin-specific protease 23 (UBP23); FUNCTIONS IN: ubiquitin-specific protease activity, ubiquitin thiolesterase activity; INVOLVED IN: ubiquitin-dependent protein catabolic process; LOCATED IN: chloroplast; EXPRESSED IN: 23 plant structures; EXPRESSED DURING: 13 growth stages; CONTAINS InterPro DOMAIN/s: Peptidase C19, ubiquitin carb…
FvH4_1g01020	4.1399e-07	4.90474e-06	0.00843425	0.00941527	0.283837	0.126992	3.60848	10.8366	11.9211	9.57521	11.5595	13.0012	3.00308	3.30363	1.20723	1.3578	1.58644	1.72405	0.271699	0.441266	11.9211	13.0012	UniRef90_M5VWC2	UniRef90_M5VWC2 Uncharacterized protein n=3 Tax=Rosaceae RepID=M5VWC2 PRUPE	GO:0005515	Molecular Function:protein binding	NA	NA	transport.potassium	(at2g24240 : 769.0) BTB/POZ domain with WD40/YVTN repeat-like protein; FUNCTIONS IN: voltage-gated potassium channel activity; INVOLVED IN: potassium ion transport; LOCATED IN: voltage-gated potassium channel complex, membrane; EXPRESSED IN: 17 plant structures; EXPRESSED DURING: 11 growth stages; CONTAINS InterPro DOMAIN/s: WD40 repeat-like-containing domain (InterPro:IPR011046), BTB/POZ fold (I…
FvH4_1g01030	0.00390995	0.0113688	0.142346	0.0494294	1	0.80633	17.1687	12.68	13.4963	11.459	12.0401	10.4476	0.738551	0.786098	1.0507	0.911736	-0.437231	-0.347219	0.0713568	-0.133313	17.1687	12.0401	UniRef90_M4D1B5	UniRef90_M4D1B5 Uncharacterized protein n=11 Tax=Brassica RepID=M4D1B5 BRARP	GO:0006629	Biological Process:lipid metabolic process	Signal transduction	NA	lipid metabolism.FA desaturation.omega 6 desaturase	(p48627|fad6c brana : 701.0) Omega-6 fatty acid desaturase, chloroplast precursor (EC 1.14.19.-) - Brassica napus (Rape) & (at4g30950 : 692.0) Chloroplastic enzyme responsible for the synthesis of 16:2 and 18:2 fatty acids from galactolipids, sulpholipids and phosphatidylglycerol. Uses ferredoxin as electron donor. Gene mutation resulted in reduced level of unsaturated fatty acids leading to susc…
FvH4_1g01050	7.8944e-09	2.0975e-07	0.0401233	0.0378657	0.147297	0.0272061	32.633	18.3326	19.1279	9.63759	7.32422	4.68841	0.561781	0.58615	0.759965	0.486471	-0.831922	-0.770659	-0.395996	-1.03957	32.633	9.63759	UniRef90_UPI0002C326B9	UniRef90_UPI0002C326B9 PREDICTED: reticulon-like protein B21 n=1 Tax=Fragaria vesca subsp. vesca RepID=UPI0002C326B9	NA	NA	NA	NA	not assigned.no ontology	(loc os08g17870 : 144.0) no description available & (at5g58000 : 143.0) Reticulon family protein; LOCATED IN: endoplasmic reticulum, chloroplast; CONTAINS InterPro DOMAIN/s: Reticulon (InterPro:IPR003388); BEST Arabidopsis thaliana protein match is: Reticulon family protein (TAIR:AT2G20590); Has 1128 Blast hits to 1113 proteins in 146 species: Archae - 0; Bacteria - 2; Metazoa - 759; Fungi - 49; …
FvH4_1g01060	0.00274692	0.00836127	0.34513	0.999185	0.752406	0.315707	2.21561	2.84593	2.49269	3.99449	4.39337	2.88957	1.28449	1.12506	1.09986	0.723389	0.361196	0.169999	0.137315	-0.467155	2.84593	4.39337	UniRef90_UPI0002C348B4	UniRef90_UPI0002C348B4 PREDICTED: RNA polymerase II C-terminal domain phosphatase-like 4 n=1 Tax=Fragaria vesca subsp. vesca RepID=UPI0002C348B4	GO:0004721	Molecular Function:phosphoprotein phosphatase activity	Transcription	NA	development.unspecified	(at5g58003 : 434.0) Encodes a polypeptide that contains FCPH and BRCT domains. RNAi suppression mutant lines were generated, which displayed a range of phenotypic abnormalities, including: incomplete to no cotyledon expansion, slow growth, epinastic leaves or small inflorescences.; C-terminal domain phosphatase-like 4 (CPL4); FUNCTIONS IN: phosphoprotein phosphatase activity; LOCATED IN: nucleus;…
FvH4_1g01070	2.2991e-10	1.40142e-08	0.00706548	0.0109501	0.0191061	0.0132692	171.514	49.901	45.3675	102.714	27.3224	16.4955	0.290945	0.264513	0.266006	0.160597	-1.78118	-1.91859	-1.91047	-2.63848	171.514	102.714	UniRef90_M5WA19	UniRef90_M5WA19 Non-specific serine/threonine protein kinase n=7 Tax=Rosaceae RepID=M5WA19 PRUPE	GO:0005524	Molecular Function:ATP binding	NA	NA	protein.postranslational modification	(at4g30960 : 626.0) Encodes CBL-interacting protein kinase 6 (CIPK6). Required for development and salt tolerance.; SOS3-interacting protein 3 (SIP3); FUNCTIONS IN: protein serine/threonine kinase activity, protein kinase activity, kinase activity, ATP binding; INVOLVED IN: in 6 processes; LOCATED IN: cellular component unknown; EXPRESSED IN: 22 plant structures; EXPRESSED DURING: 13 growth stage…
FvH4_1g01090	0.000144415	0.000654077	0.410989	0.24985	0.588686	0.0186443	1.62365	1.10666	0.875122	3.3153	2.54173	1.76397	0.681585	0.538984	0.766667	0.532069	-0.553034	-0.891687	-0.383328	-0.910315	1.62365	3.3153	UniRef90_UPI0002C30355	UniRef90_UPI0002C30355 PREDICTED: factor of DNA methylation 3-like n=1 Tax=Fragaria vesca subsp. vesca RepID=UPI0002C30355	NA	NA	NA	NA	RNA.regulation of transcription.putative transcription regulator	(gnl|cdd|67106 : 135.0) no description available & (loc os01g03570 : 120.0) no description available & (at3g12550 : 107.0) XH/XS domain-containing protein; FUNCTIONS IN: molecular function unknown; INVOLVED IN: biological process unknown; LOCATED IN: cellular component unknown; EXPRESSED IN: 20 plant structures; EXPRESSED DURING: 10 growth stages; CONTAINS InterPro DOMAIN/s: Domain of unknown fun…
FvH4_1g01100	0.108477	0.204683	0.773422	0.738734	0.734363	0.435793	7.37115	8.63916	8.81975	10.3809	11.2554	8.64307	1.17202	1.19652	1.08424	0.83259	0.229002	0.258849	0.116678	-0.264321	8.81975	11.2554	UniRef90_UPI0005C81DFD	UniRef90_UPI0005C81DFD PREDICTED: LOW QUALITY PROTEIN: cytochrome c oxidase assembly factor 6 n=1 Tax=Fragaria vesca subsp. vesca RepID=UPI0005C81DFD	GO:0005739	Cellular Component:mitochondrion	Translation	NA	not assigned.unknown	(at5g58005 : 149.0) Cytochrome c oxidase, subunit Vib family protein; FUNCTIONS IN: cytochrome-c oxidase activity; INVOLVED IN: biological process unknown; LOCATED IN: mitochondrion; CONTAINS InterPro DOMAIN/s: Cytochrome c oxidase, subunit VIb (InterPro:IPR003213); Has 136 Blast hits to 136 proteins in 61 species: Archae - 0; Bacteria - 0; Metazoa - 50; Fungi - 38; Plants - 46; Viruses - 0; Othe…
FvH4_1g01110	0.000430302	0.00167214	1	0.522896	0.624667	1	44.8681	43.0902	34.2741	12.756	16.1403	12.4213	0.960375	0.763886	1.26531	0.973761	-0.0583308	-0.38857	0.33949	-0.0383608	44.8681	16.1403	UniRef90_UPI0002C32033	UniRef90_UPI0002C32033 PREDICTED: transcription factor bHLH66-like n=1 Tax=Fragaria vesca subsp. vesca RepID=UPI0002C32033	GO:0046983	Molecular Function:protein dimerization activity	NA	bHLH	RNA.regulation of transcription.bHLH,Basic Helix-Loop-Helix family	(at2g24260 : 170.0) Encodes a basic helix-loop-helix (bHLH) protein that regulates root hair development. One of the three Arabidopsis homologs of the Lotus japonicus ROOTHAIRLESS1 (LjRHL1) gene: At2g24260 (AtLRL1), At4g30980 (AtLRL2), and At5g58010 (AtLRL3).; LJRHL1-like 1 (LRL1); FUNCTIONS IN: DNA binding, sequence-specific DNA binding transcription factor activity; INVOLVED IN: root hair cell …
FvH4_1g01120	0.0702385	0.141099	0.38897	0.323437	0.814318	1	0.723588	0.0945271	0	0.779301	1.15939	0.611268	0.130637	0	1.48773	0.784379	-2.93637	#NUM!	0.573117	-0.350377	0.723588	1.15939	UniRef90_UPI0005C95BF3	UniRef90_UPI0005C95BF3 PREDICTED: 40S ribosomal protein S12-like n=1 Tax=Fragaria vesca subsp. vesca RepID=UPI0005C95BF3	GO:0005840	Cellular Component:ribosome	Translation	NA	protein.synthesis.ribosomal protein.eukaryotic.40S subunit.S12	(q9xhs0|rs12 horvu : 183.0) 40S ribosomal protein S12 - Hordeum vulgare (Barley) & (loc os07g12650.3 : 182.0) no description available & (at2g32060 : 157.0) Ribosomal protein L7Ae/L30e/S12e/Gadd45 family protein; FUNCTIONS IN: structural constituent of ribosome; INVOLVED IN: translation; LOCATED IN: cytosolic small ribosomal subunit, cytosolic ribosome, nucleus; EXPRESSED IN: 22 plant structures;…
FvH4_1g01130	8.83463e-05	0.00042997	0.186839	0.356724	0.0429114	0.859045	27.5097	17.4588	19.4214	7.70419	13.1908	8.44876	0.634641	0.705983	1.71215	1.09664	-0.655988	-0.502294	0.775811	0.133096	27.5097	13.1908	UniRef90_A9SFH2	UniRef90_A9SFH2 GAPN n=1 Tax=Physcomitrella patens subsp. patens RepID=A9SFH2 PHYPA	GO:0016491	Molecular Function:oxidoreductase activity	Carbohydrate metabolism	NA	glycolysis.cytosolic branch.non-phosphorylating glyceraldehyde 3-phosphate dehydrogenase (NPGAP-DH)	(p93338|gapn nicpl : 929.0) NADP-dependent glyceraldehyde-3-phosphate dehydrogenase (EC 1.2.1.9) (Non-phosphorylating glyceraldehyde 3-phosphate dehydrogenase) (Glyceraldehyde-3-phosphate dehydrogenase [NADP+]) (Triosephosphate dehydrogenase) - Nicotiana plumbagin & (at2g24270 : 906.0) Encodes a protein with non-phosphorylating NADP-dependent glyceraldehyde-3-phosphate dehydrogenase activity. The…
FvH4_1g01140	1.77519e-05	0.000109629	0.00711595	0.0546822	0.529878	1	13.1461	6.38325	5.30687	22.2747	30.8872	22.3619	0.485561	0.403683	1.38665	1.00392	-1.04227	-1.3087	0.471604	0.00563907	13.1461	30.8872	UniRef90_M5W3U4	UniRef90_M5W3U4 40S ribosomal protein S12 n=6 Tax=Maloideae RepID=M5W3U4 PRUPE	GO:0005622	Cellular Component:intracellular	Translation	NA	protein.synthesis.ribosomal protein.eukaryotic.40S subunit.S12	(loc os07g12650.3 : 208.0) no description available & (q9xhs0|rs12 horvu : 204.0) 40S ribosomal protein S12 - Hordeum vulgare (Barley) & (at2g32060 : 176.0) Ribosomal protein L7Ae/L30e/S12e/Gadd45 family protein; FUNCTIONS IN: structural constituent of ribosome; INVOLVED IN: translation; LOCATED IN: cytosolic small ribosomal subunit, cytosolic ribosome, nucleus; EXPRESSED IN: 22 plant structures;…
FvH4_1g01150	0.450022	0.625307	0.932599	1	1	0.645903	42.3461	44.8642	43.5503	49.8938	48.5397	43.7047	1.05946	1.02844	0.97286	0.875956	0.0833355	0.040453	-0.0396953	-0.19107	44.8642	49.8938	UniRef90_UPI0002C30910	UniRef90_UPI0002C30910 PREDICTED: protein RTF2 homolog n=1 Tax=Fragaria vesca subsp. vesca RepID=UPI0002C30910	GO:1902979	Biological Process:mitotic DNA replication termination	NA	NA	not assigned.unknown	(at5g58020 : 296.0) unknown protein; CONTAINS InterPro DOMAIN/s: Protein of unknown function DUF602 (InterPro:IPR006735); Has 385 Blast hits to 385 proteins in 189 species: Archae - 0; Bacteria - 0; Metazoa - 153; Fungi - 117; Plants - 50; Viruses - 0; Other Eukaryotes - 65 (source: NCBI BLink). & (loc os06g08490 : 273.0) no description available & (gnl|cdd|38323 : 239.0) no description available…
FvH4_1g01160	0.000262458	0.00109248	0.463155	0.542382	0.616769	0.227887	27.762	23.9371	24.6436	48.056	40.0786	32.5026	0.862227	0.887673	0.833998	0.676349	-0.213861	-0.171899	-0.261885	-0.56416	27.762	48.056	UniRef90_UPI0002C30C5D	UniRef90_UPI0002C30C5D PREDICTED: probable CCR4-associated factor 1 homolog 7 n=1 Tax=Fragaria vesca subsp. vesca RepID=UPI0002C30C5D	GO:0003676	Molecular Function:nucleic acid binding	Folding, sorting and degradation	NA	RNA.processing.ribonucleases	(at2g32070 : 418.0) Polynucleotidyl transferase, ribonuclease H-like superfamily protein; FUNCTIONS IN: ribonuclease activity, nucleic acid binding; INVOLVED IN: RNA modification; LOCATED IN: nucleus; EXPRESSED IN: 23 plant structures; EXPRESSED DURING: 13 growth stages; CONTAINS InterPro DOMAIN/s: Ribonuclease CAF1 (InterPro:IPR006941), Polynucleotidyl transferase, ribonuclease H fold (InterPro:…
FvH4_1g01170	0.452819	0.625307	0.36808	0.226298	1	1	18.9184	15.5084	14.5699	16.8973	16.4917	17.5645	0.81975	0.770145	0.975997	1.03949	-0.286745	-0.376798	-0.0350511	0.0558716	18.9184	17.5645	UniRef90_A0A0L9U9F2	UniRef90_A0A0L9U9F2 Uncharacterized protein n=1 Tax=Phaseolus angularis RepID=A0A0L9U9F2 PHAAN	GO:0048193	Biological Process:Golgi vesicle transport	Folding, sorting and degradation	NA	transport.misc	(at5g58030 : 301.0) Transport protein particle (TRAPP) component; CONTAINS InterPro DOMAIN/s: Transport protein particle (TRAPP) component (InterPro:IPR007194), TRAPP I complex, Trs31 (InterPro:IPR016696); Has 560 Blast hits to 545 proteins in 219 species: Archae - 0; Bacteria - 0; Metazoa - 199; Fungi - 199; Plants - 63; Viruses - 0; Other Eukaryotes - 99 (source: NCBI BLink). & (loc os01g51220 …
FvH4_1g01180	0.000384819	0.00151955	0.0737359	0.0762871	0.88164	0.58622	14.626	21.0986	20.9121	24.5725	23.3815	21.8498	1.44254	1.42978	0.951532	0.889196	0.528607	0.515797	-0.0716757	-0.169426	21.0986	24.5725	UniRef90_UPI0002C36A11	UniRef90_UPI0002C36A11 PREDICTED: FIP1[V]-like protein n=1 Tax=Fragaria vesca subsp. vesca RepID=UPI0002C36A11	NA	NA	NA	NA	RNA.processing.3 end processing.Fip1	(at5g58040 : 320.0) Encodes a subunit of the polyadenylation apparatus that interacts with and stimulates the activity of poly(A) polymerase. Additionally , it interacts with several polyadenylation factor subunits and is an RNA-binding protein. It is suggested that this protein coordinates a number of polyadenylation factor subunits with PAP and with RNA.; homolog of yeast FIP1 [V] (FIP1[V]); FU…
FvH4_1g01190	0.740936	0.888651	0.730399	1	0.571351	0.657109	1.17248	0.805466	1.10194	0.8386	1.15825	1.19235	0.686977	0.93984	1.38117	1.42183	-0.541665	-0.0895134	0.465887	0.507753	1.17248	1.19235	UniRef90_UPI0002C2EA51	UniRef90_UPI0002C2EA51 PREDICTED: uncharacterized protein LOC101312288 isoform X1 n=2 Tax=Fragaria vesca subsp. vesca RepID=UPI0002C2EA51	NA	NA	NA	NA	not assigned.unknown	(at4g30993 : 213.0) Calcineurin-like metallo-phosphoesterase superfamily protein; FUNCTIONS IN: molecular function unknown; INVOLVED IN: biological process unknown; LOCATED IN: endomembrane system; EXPRESSED IN: 24 plant structures; EXPRESSED DURING: 15 growth stages; Has 30201 Blast hits to 17322 proteins in 780 species: Archae - 12; Bacteria - 1396; Metazoa - 17338; Fungi - 3422; Plants - 5037;…
FvH4_1g01200	0.346428	0.539357	1	0.92027	0.835003	0.600729	0.790722	0.857097	1.02053	0.924601	1.33702	1.72833	1.08394	1.29063	1.44606	1.86927	0.116288	0.368072	0.532123	0.902477	1.02053	1.72833	UniRef90_M5VQX8	UniRef90_M5VQX8 Uncharacterized protein n=6 Tax=Rosaceae RepID=M5VQX8 PRUPE	GO:0017004	Biological Process:cytochrome complex assembly	NA	NA	transport.ABC transporters and multidrug resistance systems	(at1g63270 : 373.0) Encodes a member of a heterogenous group of non-intrinsic ATP-binding cassette (ABC) proteins. Members of this group bear no close resemblance to each other nor to representatives of specific ABC protein subfamilies from other organisms. This grouping is arbitrary and will likely change upon acquisition of further data.; non-intrinsic ABC protein 10 (NAP10); FUNCTIONS IN: tran…
FvH4_1g01210	0.00355966	0.0104706	0.372228	0.99446	0.41987	0.165939	0.270944	0	0.16587	0.109453	0.483178	1.2858	0	0.612193	4.41448	11.7476	#NUM!	-0.707942	2.14224	3.55429	0.270944	1.2858	0	0	GO:0017004	Biological Process:cytochrome complex assembly	NA	NA	transport.ABC transporters and multidrug resistance systems	(at1g63270 : 360.0) Encodes a member of a heterogenous group of non-intrinsic ATP-binding cassette (ABC) proteins. Members of this group bear no close resemblance to each other nor to representatives of specific ABC protein subfamilies from other organisms. This grouping is arbitrary and will likely change upon acquisition of further data.; non-intrinsic ABC protein 10 (NAP10); FUNCTIONS IN: tran…
FvH4_1g01220	0.286389	0.459934	0.157682	0.853595	1	0.88907	5.71557	8.10951	6.959	10.0952	9.59496	8.4401	1.41884	1.21755	0.950446	0.836049	0.504717	0.283983	-0.0733233	-0.25834	8.10951	10.0952	UniRef90_UPI00046DD391	UniRef90_UPI00046DD391 PREDICTED: putative disease resistance protein At3g14460 n=1 Tax=Prunus mume RepID=UPI00046DD391	NA	NA	NA	NA	not assigned.unknown	no hits & (original description: protein AED:0.43 eAED:0.45 QI:0|-1|0|1|-1|1|1|0|188)
FvH4_1g01230	5.3447e-05	0.000278517	0.0508982	0.0747749	1	0.657109	3.18556	4.67488	5.57505	6.72574	6.72075	7.68886	1.46752	1.7501	0.999257	1.1432	0.553381	0.807438	-0.00107205	0.193076	5.57505	7.68886	UniRef90_UPI0005CACD22	UniRef90_UPI0005CACD22 PREDICTED: putative disease resistance RPP13-like protein 1 n=1 Tax=Fragaria vesca subsp. vesca RepID=UPI0005CACD22	GO:0043531	Molecular Function:ADP binding	NA	NA	stress.biotic.PR-proteins	(at3g14470 : 484.0) NB-ARC domain-containing disease resistance protein; FUNCTIONS IN: protein binding; INVOLVED IN: apoptosis, defense response; LOCATED IN: endomembrane system; EXPRESSED IN: 23 plant structures; EXPRESSED DURING: 14 growth stages; CONTAINS InterPro DOMAIN/s: Leucine-rich repeat-containing protein (InterPro:IPR015766), NB-ARC (InterPro:IPR002182), Leucine-rich repeat (InterPro:I…
FvH4_1g01240	0.354181	0.549095	0.712041	1	0.709653	0.225366	0.781294	1.07603	0.660628	0.757448	0.842453	1.09324	1.37724	0.845556	1.11223	1.44333	0.461785	-0.242027	0.15345	0.529396	1.07603	1.09324	UniRef90_UPI0005CA0B18	UniRef90_UPI0005CA0B18 PREDICTED: glycerophosphodiester phosphodiesterase GDPDL7-like n=1 Tax=Fragaria vesca subsp. vesca RepID=UPI0005CA0B18	GO:0006629	Biological Process:lipid metabolic process	NA	NA	lipid metabolism.lipid degradation.lysophospholipases.glycerophosphodiester phosphodiesterase	(at5g58050 : 723.0) SHV3-like 4 (SVL4); FUNCTIONS IN: glycerophosphodiester phosphodiesterase activity, kinase activity; INVOLVED IN: glycerol metabolic process, lipid metabolic process; LOCATED IN: anchored to membrane; EXPRESSED IN: 7 plant structures; EXPRESSED DURING: L mature pollen stage, M germinated pollen stage, 4 anthesis, C globular stage, petal differentiation and expansion stage; CON…
FvH4_1g01250	0.0153915	0.0379583	0.194167	0.431392	0.756268	0.184328	98.3701	71.9426	75.0989	110.294	100.797	74.5643	0.731346	0.763432	0.913897	0.676053	-0.451374	-0.389428	-0.129897	-0.564792	98.3701	110.294	UniRef90_M5VR40	UniRef90_M5VR40 Uncharacterized protein n=7 Tax=rosids RepID=M5VR40 PRUPE	GO:0016021	Cellular Component:integral component of membrane	Folding, sorting and degradation	NA	cell.vesicle transport	(at5g58060 : 357.0) member of YKT6 Gene Family; YKT61; FUNCTIONS IN: molecular function unknown; INVOLVED IN: transport, vesicle-mediated transport; LOCATED IN: integral to membrane; EXPRESSED IN: 24 plant structures; EXPRESSED DURING: 15 growth stages; CONTAINS InterPro DOMAIN/s: Longin (InterPro:IPR010908), Synaptobrevin (InterPro:IPR001388), Longin-like (InterPro:IPR011012); BEST Arabidopsis t…
FvH4_1g01260	1.53151e-07	2.16854e-06	0.0548061	0.135233	0.0214193	0.0124038	137.512	174.177	188.76	64.0875	118.373	121.425	1.26663	1.37267	1.84706	1.89468	0.340992	0.45699	0.885229	0.921955	188.76	121.425	UniRef90_UPI0002C374A3	UniRef90_UPI0002C374A3 PREDICTED: apolipoprotein D n=1 Tax=Fragaria vesca subsp. vesca RepID=UPI0002C374A3	GO:0005215	Molecular Function:transporter activity	Transport and catabolism	NA	transport.misc	(at5g58070 : 281.0) Encodes a temperature-induced lipocalin TIL1. Involved in thermotolerance. Peripherally associated with plasma membrane.; temperature-induced lipocalin (TIL); FUNCTIONS IN: binding, transporter activity; INVOLVED IN: transport, response to cold, response to light stimulus, response to heat; LOCATED IN: mitochondrion, endoplasmic reticulum, plasma membrane, vacuole; EXPRESSED I…
FvH4_1g01280	7.37811e-07	7.84985e-06	0.0295648	0.0351263	1	0.703917	86.6877	55.3519	53.2915	49.265	49.0313	45.6138	0.638521	0.614753	0.995257	0.925886	-0.647194	-0.701921	-0.00685904	-0.111094	86.6877	49.265	UniRef90_UPI0002C2F235	UniRef90_UPI0002C2F235 PREDICTED: uncharacterized protein LOC101307237 n=1 Tax=Fragaria vesca subsp. vesca RepID=UPI0002C2F235	NA	NA	NA	NA	not assigned.unknown	(at2g24290 : 181.0) Protein of unknown function (DUF1068); FUNCTIONS IN: molecular function unknown; INVOLVED IN: biological process unknown; LOCATED IN: endomembrane system; EXPRESSED IN: 22 plant structures; EXPRESSED DURING: 13 growth stages; CONTAINS InterPro DOMAIN/s: Protein of unknown function DUF1068 (InterPro:IPR010471); BEST Arabidopsis thaliana protein match is: Protein of unknown func…
FvH4_1g01290	0.000165808	0.000738795	0.143668	0.749091	0.251427	0.107144	24.6648	20.2104	23.5996	23.2644	26.4834	31.326	0.819402	0.956812	1.13836	1.34652	-0.287357	-0.0636929	0.186963	0.429237	24.6648	31.326	UniRef90_UPI0002C2F62F	UniRef90_UPI0002C2F62F PREDICTED: uncharacterized protein LOC101306949 n=1 Tax=Fragaria vesca subsp. vesca RepID=UPI0002C2F62F	GO:0006950	Biological Process:response to stress	NA	NA	signalling.calcium	(at2g24300 : 672.0) Calmodulin-binding protein; CONTAINS InterPro DOMAIN/s: Calmodulin binding protein-like (InterPro:IPR012416); BEST Arabidopsis thaliana protein match is: Calmodulin-binding protein (TAIR:AT4G31000); Has 35333 Blast hits to 34131 proteins in 2444 species: Archae - 798; Bacteria - 22429; Metazoa - 974; Fungi - 991; Plants - 531; Viruses - 0; Other Eukaryotes - 9610 (source: NCBI…
FvH4_1g01300	0.000173989	0.000768305	0.0499747	0.386953	0.19937	0.175349	5.18	3.64297	4.46919	4.1805	2.9622	2.46646	0.703276	0.862778	0.708576	0.589991	-0.507837	-0.212939	-0.497005	-0.761234	5.18	4.1805	UniRef90_UPI0005CA839A	UniRef90_UPI0005CA839A PREDICTED: two-component response regulator ARR12 n=1 Tax=Fragaria vesca subsp. vesca RepID=UPI0005CA839A	GO:0003677	Molecular Function:DNA binding	Signal transduction	GARP-ARR-B	hormone metabolism.cytokinin.signal transduction	(loc os06g08440 : 280.0) no description available & (at2g25180 : 259.0) Encodes an Arabidopsis response regulator (ARR) protein that acts in concert with other type-B ARRs in the cytokinin signaling pathway.; response regulator 12 (RR12); CONTAINS InterPro DOMAIN/s: Response regulator, plant B-type (InterPro:IPR017053), Myb-like DNA-binding domain, SHAQKYF class (InterPro:IPR006447), CheY-like (I…
FvH4_1g01310	0.0935937	0.180629	0.68053	0.0578447	0.592347	0.335573	5.01242	4.07865	3.84582	5.33158	3.60022	2.72977	0.813708	0.767259	0.675263	0.512	-0.297416	-0.382215	-0.566478	-0.965785	5.01242	5.33158	UniRef90_UPI0002C3717B	UniRef90_UPI0002C3717B PREDICTED: alpha/beta hydrolase domain-containing protein 17B n=1 Tax=Fragaria vesca subsp. vesca RepID=UPI0002C3717B	NA	NA	NA	NA	not assigned.unknown	(at4g31020 : 451.0) alpha/beta-Hydrolases superfamily protein; FUNCTIONS IN: hydrolase activity; LOCATED IN: cellular component unknown; EXPRESSED IN: 24 plant structures; EXPRESSED DURING: 15 growth stages; CONTAINS InterPro DOMAIN/s: Phospholipase/carboxylesterase (InterPro:IPR003140); BEST Arabidopsis thaliana protein match is: alpha/beta-Hydrolases superfamily protein (TAIR:AT2G24320); Has 35…
FvH4_1g01320	0.522847	0.687163	0.278884	0.245262	0.844717	0.654661	1.65146	2.25831	2.3144	1.69604	2.07628	2.33374	1.36746	1.40142	1.22419	1.37599	0.4515	0.486891	0.291832	0.460475	2.3144	2.33374	UniRef90_UPI0005CB2CEE	UniRef90_UPI0005CB2CEE PREDICTED: uncharacterized protein LOC101305872 isoform X2 n=1 Tax=Fragaria vesca subsp. vesca RepID=UPI0005CB2CEE	GO:0016787	Molecular Function:hydrolase activity	NA	NA	not assigned.unknown	(loc os06g08390 : 293.0) no description available & (at5g58200 : 291.0) Calcineurin-like metallo-phosphoesterase superfamily protein; FUNCTIONS IN: hydrolase activity; INVOLVED IN: biological process unknown; LOCATED IN: cellular component unknown; EXPRESSED IN: 23 plant structures; EXPRESSED DURING: 14 growth stages; CONTAINS InterPro DOMAIN/s: Metallophosphoesterase (InterPro:IPR004843). & (chl…
FvH4_1g01330	0.0795257	0.157095	0.161471	0.269163	0.331533	0.643879	0.213008	1.21173	0.731765	1.69575	0.930706	0.907374	5.68865	3.43538	0.548845	0.535086	2.50809	1.78047	-0.865529	-0.902157	1.21173	1.69575	UniRef90_UPI0002C2EBCF	UniRef90_UPI0002C2EBCF PREDICTED: chitotriosidase-1-like n=3 Tax=Fragaria vesca subsp. vesca RepID=UPI0002C2EBCF	GO:0005524	Molecular Function:ATP binding	NA	NA	stress.biotic	(at4g19810 : 354.0) Glycosyl hydrolase family protein with chitinase insertion domain; FUNCTIONS IN: cation binding, chitinase activity, hydrolase activity, hydrolyzing O-glycosyl compounds, catalytic activity; INVOLVED IN: carbohydrate metabolic process; LOCATED IN: cell wall; EXPRESSED IN: 10 plant structures; EXPRESSED DURING: LP.04 four leaves visible, 4 anthesis, C globular stage; CONTAINS I…
FvH4_1g01340	0.0308958	0.0694317	0.449443	0.558383	0.371872	0.346287	1.55005	4.84582	5.43941	13.5199	6.13042	5.28662	3.12624	3.50919	0.453437	0.391026	1.64443	1.81114	-1.14102	-1.35467	5.43941	13.5199	0	0	GO:0005975	Biological Process:carbohydrate metabolic process	NA	NA	stress.biotic	(at4g19810 : 107.0) Glycosyl hydrolase family protein with chitinase insertion domain; FUNCTIONS IN: cation binding, chitinase activity, hydrolase activity, hydrolyzing O-glycosyl compounds, catalytic activity; INVOLVED IN: carbohydrate metabolic process; LOCATED IN: cell wall; EXPRESSED IN: 10 plant structures; EXPRESSED DURING: LP.04 four leaves visible, 4 anthesis, C globular stage; CONTAINS I…
FvH4_1g01350	0.000244423	0.00102743	0.811736	0.333323	0.688676	0.0946072	0.354487	0.482562	0.902693	0.862016	1.12483	1.91836	1.3613	2.54648	1.30488	2.22544	0.444982	1.3485	0.383915	1.15409	0.902693	1.91836	UniRef90_UPI0005C9FE5B	UniRef90_UPI0005C9FE5B PREDICTED: cysteine-rich receptor-like protein kinase 7 isoform X1 n=3 Tax=Fragaria vesca subsp. vesca RepID=UPI0005C9FE5B	GO:0005975	Biological Process:carbohydrate metabolic process	NA	NA	protein.postranslational modification	(loc os01g57480 : 379.0) no description available & (at4g23150 : 366.0) Encodes a cysteine-rich receptor-like protein kinase.; cysteine-rich RLK (RECEPTOR-like protein kinase) 7 (CRK7); FUNCTIONS IN: kinase activity; INVOLVED IN: protein amino acid phosphorylation; LOCATED IN: endomembrane system; EXPRESSED IN: 11 plant structures; EXPRESSED DURING: 9 growth stages; CONTAINS InterPro DOMAIN/s: Pr…
FvH4_1g01370	4.58212e-05	0.000244437	0.170955	0.104476	0.671301	0.106566	0.335361	1.26833	1.44295	1.9734	1.62717	2.71717	3.78197	4.30267	0.824548	1.37689	1.91914	2.10523	-0.278325	0.461418	1.44295	2.71717	0	0	GO:0008061	Molecular Function:chitin binding	NA	NA	protein.postranslational modification	(at4g19810 : 395.0) Glycosyl hydrolase family protein with chitinase insertion domain; FUNCTIONS IN: cation binding, chitinase activity, hydrolase activity, hydrolyzing O-glycosyl compounds, catalytic activity; INVOLVED IN: carbohydrate metabolic process; LOCATED IN: cell wall; EXPRESSED IN: 10 plant structures; EXPRESSED DURING: LP.04 four leaves visible, 4 anthesis, C globular stage; CONTAINS I…
FvH4_1g01420	2.20196e-06	1.95011e-05	0.0929864	0.193517	0.32785	0.048112	0.129244	0.587519	0.555243	0.767995	1.20346	1.98901	4.54581	4.29608	1.56701	2.58987	2.18454	2.10302	0.648016	1.37288	0.587519	1.98901	0	0	GO:0004672	Molecular Function:protein kinase activity	NA	NA	stress	(loc os01g57480 : 317.0) no description available & (at4g11530 : 309.0) Encodes a cysteine-rich receptor-like protein kinase.; cysteine-rich RLK (RECEPTOR-like protein kinase) 34 (CRK34); FUNCTIONS IN: kinase activity; INVOLVED IN: protein amino acid phosphorylation; LOCATED IN: endomembrane system; EXPRESSED IN: 10 plant structures; EXPRESSED DURING: 8 growth stages; CONTAINS InterPro DOMAIN/s: …
FvH4_1g01430	6.03373e-06	4.45141e-05	0.68053	0.715058	0.157741	0.134883	3.61905	3.17942	2.79166	11.3426	6.63376	6.36771	0.878524	0.771379	0.584854	0.561398	-0.186846	-0.374488	-0.77385	-0.832903	3.61905	11.3426	UniRef90_UPI00046DC14F	UniRef90_UPI00046DC14F PREDICTED: DCN1-like protein 5 isoform X1 n=2 Tax=Prunus mume RepID=UPI00046DC14F	NA	NA	Folding, sorting and degradation	NA	not assigned.unknown	(at1g15860 : 271.0) INVOLVED IN: biological process unknown; EXPRESSED IN: 23 plant structures; EXPRESSED DURING: 13 growth stages; CONTAINS InterPro DOMAIN/s: Defective-in-cullin neddylation protein (InterPro:IPR014764), Protein of unknown function DUF298 (InterPro:IPR005176); BEST Arabidopsis thaliana protein match is: unknown protein (TAIR:AT3G12760). & (loc os08g34070 : 260.0) no description …
FvH4_1g01440	0.000416332	0.00162557	0.282301	0.438114	0.457442	0.139377	277.447	223.406	198.994	402.22	351.827	304.042	0.80522	0.717231	0.874713	0.755911	-0.312545	-0.479491	-0.193118	-0.403712	277.447	402.22	UniRef90_M4FG39	UniRef90_M4FG39 Uncharacterized protein n=1 Tax=Brassica rapa subsp. pekinensis RepID=M4FG39 BRARP	NA	NA	Translation	NA	not assigned.unknown	no hits & (original description: protein AED:0.00 eAED:0.00 QI:0|1|1|1|0|0|3|614|74)
FvH4_1g01450	0.0011815	0.00401147	0.178306	1	0.408551	0.931563	0.574132	1.20341	0.4999	2.17336	1.21179	1.9286	2.09605	0.870706	0.557565	0.88738	1.06767	-0.199743	-0.842789	-0.172376	1.20341	2.17336	UniRef90_UPI0005C7F2A4	UniRef90_UPI0005C7F2A4 PREDICTED: ATPase 8, plasma membrane-type-like isoform X1 n=1 Tax=Fragaria vesca subsp. vesca RepID=UPI0005C7F2A4	GO:0016021	Cellular Component:integral component of membrane	Energy metabolism	NA	transport.p- and v-ATPases	(gnl|cdd|35426 : 1625.0) no description available & (at3g42640 : 1516.0) H(+)-ATPase 8 (HA8); FUNCTIONS IN: ATPase activity; INVOLVED IN: cation transport, metabolic process, ATP biosynthetic process; LOCATED IN: plasma membrane, membrane; EXPRESSED IN: 23 plant structures; EXPRESSED DURING: 12 growth stages; CONTAINS InterPro DOMAIN/s: ATPase, P-type, ATPase-associated domain (InterPro:IPR008250…
FvH4_1g01460	0.000528141	0.0019911	0.105668	0.149663	0.339825	0.35503	1.61935	0.403365	0.494761	0.2851	0.685997	0.646833	0.249091	0.30553	2.40617	2.2688	-2.00526	-1.71061	1.26674	1.18193	1.61935	0.685997	UniRef90_UPI0002C2F1CB	UniRef90_UPI0002C2F1CB PREDICTED: WD repeat-containing protein 76 n=1 Tax=Fragaria vesca subsp. vesca RepID=UPI0002C2F1CB	GO:0005515	Molecular Function:protein binding	NA	NA	not assigned.no ontology	(at1g80710 : 421.0) Encodes a WDâ‰
FvH4_1g01480	0.549338	0.711994	0.68053	0.707444	0.509674	0.973452	1.23008	1.07458	0.928007	0.951158	1.04725	1.01171	0.873587	0.754429	1.10102	1.06366	-0.194976	-0.406544	0.138842	0.0890385	1.23008	1.04725	UniRef90_UPI0005CA837F	UniRef90_UPI0005CA837F PREDICTED: dicer-like protein 4 n=1 Tax=Fragaria vesca subsp. vesca RepID=UPI0005CA837F	GO:0005524	Molecular Function:ATP binding	Replication and repair	NA	RNA.processing.degradation dicer	(at5g20320 : 1665.0) Encodes an RNase III-like enzyme that catalyzes processing of trans-acting small interfering RNA precursors in a distinct small RNA biogenesis pathway. The protein is also involved in the production of 21-nt primary siRNAs from both inverted-repeat constructs and endogenous sequences, as well as the RDR6-dependent 21-nt secondary siRNAs involved in long-range cell-to-cell sig…
FvH4_1g01490	6.69718e-08	1.11834e-06	0.0206718	0.0254572	0.0981598	0.0728332	15.8011	6.5015	6.89823	5.56491	7.29326	5.0374	0.411458	0.436566	1.31058	0.905208	-1.28118	-1.19573	0.390205	-0.143678	15.8011	7.29326	UniRef90_A0A097PJW5	UniRef90_A0A097PJW5 Minichromosome maintenance 5 protein (Fragment) n=2 Tax=Fragaria vesca RepID=A0A097PJW5 FRAVE	GO:0003682	Molecular Function:chromatin binding	Cell growth and death	NA	DNA.synthesis/chromatin structure	(at2g07690 : 1133.0) Member of the minichromosome maintenance complex, involved in DNA replication initiation. Abundant in proliferating and endocycling tissues. Localized in the nucleus during G1, S and G2 phases of the cell cycle, and are released into the cytoplasmic compartment during mitosis. Binds chromatin.; MINICHROMOSOME MAINTENANCE 5 (MCM5); FUNCTIONS IN: DNA-dependent ATPase activity, …
FvH4_1g01510	0.107838	0.20363	1	1	0.17636	0.49853	3.5498	3.7582	3.11654	3.14864	1.64114	1.60071	1.05871	0.877949	0.521221	0.508381	0.0823035	-0.187791	-0.940032	-0.976018	3.7582	3.14864	UniRef90_UPI0005C97950	UniRef90_UPI0005C97950 PREDICTED: uncharacterized protein LOC105353184 n=1 Tax=Fragaria vesca subsp. vesca RepID=UPI0005C97950	GO:0004852	Molecular Function:uroporphyrinogen-III synthase activity	NA	NA	not assigned.unknown	no hits & (original description: protein AED:1.00 eAED:1.00 QI:0|-1|0|0|-1|1|1|0|284)
FvH4_1g01530	1.10311e-07	1.67743e-06	0.427085	0.852203	0.024261	0.0215928	0.10318	0.00548828	0.0565026	1.26876	0.154011	0.10265	0.0531913	0.547612	0.121387	0.080906	-4.23267	-0.868775	-3.04231	-3.62761	0.10318	1.26876	UniRef90_UPI0005C984A6	UniRef90_UPI0005C984A6 PREDICTED: protein ENHANCED DISEASE RESISTANCE 2-like n=1 Tax=Fragaria vesca subsp. vesca RepID=UPI0005C984A6	GO:0008289	Molecular Function:lipid binding	NA	NA	not assigned.unknown	(at5g35180 : 973.0) FUNCTIONS IN: phosphoinositide binding; INVOLVED IN: signal transduction; EXPRESSED IN: 23 plant structures; EXPRESSED DURING: 15 growth stages; CONTAINS InterPro DOMAIN/s: Protein of unknown function DUF1336 (InterPro:IPR009769), Lipid-binding START (InterPro:IPR002913); BEST Arabidopsis thaliana protein match is: ENHANCED DISEASE RESISTANCE 2 (TAIR:AT4G19040); Has 454 Blast …
FvH4_1g01540	0.362903	0.55883	0.805561	1	1	0.792212	6.4892	5.42449	6.70328	7.30102	7.83861	8.7604	0.835925	1.03299	1.07363	1.19989	-0.258554	0.0468267	0.1025	0.262898	6.70328	8.7604	UniRef90_UPI0005C8745C	UniRef90_UPI0005C8745C PREDICTED: uncharacterized protein LOC105350886 n=1 Tax=Fragaria vesca subsp. vesca RepID=UPI0005C8745C	GO:0006412	Biological Process:translation	Translation	NA	protein.synthesis.ribosomal protein.prokaryotic.unknown organellar.30S subunit.S6	(loc os01g12090 : 169.0) no description available & (at3g18760 : 166.0) Translation elongation factor EF1B/ribosomal protein S6 family protein; FUNCTIONS IN: structural constituent of ribosome, rRNA binding; INVOLVED IN: translation; LOCATED IN: ribosome; EXPRESSED IN: 22 plant structures; EXPRESSED DURING: 13 growth stages; CONTAINS InterPro DOMAIN/s: Translation elongation factor EF1B/ribosomal…
FvH4_1g01550	0.000286136	0.00117648	0.317623	0.110906	0.969207	0.774741	94.2212	70.41	58.2717	41.1584	38.6961	46.9134	0.747284	0.618457	0.940175	1.13982	-0.420271	-0.693255	-0.0889989	0.188811	94.2212	46.9134	UniRef90_UPI0005C929BA	UniRef90_UPI0005C929BA PREDICTED: uncharacterized protein LOC105352932 n=1 Tax=Fragaria vesca subsp. vesca RepID=UPI0005C929BA	NA	NA	NA	NA	not assigned.unknown	no hits & (original description: protein AED:0.30 eAED:0.30 QI:0|-1|0|1|-1|1|1|0|193)
FvH4_1g01560	0.00146384	0.00482399	0.211487	0.0328614	1	0.818714	3.56413	8.77381	8.70072	11.1634	11.6216	12.6002	2.4617	2.44119	1.04105	1.12871	1.29965	1.28759	0.0580334	0.17467	8.77381	12.6002	UniRef90_UPI0002C34ABB	UniRef90_UPI0002C34ABB PREDICTED: sugar transport protein 7 n=1 Tax=Fragaria vesca subsp. vesca RepID=UPI0002C34ABB	GO:0016021	Cellular Component:integral component of membrane	NA	NA	transport.sugars	(at4g02050 : 756.0) sugar transporter protein 7 (STP7); FUNCTIONS IN: carbohydrate transmembrane transporter activity, sugar:hydrogen symporter activity; INVOLVED IN: transport, transmembrane transport; LOCATED IN: plasma membrane, membrane; EXPRESSED IN: 22 plant structures; EXPRESSED DURING: 13 growth stages; CONTAINS InterPro DOMAIN/s: Sugar transporter, conserved site (InterPro:IPR005829), Ma…
FvH4_1g01570	1.38232e-08	3.26053e-07	0.0319075	0.0386218	0.00790508	0.00617775	38.8956	23.3309	22.9713	49.8098	30.3196	28.8486	0.599834	0.590588	0.608707	0.579175	-0.737364	-0.759776	-0.71618	-0.78793	38.8956	49.8098	UniRef90_M5VXI2	UniRef90_M5VXI2 Uncharacterized protein n=3 Tax=Rosaceae RepID=M5VXI2 PRUPE	GO:0016021	Cellular Component:integral component of membrane	NA	NA	nucleotide metabolism.phosphotransfer and pyrophosphatases.adenylate kinase	(at5g35170 : 832.0) adenylate kinase family protein; FUNCTIONS IN: nucleobase, nucleoside, nucleotide kinase activity, nucleotide kinase activity, adenylate kinase activity, phosphotransferase activity, phosphate group as acceptor, ATP binding; INVOLVED IN: nucleobase, nucleoside, nucleotide and nucleic acid metabolic process; LOCATED IN: chloroplast thylakoid membrane, chloroplast; EXPRESSED IN:…
FvH4_1g01590	0.00750307	0.020207	0.121648	0.615665	0.265148	0.0628692	16.9189	19.6991	19.4219	18.8427	21.9444	23.4212	1.16432	1.14794	1.16461	1.24299	0.219489	0.199049	0.21985	0.313814	19.6991	23.4212	UniRef90_UPI0002C31EF3	UniRef90_UPI0002C31EF3 PREDICTED: uncharacterized protein LOC101294206 n=1 Tax=Fragaria vesca subsp. vesca RepID=UPI0002C31EF3	GO:0003676	Molecular Function:nucleic acid binding	Xenobiotics biodegradation and metabolism	NA	not assigned.no ontology	(at3g09850 : 415.0) D111/G-patch domain-containing protein; FUNCTIONS IN: nucleic acid binding; INVOLVED IN: biological process unknown; LOCATED IN: intracellular, chloroplast; EXPRESSED IN: 25 plant structures; EXPRESSED DURING: 14 growth stages; CONTAINS InterPro DOMAIN/s: D111/G-patch (InterPro:IPR000467); BEST Arabidopsis thaliana protein match is: GC-rich sequence DNA-binding factor-like pro…
FvH4_1g01610	0.000167554	0.000745253	0.433796	0.728937	0.217116	0.597869	11.4765	18.9829	16.3489	71.7606	32.7663	51.2696	1.65407	1.42456	0.456605	0.714454	0.72602	0.510515	-1.13098	-0.485088	18.9829	71.7606	UniRef90_UPI0005C96E71	UniRef90_UPI0005C96E71 PREDICTED: uncharacterized protein LOC105353185 n=1 Tax=Fragaria vesca subsp. vesca RepID=UPI0005C96E71	NA	NA	NA	NA	not assigned.unknown	no hits & (original description: protein AED:0.47 eAED:0.47 QI:0|0|0|1|1|1|2|0|162)
FvH4_1g01660	0.204569	0.347406	0.590917	0.52804	0.671753	0.442934	2.89536	3.80916	3.64767	3.30304	4.56658	5.03945	1.31561	1.25983	1.38254	1.5257	0.39573	0.333233	0.467318	0.60947	3.80916	5.03945	UniRef90_M5VV20	UniRef90_M5VV20 Uncharacterized protein (Fragment) n=1 Tax=Prunus persica RepID=M5VV20 PRUPE	NA	NA	NA	NA	not assigned.unknown	no hits & (original description: protein AED:0.31 eAED:0.60 QI:0|0.25|0.2|0.8|0.5|0.4|5|367|301)
FvH4_1g01710	3.36774e-07	4.13206e-06	0.838118	1	0.365688	0.446502	26.0509	24.3826	24.5827	8.33258	4.91604	5.3486	0.935959	0.94364	0.589978	0.64189	-0.0954832	-0.0836915	-0.761267	-0.639601	26.0509	8.33258	UniRef90_UPI0005C92EA0	UniRef90_UPI0005C92EA0 PREDICTED: peptidyl-prolyl cis-trans isomerase CYP28, chloroplastic n=1 Tax=Fragaria vesca subsp. vesca RepID=UPI0005C92EA0	GO:0000413	Biological Process:protein peptidyl-prolyl isomerization	Translation	NA	cell.cycle.peptidylprolyl isomerase	(loc os08g19610.3 : 289.0) no description available & (at5g35100 : 261.0) Cyclophilin-like peptidyl-prolyl cis-trans isomerase family protein; FUNCTIONS IN: peptidyl-prolyl cis-trans isomerase activity; INVOLVED IN: protein folding, peptidyl-cysteine S-nitrosylation; LOCATED IN: chloroplast; EXPRESSED IN: 22 plant structures; EXPRESSED DURING: 13 growth stages; CONTAINS InterPro DOMAIN/s: Cycloph…
FvH4_1g01720	4.00672e-10	2.18357e-08	1	0.94029	0.936949	0.949936	52.1902	52.3555	51.1061	30.3429	30.9928	30.9051	1.00317	0.979229	1.02142	1.01853	0.00456266	-0.0302825	0.0305763	0.0264862	52.3555	30.9928	UniRef90_UPI0005CA333A	UniRef90_UPI0005CA333A PREDICTED: homeobox protein knotted-1-like 3 isoform X1 n=2 Tax=Fragaria vesca subsp. vesca RepID=UPI0005CA333A	GO:0006355	Biological Process:regulation of transcription, DNA-templated	NA	HB-KNOX	RNA.regulation of transcription.HB,Homeobox transcription factor family	(at5g25220 : 434.0) A member of class II knotted1-like homeobox gene family (together with KNAT4 and KNAT5). Expressed in: hypocotyl-root boundary, anther-filament junction in flowers, ovule-funiculus and peduncle-silique boundaries, petioles and root. Light-regulated expression with differential response to red/far-red light. KNAT3 promoter activity showed cell-type specific pattern along longit…
FvH4_1g01730	0.000397906	0.00156405	0.447627	0.460528	0.00791384	0.00697445	8.63172	6.43722	6.62237	10.8327	6.13085	5.73223	0.745763	0.767213	0.565958	0.52916	-0.423211	-0.382301	-0.821232	-0.918225	8.63172	10.8327	UniRef90_UPI0005CAB0AE	UniRef90_UPI0005CAB0AE PREDICTED: uncharacterized protein LOC101305797 n=1 Tax=Fragaria vesca subsp. vesca RepID=UPI0005CAB0AE	GO:0004672	Molecular Function:protein kinase activity	NA	NA	protein.postranslational modification	(at3g46920 : 832.0) Protein kinase superfamily protein with octicosapeptide/Phox/Bem1p domain; FUNCTIONS IN: protein serine/threonine/tyrosine kinase activity, protein kinase activity; INVOLVED IN: protein amino acid phosphorylation; LOCATED IN: chloroplast; EXPRESSED IN: 21 plant structures; EXPRESSED DURING: 10 growth stages; CONTAINS InterPro DOMAIN/s: Octicosapeptide/Phox/Bem1p (InterPro:IPR0…
FvH4_1g01750	1.83248e-05	0.000112612	0.100013	0.200919	0.709653	0.60613	50.4701	36.6104	38.7573	27.1122	23.7715	23.1962	0.725389	0.767926	0.876783	0.855563	-0.463174	-0.380961	-0.189708	-0.225055	50.4701	27.1122	UniRef90_UPI0002C2F907	UniRef90_UPI0002C2F907 PREDICTED: RING-H2 finger protein ATL16 n=1 Tax=Fragaria vesca subsp. vesca RepID=UPI0002C2F907	NA	NA	NA	NA	protein.degradation.ubiquitin.E3.RING	(at2g15580 : 134.0) RING/U-box superfamily protein; FUNCTIONS IN: zinc ion binding; EXPRESSED IN: 22 plant structures; EXPRESSED DURING: 13 growth stages. & (loc os06g08250 : 101.0) no description available & (reliability: 268.0) & (original description: protein AED:02 eAED:02 QI:452|1|1|1|1|1|3|325|202)
FvH4_1g01770	0.00229414	0.00714511	0.101037	0.058769	0.709653	0.657109	14.7734	20.211	18.6354	22.3821	20.7765	20.3388	1.36807	1.26142	0.928265	0.908707	0.452138	0.335045	-0.107392	-0.138113	20.211	22.3821	UniRef90_UPI0002C2E890	UniRef90_UPI0002C2E890_PREDICTED: uncharacterized protein LOC101295849 n=1 Tax=Fragaria vesca subsp. vesca RepID=UPI0002C2E890	NA	NA	NA	NA	protein.degradation.ubiquitin.E3.RING	(loc os02g55520.2 : 205.0) no description available & (at5g45290 : 125.0) RING/U-box superfamily protein; FUNCTIONS IN: zinc ion binding; LOCATED IN: chloroplast; CONTAINS InterPro DOMAIN/s: Zinc finger, RING-type (InterPro:IPR001841), Zinc finger, C3HC4 RING-type (InterPro:IPR018957), Zinc finger, RING-CH-type (InterPro:IPR011016); BEST Arabidopsis thaliana protein match is: Zinc finger, C3HC4 t…
FvH4_1g01780	0.00606794	0.0167669	1	1	0.969955	0.657109	5.82948	6.00506	5.42087	1.12069	1.49923	2.29438	1.03012	0.929906	1.33777	2.04728	0.0428113	-0.104843	0.419825	1.03371	6.00506	2.29438	0	0	NA	NA	NA	NA	not assigned.unknown	no hits & (original description: protein AED:0.55 eAED:1.00 QI:0|0|0|1|0|0|3|0|159)
FvH4_1g01790	0.133666	0.244528	0.160417	0.139393	1	1	1.23762	0.979026	0.848986	1.24176	1.30684	1.20673	0.791058	0.685985	1.05241	0.971788	-0.338145	-0.543752	0.0736996	-0.0412858	1.23762	1.30684	UniRef90_M5VPG8	UniRef90_M5VPG8 Uncharacterized protein n=7 Tax=Maloideae RepID=M5VPG8 PRUPE	GO:0005215	Molecular Function:transporter activity	Replication and repair	DBP	protein.postranslational modification	(loc os02g55560 : 473.0) no description available & (at2g25620 : 370.0) Encodes DBP1, a member of the DBP factors (DNA-binding protein phosphatases) featuring sequence-specific DNA-binding and protein phosphatase activity. DBP1 is involved in plant-potyvirus interactions. Loss-of-function of DBP1 renders resistance to potyviruses.; DNA-binding protein phosphatase 1 (DBP1); FUNCTIONS IN: protein s…
FvH4_1g01800	0.000102959	0.000489422	0.0821055	0.0565365	0.406163	0.890375	12.6847	19.2789	23.7205	27.2122	22.6078	25.8928	1.51985	1.87001	0.830794	0.951514	0.60393	0.903045	-0.267438	-0.0717031	23.7205	27.2122	0	0	GO:0055085	Biological Process:transmembrane transport	Replication and repair	NA	transport.membrane system unknown	(at2g13100 : 603.0) Major facilitator superfamily protein; FUNCTIONS IN: sugar:hydrogen symporter activity; INVOLVED IN: carbohydrate transport, transmembrane transport; EXPRESSED IN: 23 plant structures; EXPRESSED DURING: 15 growth stages; CONTAINS InterPro DOMAIN/s: Major facilitator superfamily (InterPro:IPR020846), Major facilitator superfamily MFS-1 (InterPro:IPR011701), Major facilitator su…
FvH4_1g01810	0.00366228	0.0107371	0.563295	0.751341	1	0.706593	8.06463	6.37713	6.54559	11.4937	12.0097	12.9187	0.790753	0.811642	1.0449	1.12398	-0.338702	-0.301085	0.0633591	0.168619	8.06463	12.9187	UniRef90_UPI000579E4FA	UniRef90_UPI000579E4FA PREDICTED: 40S ribosomal protein S11-like n=1 Tax=Elaeis guineensis var. tenera RepID=UPI000579E4FA	GO:0006412	Biological Process:translation	Translation	NA	protein.synthesis.ribosomal protein.eukaryotic.40S subunit.S11	(at3g48930 : 264.0) embryo defective 1080 (EMB1080); FUNCTIONS IN: structural constituent of ribosome; INVOLVED IN: translation, embryo development ending in seed dormancy; LOCATED IN: cytosolic small ribosomal subunit, cytosolic ribosome, cell wall, membrane; EXPRESSED IN: 22 plant structures; EXPRESSED DURING: 13 growth stages; CONTAINS InterPro DOMAIN/s: Nucleic acid-binding, OB-fold-like (Int…
FvH4_1g01820	7.12796e-08	1.17993e-06	0.0155961	0.00521248	0.00947202	0.0400141	27.4919	42.4059	41.9311	27.2094	37.1634	36.8242	1.54249	1.52522	1.36583	1.35336	0.625262	0.609016	0.449778	0.436549	42.4059	37.1634	UniRef90_UPI0002C2ED15	UniRef90_UPI0002C2ED15 PREDICTED: large proline-rich protein bag6-A n=1 Tax=Fragaria vesca subsp. vesca RepID=UPI0002C2ED15	GO:0005515	Molecular Function:protein binding	NA	NA	not assigned.unknown	(loc os08g19830.2 : 267.0) no description available & (at5g25270 : 263.0) Ubiquitin-like superfamily protein; CONTAINS InterPro DOMAIN/s: Ubiquitin subgroup (InterPro:IPR019956), Ubiquitin (InterPro:IPR000626), Ubiquitin supergroup (InterPro:IPR019955); BEST Arabidopsis thaliana protein match is: Ubiquitin-like superfamily protein (TAIR:AT5G42220); Has 11489 Blast hits to 5746 proteins in 742 spe…
FvH4_1g01830	1.35655e-08	3.21834e-07	0.238755	0.0077415	0.252728	0.0405502	1.44507	2.9949	3.6629	171.045	116.706	41.3573	2.07249	2.53476	0.682309	0.241792	1.05136	1.34185	-0.551503	-2.04816	3.6629	171.045	UniRef90_UPI0005C995ED	UniRef90_UPI0005C995ED PREDICTED: proline-rich receptor-like protein kinase PERK2 n=1 Tax=Fragaria vesca subsp. vesca RepID=UPI0005C995ED	NA	NA	NA	NA	not assigned.unknown	no hits & (original description: protein AED:0.32 eAED:1.00 QI:279|0|0|0.5|0|0|2|174|294)
FvH4_1g01840	2.22045e-16	6.34781e-13	0.71778	0.841336	0.0019702	0.00124124	0.166216	0.0592008	0.0668869	44.1762	5.92769	0.803592	0.356169	0.40241	0.134183	0.0181906	-1.48937	-1.31326	-2.89773	-5.78066	0.166216	44.1762	UniRef90_UPI0002C2E833	UniRef90_UPI0002C2E833 PREDICTED: uncharacterized protein LOC101307251 n=1 Tax=Fragaria vesca subsp. vesca RepID=UPI0002C2E833	NA	NA	NA	NA	not assigned.unknown	no hits & (original description: protein AED:08 eAED:08 QI:205|1|1|1|1|1|5|393|139)
FvH4_1g01870	5.43301e-06	4.07519e-05	0.500489	0.243311	0.0251088	0.0172424	12.7322	15.3662	17.7047	24.5901	12.203	10.4154	1.20688	1.39054	0.496257	0.423559	0.271279	0.475648	-1.01084	-1.23936	17.7047	24.5901	UniRef90_UPI0002C30E94	UniRef90_UPI0002C30E94 PREDICTED: uncharacterized protein LOC101296995 n=1 Tax=Fragaria vesca subsp. vesca RepID=UPI0002C30E94	NA	NA	NA	NA	not assigned.unknown	(at2g47910 : 323.0) Encodes a chloroplast thylakoid membrane protein. Required for the assembly/accumulation of the NAD(P)H dehydrogenase complex of the photosynthetic electron transport chain.; chlororespiratory reduction 6 (CRR6); FUNCTIONS IN: molecular function unknown; INVOLVED IN: NAD(P)H dehydrogenase complex assembly; LOCATED IN: chloroplast thylakoid membrane, chloroplast; EXPRESSED IN: …
FvH4_1g01880	0.000409745	0.00160375	0.0725743	0.374838	0.0275054	0.019037	126.257	194.764	207.116	281.586	159.651	130.617	1.5426	1.64043	0.566969	0.463861	0.625362	0.714074	-0.818659	-1.10823	207.116	281.586	UniRef90_UPI0002C3551E	UniRef90_UPI0002C3551E PREDICTED: uncharacterized protein LOC101297283 n=1 Tax=Fragaria vesca subsp. vesca RepID=UPI0002C3551E	NA	NA	NA	NA	not assigned.unknown	(at2g12400 : 625.0) unknown protein; FUNCTIONS IN: molecular function unknown; INVOLVED IN: biological process unknown; LOCATED IN: endomembrane system; EXPRESSED IN: 25 plant structures; EXPRESSED DURING: 13 growth stages; BEST Arabidopsis thaliana protein match is: unknown protein (TAIR:AT2G25270); Has 177 Blast hits to 172 proteins in 23 species: Archae - 0; Bacteria - 2; Metazoa - 3; Fungi - …
FvH4_1g01890	0.00651701	0.017847	0.0111243	0.00853286	1	0.897364	0.854572	4.4084	5.85383	3.82871	3.65438	2.94173	5.15861	6.85001	0.954468	0.768334	2.36698	2.77611	-0.0672313	-0.380194	5.85383	3.82871	UniRef90_UPI0002C355D9	UniRef90_UPI0002C355D9 PREDICTED: uncharacterized methyltransferase At2g41040, chloroplastic-like n=1 Tax=Fragaria vesca subsp. vesca RepID=UPI0002C355D9	GO:0008168	Molecular Function:methyltransferase activity	NA	NA	amino acid metabolism.synthesis.aspartate family.methionine.homocysteine S-methyltransferase	(at2g41040 : 361.0) S-adenosyl-L-methionine-dependent methyltransferases superfamily protein; FUNCTIONS IN: methyltransferase activity; INVOLVED IN: response to karrikin; LOCATED IN: chloroplast, plastoglobule; EXPRESSED IN: 21 plant structures; EXPRESSED DURING: 12 growth stages; CONTAINS InterPro DOMAIN/s: Methyltransferase type 11 (InterPro:IPR013216); BEST Arabidopsis thaliana protein match i…
FvH4_1g01900	7.58657e-08	1.24218e-06	0.2462	0.242039	0.709653	0.924369	12.9642	9.90335	8.82359	1.5912	1.13026	1.32486	0.763898	0.680611	0.710319	0.832617	-0.388549	-0.555099	-0.493461	-0.264275	12.9642	1.5912	UniRef90_UPI000511622F	UniRef90_UPI000511622F PREDICTED: uncharacterized protein LOC103949205 n=7 Tax=Maloideae RepID=UPI000511622F	GO:0005622	Cellular Component:intracellular	NA	PLATZ	not assigned.unknown	(at2g12646 : 302.0) PLATZ transcription factor family protein; CONTAINS InterPro DOMAIN/s: Protein of unknown function DUF597 (InterPro:IPR006734); BEST Arabidopsis thaliana protein match is: PLATZ transcription factor family protein (TAIR:AT3G60670); Has 35333 Blast hits to 34131 proteins in 2444 species: Archae - 798; Bacteria - 22429; Metazoa - 974; Fungi - 991; Plants - 531; Viruses - 0; Othe…
FvH4_1g01930	1.82377e-11	2.24733e-09	0.0230369	0.0094189	0.308854	0.0511275	1038.71	1796.4	1705.54	226.383	357.926	453.484	1.72946	1.64198	1.58107	2.00318	0.790319	0.715438	0.660899	1.00229	1796.4	453.484	UniRef90_UPI0002C36A5E	UniRef90_UPI0002C36A5E PREDICTED: uncharacterized protein LOC101298453 n=1 Tax=Fragaria vesca subsp. vesca RepID=UPI0002C36A5E	NA	NA	NA	NA	not assigned.no ontology	(at5g25280 : 100.0) serine-rich protein-related; BEST Arabidopsis thaliana protein match is: serine-rich protein-related (TAIR:AT5G11090); Has 1807 Blast hits to 1807 proteins in 277 species: Archae - 0; Bacteria - 0; Metazoa - 736; Fungi - 347; Plants - 385; Viruses - 0; Other Eukaryotes - 339 (source: NCBI BLink). & (reliability: 200.0) & (original description: protein AED:0.39 eAED:0.39 QI:0|-…
FvH4_1g01960	9.50514e-08	1.48976e-06	0.362478	0.214137	0.128093	0.0981625	82.4328	75.1687	72.4169	56.4126	41.4838	38.0564	0.911879	0.878496	0.735365	0.674608	-0.133086	-0.186892	-0.443469	-0.567879	82.4328	56.4126	UniRef90_UPI0002C2E66B	UniRef90_UPI0002C2E66B PREDICTED: protein NUCLEAR FUSION DEFECTIVE 4-like n=1 Tax=Fragaria vesca subsp. vesca RepID=UPI0002C2E66B	GO:0055085	Biological Process:transmembrane transport	NA	NA	development.unspecified	(at1g80530 : 587.0) Major facilitator superfamily protein; FUNCTIONS IN: molecular function unknown; INVOLVED IN: response to karrikin; LOCATED IN: nucleus; EXPRESSED IN: 23 plant structures; EXPRESSED DURING: 13 growth stages; CONTAINS InterPro DOMAIN/s: Nodulin-like (InterPro:IPR010658), Major facilitator superfamily, general substrate transporter (InterPro:IPR016196); BEST Arabidopsis thaliana…
FvH4_1g01990	0.000134122	0.00061388	0.0238909	0.119566	0.820652	0.313171	21.044	30.9105	24.6073	36.0222	33.7243	29.674	1.46885	1.16933	0.936209	0.823772	0.554687	0.225679	-0.095097	-0.279683	30.9105	36.0222	UniRef90_UPI0005C8C8C0	UniRef90_UPI0005C8C8C0 PREDICTED: NEDD8 ultimate buster 1 isoform X1 n=2 Tax=Fragaria vesca subsp. vesca RepID=UPI0005C8C8C0	GO:0005515	Molecular Function:protein binding	NA	NA	protein.degradation.ubiquitin	(at2g12550 : 558.0) ubiquitin-associated (UBA)/TS-N domain-containing protein; CONTAINS InterPro DOMAIN/s: Ubiquitin-associated/translation elongation factor EF1B, N-terminal, eukaryote (InterPro:IPR015940), Ubiquitin-associated/translation elongation factor EF1B, N-terminal (InterPro:IPR000449), Ubiquitin (InterPro:IPR000626), Ubiquitin supergroup (InterPro:IPR019955), UBA-like (InterPro:IPR0090…
FvH4_1g02000	0.427195	0.625307	0.445205	0.738535	1	0.685416	38.6189	32.8698	36.1401	35.8297	35.0019	37.849	0.851132	0.935813	0.976896	1.05636	-0.232546	-0.0957074	-0.0337224	0.079101	38.6189	37.849	UniRef90_UPI0002C36577	UniRef90_UPI0002C36577 PREDICTED: protein OS-9 homolog n=1 Tax=Fragaria vesca subsp. vesca RepID=UPI0002C36577	NA	NA	Signaling molecules and interaction	NA	not assigned.unknown	(at5g35080 : 310.0) INVOLVED IN: biological process unknown; LOCATED IN: endomembrane system; EXPRESSED IN: 22 plant structures; EXPRESSED DURING: 13 growth stages; CONTAINS InterPro DOMAIN/s: Mannose-6-phosphate receptor, binding (InterPro:IPR009011), Glucosidase II beta subunit-like (InterPro:IPR012913); Has 30201 Blast hits to 17322 proteins in 780 species: Archae - 12; Bacteria - 1396; Metazo…
FvH4_1g02010	0.000245449	0.00103129	0.70803	0.944251	0.104744	0.147296	0.59021	0.796367	0.684348	2.31131	0.768529	0.969972	1.3493	1.1595	0.332509	0.419664	0.432206	0.213504	-1.58854	-1.25269	0.796367	2.31131	UniRef90_UPI0002C354F7	UniRef90_UPI0002C354F7 PREDICTED: uncharacterized protein LOC101299611 n=1 Tax=Fragaria vesca subsp. vesca RepID=UPI0002C354F7	GO:0005515	Molecular Function:protein binding	NA	NA	RNA.processing	(at2g25290 : 733.0) Octicosapeptide/Phox/Bem1p (PB1) domain-containing protein / tetratricopeptide repeat (TPR)-containing protein; FUNCTIONS IN: binding; INVOLVED IN: biological process unknown; LOCATED IN: cellular component unknown; CONTAINS InterPro DOMAIN/s: Octicosapeptide/Phox/Bem1p (InterPro:IPR000270), Tetratricopeptide-like helical (InterPro:IPR011990), Tetratricopeptide repeat-containi…
FvH4_1g02020	3.17455e-06	2.61463e-05	1	0.847777	0.165619	0.202463	14.5382	14.2381	13.2696	5.3759	7.30642	7.30999	0.979355	0.912737	1.35911	1.35977	-0.0300957	-0.131729	0.442659	0.443365	14.5382	7.30999	UniRef90_UPI0005CA2E80	UniRef90_UPI0005CA2E80 PREDICTED: F-box/LRR-repeat protein 13-like isoform X1 n=2 Tax=Fragaria vesca subsp. vesca RepID=UPI0005CA2E80	GO:0005515	Molecular Function:protein binding	NA	NA	not assigned.no ontology	(loc os04g42470.4 : 642.0) no description available & (at1g15740 : 600.0) Leucine-rich repeat family protein; BEST Arabidopsis thaliana protein match is: Leucine-rich repeat (LRR) family protein (TAIR:AT4G23840); Has 38052 Blast hits to 19856 proteins in 856 species: Archae - 6; Bacteria - 8624; Metazoa - 11681; Fungi - 680; Plants - 12072; Viruses - 79; Other Eukaryotes - 4910 (source: NCBI BLin…
FvH4_1g02030	0.56243	0.722117	1	0.789176	0.74182	0.876321	21.0482	20.3322	19.0339	21.6631	20.1327	22.8324	0.96598	0.904301	0.929352	1.05397	-0.0499347	-0.145125	-0.105703	0.0758389	21.0482	22.8324	UniRef90_UPI0002C2E958	UniRef90_UPI0002C2E958 PREDICTED: protein S-acyltransferase 24 n=1 Tax=Fragaria vesca subsp. vesca RepID=UPI0002C2E958	GO:0005515	Molecular Function:protein binding	Folding, sorting and degradation	NA	cell.organisation	(at5g20350 : 972.0) Encodes a protein containing ankyrin and DHHC-CRD domain. Acts to restrict the size of the swelling that forms at the beginning of root hair cell growth, possibly by a mechanism that requires RHD1. Mutant displays defects in both root hair and pollen tube growth.; TIP GROWTH DEFECTIVE 1 (TIP1); FUNCTIONS IN: acyl binding, S-acyltransferase activity; INVOLVED IN: response to sa…
FvH4_1g02040	0.0024156	0.00747857	0.275182	0.731225	0.479095	1	2.41379	1.0332	1.68339	0.179767	0.6015	0.148611	0.428042	0.697405	3.346	0.826689	-1.22418	-0.519932	1.74244	-0.274583	2.41379	0.6015	UniRef90_UPI0002C336C9	UniRef90_UPI0002C336C9 PREDICTED: probable polygalacturonase At3g15720 n=1 Tax=Fragaria vesca subsp. vesca RepID=UPI0002C336C9	GO:0005975	Biological Process:carbohydrate metabolic process	NA	NA	cell wall.degradation.pectate lyases and polygalacturonases	(at4g35670 : 136.0) Pectin lyase-like superfamily protein; FUNCTIONS IN: polygalacturonase activity; INVOLVED IN: carbohydrate metabolic process; LOCATED IN: endomembrane system; EXPRESSED IN: petal, leaf whorl, flower, carpel; EXPRESSED DURING: 4 anthesis, petal differentiation and expansion stage; CONTAINS InterPro DOMAIN/s: Pectin lyase fold/virulence factor (InterPro:IPR011050), Pectin lyase …
FvH4_1g02080	6.31739e-06	4.61543e-05	0.0652781	0.0940559	0.0611188	0.0656147	32.8432	13.5755	13.9801	7.0482	12.6873	10.2328	0.413343	0.425662	1.80007	1.45182	-1.27459	-1.23222	0.848056	0.537867	32.8432	12.6873	UniRef90_UPI0002C31FE2	UniRef90_UPI0002C31FE2 PREDICTED: mitotic apparatus protein p62-like n=1 Tax=Fragaria vesca subsp. vesca RepID=UPI0002C31FE2	NA	NA	NA	NA	not assigned.unknown	no hits & (original description: protein AED:05 eAED:05 QI:144|1|1|1|1|1|3|286|167)
FvH4_1g02100	0.00076233	0.0027345	0.114092	0.485809	0.174734	0.165926	1.11202	0.703872	0.552702	4.48939	1.05984	0.823516	0.632967	0.497024	0.236076	0.183436	-0.659799	-1.00861	-2.08268	-2.44665	1.11202	4.48939	UniRef90_UPI0005CB0F45	UniRef90_UPI0005CB0F45 PREDICTED: heparanase-like protein 3 n=1 Tax=Fragaria vesca subsp. vesca RepID=UPI0005CB0F45	GO:0016798	Molecular Function:hydrolase activity, acting on glycosyl bonds	Glycan biosynthesis and metabolism	NA	cell wall.degradation	(at5g34940 : 669.0) The protein is predicted (WoLF PSORT program) to be membrane-associated.; glucuronidase 3 (GUS3); FUNCTIONS IN: beta-glucuronidase activity; INVOLVED IN: biological process unknown; LOCATED IN: plant-type cell wall; EXPRESSED IN: 22 plant structures; EXPRESSED DURING: 11 growth stages; CONTAINS InterPro DOMAIN/s: Glycoside hydrolase family 79, N-terminal (InterPro:IPR005199); …
FvH4_1g02110	5.9853e-06	4.42139e-05	0.0131207	0.0758826	0.071826	0.0705167	3.47806	1.57843	1.55931	9.93151	3.59231	2.72426	0.453823	0.448327	0.361708	0.274305	-1.1398	-1.15738	-1.4671	-1.86615	3.47806	9.93151	0	0	GO:0055085	Biological Process:transmembrane transport	Replication and repair	NA	transport.phosphate	(at5g20380 : 697.0) Encodes an inorganic phosphate transporter (PHT4;5).; phosphate transporter 4;5 (PHT4;5); FUNCTIONS IN: inorganic phosphate transmembrane transporter activity; INVOLVED IN: transmembrane transport; LOCATED IN: plastid, membrane; EXPRESSED IN: 22 plant structures; EXPRESSED DURING: 13 growth stages; CONTAINS InterPro DOMAIN/s: Major facilitator superfamily (InterPro:IPR020846),…
FvH4_1g02120	1.02896e-08	2.59399e-07	0.165391	0.0918944	0.171706	0.103155	9.88263	28.1574	30.7302	282.34	184.582	166.157	2.84918	3.10951	0.653759	0.588498	1.51055	1.63669	-0.613169	-0.76489	30.7302	282.34	UniRef90_UPI0005CB489E	UniRef90_UPI0005CB489E PREDICTED: leucoanthocyanidin dioxygenase-like n=1 Tax=Fragaria vesca subsp. vesca RepID=UPI0005CB489E	GO:0055114	Biological Process:oxidation-reduction process	NA	NA	secondary metabolism.flavonoids.flavonols	(at1g49390 : 316.0) 2-oxoglutarate (2OG) and Fe(II)-dependent oxygenase superfamily protein; FUNCTIONS IN: oxidoreductase activity, acting on paired donors, with incorporation or reduction of molecular oxygen, 2-oxoglutarate as one donor, and incorporation of one atom each of oxygen into both donors, oxidoreductase activity; INVOLVED IN: flavonoid biosynthetic process; LOCATED IN: cellular compon…
FvH4_1g02150	2.52956e-07	3.28406e-06	0.563802	0.149663	0.535729	0.033069	31.0166	32.8716	38.1586	20.4724	21.7266	25.6643	1.05981	1.23026	1.06126	1.2536	0.0837992	0.298965	0.0857786	0.326077	38.1586	25.6643	UniRef90_UPI0005C8A163	UniRef90_UPI0005C8A163 PREDICTED: protein SRG1-like n=1 Tax=Fragaria vesca subsp. vesca RepID=UPI0005C8A163	GO:0016491	Molecular Function:oxidoreductase activity	NA	NA	hormone metabolism.ethylene.synthesis-degradation	(at1g49390 : 328.0) 2-oxoglutarate (2OG) and Fe(II)-dependent oxygenase superfamily protein; FUNCTIONS IN: oxidoreductase activity, acting on paired donors, with incorporation or reduction of molecular oxygen, 2-oxoglutarate as one donor, and incorporation of one atom each of oxygen into both donors, oxidoreductase activity; INVOLVED IN: flavonoid biosynthetic process; LOCATED IN: cellular compon…
FvH4_1g02160	0.00320158	0.00953504	0.0456821	0.104456	1	0.71502	5.88508	2.93433	3.05732	3.94573	3.97895	3.36422	0.498605	0.519504	1.00842	0.852622	-1.00403	-0.944793	0.0120925	-0.230021	5.88508	3.97895	UniRef90_UPI0005CABC76	UniRef90_UPI0005CABC76 PREDICTED: protein SRG1-like n=1 Tax=Fragaria vesca subsp. vesca RepID=UPI0005CABC76	GO:0055114	Biological Process:oxidation-reduction process	NA	NA	secondary metabolism.flavonoids.flavonols	(at1g49390 : 389.0) 2-oxoglutarate (2OG) and Fe(II)-dependent oxygenase superfamily protein; FUNCTIONS IN: oxidoreductase activity, acting on paired donors, with incorporation or reduction of molecular oxygen, 2-oxoglutarate as one donor, and incorporation of one atom each of oxygen into both donors, oxidoreductase activity; INVOLVED IN: flavonoid biosynthetic process; LOCATED IN: cellular compon…
FvH4_1g02170	0.186417	0.322479	0.68053	0.339839	0.75212	0.726306	6.91554	6.44799	5.6355	6.86569	7.78743	7.94043	0.932391	0.814905	1.13425	1.15654	-0.100993	-0.295297	0.181744	0.209813	6.91554	7.94043	UniRef90_UPI0002C33A3E	UniRef90_UPI0002C33A3E PREDICTED: arogenate dehydrogenase 1, chloroplastic-like n=1 Tax=Fragaria vesca subsp. vesca RepID=UPI0002C33A3E	GO:0004665	Molecular Function:prephenate dehydrogenase (NADP+) activity	Amino acid metabolism	NA	amino acid metabolism.synthesis.aromatic aa.tyrosine.arogenate dehydrogenase \& prephenate dehydrogenase	(at5g34930 : 774.0) arogenate dehydrogenase; FUNCTIONS IN: binding, prephenate dehydrogenase (NADP+) activity, catalytic activity; INVOLVED IN: tyrosine biosynthetic process, metabolic process; EXPRESSED IN: 24 plant structures; EXPRESSED DURING: 15 growth stages; CONTAINS InterPro DOMAIN/s: Prephenate dehydrogenase (InterPro:IPR003099), NAD(P)-binding domain (InterPro:IPR016040); BEST Arabidopsi…
FvH4_1g02190	0.000310238	0.00126053	0.342893	0.665133	0.212697	0.0912813	293.637	342.605	340.428	168.925	216.607	286.394	1.16676	1.15935	1.28227	1.6954	0.22251	0.213313	0.358702	0.761624	342.605	286.394	UniRef90_A0A0D2W8V5	UniRef90_A0A0D2W8V5 Uncharacterized protein n=1 Tax=Gossypium raimondii RepID=A0A0D2W8V5 GOSRA	GO:0009678	Molecular Function:hydrogen-translocating pyrophosphatase activity	Energy metabolism	NA	transport.H+ transporting pyrophosphatase	(p21616|avp phaau : 1228.0) Pyrophosphate-energized vacuolar membrane proton pump (EC 3.6.1.1) (Pyrophosphate-energized inorganic pyrophosphatase) (H(+)-PPase) (Vacuolar H(+)-pyrophosphatase) - Phaseolus aureus (Mung bean) (Vigna radiata) & (at1g15690 : 1207.0) Encodes a H(+)-translocating (pyrophosphate-energized) inorganic pyrophosphatase (H(+)-PPase; EC 3.6.1.1) located in the vacuolar membran…
FvH4_1g02200	0.280526	0.452067	0.124879	0.533416	1	1	6.62209	4.76525	5.72296	5.61304	5.42449	5.39663	0.719599	0.864222	0.966409	0.961444	-0.474736	-0.210525	-0.0492949	-0.0567249	6.62209	5.61304	UniRef90_UPI0002C2EB43	UniRef90_UPI0002C2EB43 PREDICTED: uncharacterized protein LOC101311910 n=1 Tax=Fragaria vesca subsp. vesca RepID=UPI0002C2EB43	GO:0008270	Molecular Function:zinc ion binding	NA	NA	not assigned.unknown	no hits & (original description: protein AED:0.03 eAED:0.03 QI:240|1|1|1|0.6|0.5|6|3635|242)
FvH4_1g02220	0.0320983	0.0717457	0.593208	0.957535	1	0.934978	2.9194	2.25679	2.46933	1.23746	1.17679	1.08157	0.77303	0.845834	0.95097	0.874019	-0.371403	-0.241553	-0.072528	-0.194263	2.9194	1.23746	UniRef90_M0TYS6	UniRef90_M0TYS6 Uncharacterized protein n=1 Tax=Musa acuminata subsp. malaccensis RepID=M0TYS6 MUSAM	GO:0009247	Biological Process:glycolipid biosynthetic process	Metabolism of other amino acids	NA	lipid metabolism.glycolipid synthesis.MGDG synthase	(at5g20410 : 695.0) Encodes a type B monogalactosyldiacylglycerol (MGDG) synthase. Strongly induced by phosphate deprivation, and in non-photosynthetic tissues. Does not contribute to galactolipid synthesis under Pi-sufficient conditions but does under Pi starvation.; monogalactosyldiacylglycerol synthase 2 (MGD2); CONTAINS InterPro DOMAIN/s: Monogalactosyldiacylglycerol synthase (InterPro:IPR009…
FvH4_1g02230	0.0283506	0.0644368	0.962614	0.180149	0.150601	0.216456	7.87954	8.19232	6.8262	8.17123	6.77013	7.22074	1.03969	0.866319	0.828532	0.883678	0.0561603	-0.207029	-0.271371	-0.178407	8.19232	8.17123	UniRef90_UPI0002C2E791	UniRef90_UPI0002C2E791 PREDICTED: ubiquitin carboxyl-terminal hydrolase 22-like n=1 Tax=Fragaria vesca subsp. vesca RepID=UPI0002C2E791	GO:0016579	Biological Process:protein deubiquitination	Xenobiotics biodegradation and metabolism	NA	protein.degradation.ubiquitin.ubiquitin protease	(loc os04g55360 : 504.0) no description available & (at5g10790 : 459.0) Encodes a ubiquitin-specific protease.; ubiquitin-specific protease 22 (UBP22); FUNCTIONS IN: ubiquitin-specific protease activity, ubiquitin thiolesterase activity, zinc ion binding; INVOLVED IN: ubiquitin-dependent protein catabolic process; EXPRESSED IN: 24 plant structures; EXPRESSED DURING: 15 growth stages; CONTAINS Int…
FvH4_1g02250	0.0101373	0.0263172	0.827832	0.690289	1	0.41388	0.628557	0.460074	0.325839	1.33349	1.46979	3.23059	0.731953	0.518392	1.10222	2.42266	-0.450178	-0.947884	0.140407	1.27659	0.628557	3.23059	UniRef90_UPI0002C3690A	UniRef90_UPI0002C3690A PREDICTED: uncharacterized protein LOC101312197 n=1 Tax=Fragaria vesca subsp. vesca RepID=UPI0002C3690A	NA	NA	NA	NA	not assigned.unknown	no hits & (original description: protein AED:0.30 eAED:0.30 QI:0|-1|0|1|-1|1|1|0|210)
FvH4_1g02420	0.00674979	0.018423	0.110501	0.0221778	0.406295	0.432302	4.58814	5.8288	6.28614	4.90954	5.49125	5.90686	1.2704	1.37008	1.11849	1.20314	0.345288	0.454265	0.161547	0.266803	6.28614	5.90686	UniRef90_UPI0002C3182C	UniRef90_UPI0002C3182C PREDICTED: translocase of chloroplast 90, chloroplastic n=1 Tax=Fragaria vesca subsp. vesca RepID=UPI0002C3182C	GO:0005525	Molecular Function:GTP binding	NA	NA	protein.targeting.chloroplast	(at5g20300 : 767.0) Avirulence induced gene (AIG1) family protein; FUNCTIONS IN: GTP binding; LOCATED IN: chloroplast outer membrane; EXPRESSED IN: 23 plant structures; EXPRESSED DURING: 13 growth stages; CONTAINS InterPro DOMAIN/s: AIG1 (InterPro:IPR006703); BEST Arabidopsis thaliana protein match is: multimeric translocon complex in the outer envelope membrane 132 (TAIR:AT2G16640); Has 979 Blas…
FvH4_1g02430	0.0167358	0.0408159	0.690163	0.443382	1	0.657109	41.9252	46.5672	46.0398	55.021	57.4276	61.4016	1.11072	1.09814	1.04374	1.11597	0.151496	0.135065	0.061761	0.158294	46.5672	61.4016	UniRef90_UPI00046DB91A	UniRef90_UPI00046DB91A PREDICTED: uncharacterized protein LOC103341134 n=1 Tax=Prunus mume RepID=UPI00046DB91A	GO:0005488	Molecular Function:binding	NA	NA	not assigned.unknown	(original description: protein AED:05 eAED:05 QI:0|-1|0|1|-1|1|1|0|386)
FvH4_1g02440	8.17194e-06	5.72737e-05	0.211396	0.439227	0.0852534	0.0476723	271.715	312.576	308.112	329.357	402.038	436.981	1.15038	1.13395	1.22068	1.32677	0.20211	0.181356	0.28768	0.407919	312.576	436.981	UniRef90_A0A0J8D479	UniRef90_A0A0J8D479 Purple acid phosphatase n=1 Tax=Beta vulgaris subsp. vulgaris RepID=A0A0J8D479 BETVU	GO:0016787	Molecular Function:hydrolase activity	NA	NA	misc.acid and other phosphatases	(at5g34850 : 771.0) Encodes a dual-targeted purple acid phosphatase isozyme AtPAP26. Involved in phosphate metabolism.; purple acid phosphatase 26 (PAP26); FUNCTIONS IN: protein serine/threonine phosphatase activity, acid phosphatase activity; INVOLVED IN: phosphate ion homeostasis; LOCATED IN: vacuole, plant-type cell wall; EXPRESSED IN: 25 plant structures; EXPRESSED DURING: 16 growth stages; C…
FvH4_1g02450	5.14428e-05	0.000269497	0.326759	0.259814	0.151619	0.641946	29.8769	27.0725	26.5121	20.9595	25.1871	22.4081	0.906135	0.887376	1.2017	1.06912	-0.142202	-0.172382	0.265081	0.0964209	29.8769	25.1871	0	0	GO:0008289	Molecular Function:lipid binding	NA	NA	signalling.calcium	(at1g05500 : 843.0) Encodes a endomembrane-localized synaptotagmin. Synaptotagmin family proteins are calcium sensors that regulate exocytosis in mammalian cells.; NTMC2T2.1; FUNCTIONS IN: molecular function unknown; INVOLVED IN: biological process unknown; LOCATED IN: endomembrane system, plasma membrane; EXPRESSED IN: 25 plant structures; EXPRESSED DURING: 13 growth stages; CONTAINS InterPro DO…
FvH4_1g02460	0.000433598	0.00168295	0.280316	0.30193	0.30277	0.736831	4.09769	5.30725	5.29416	6.77763	8.85473	7.61315	1.29518	1.29199	1.30646	1.12328	0.373153	0.36959	0.385668	0.167713	5.30725	8.85473	UniRef90_UPI0002C2E49C	UniRef90_UPI0002C2E49C PREDICTED: putative chloride channel-like protein CLC-g isoform X1 n=1 Tax=Fragaria vesca subsp. vesca RepID=UPI0002C2E49C	GO:0006821	Biological Process:chloride transport	Signal transduction	NA	transport.unspecified anions	(at5g33280 : 1082.0) Voltage-gated chloride channel family protein; FUNCTIONS IN: protein binding, anion channel activity, voltage-gated chloride channel activity; INVOLVED IN: chloride transport, transmembrane transport; LOCATED IN: intracellular, membrane; EXPRESSED IN: 22 plant structures; EXPRESSED DURING: 13 growth stages; CONTAINS InterPro DOMAIN/s: Chloride channel, core (InterPro:IPR01474…
FvH4_1g02470	0.473356	0.639765	0.68053	0.933828	0.465347	0.380366	16.3952	14.0814	15.2591	14.0869	13.3942	15.761	0.858874	0.930707	0.95083	1.11885	-0.219481	-0.1036	-0.0727407	0.162011	16.3952	15.761	UniRef90_UPI0002C3649B	UniRef90_UPI0002C3649B PREDICTED: putative chloride channel-like protein CLC-g isoform X2 n=1 Tax=Fragaria vesca subsp. vesca RepID=UPI0002C3649B	GO:0004672	Molecular Function:protein kinase activity	NA	NA	protein.postranslational modification.kinase.receptor like cytoplasmatic kinase IV	(at2g11520 : 523.0) high overall homology to CRCK1; calmodulin-binding receptor-like cytoplasmic kinase 3 (CRCK3); FUNCTIONS IN: protein serine/threonine kinase activity, protein kinase activity, kinase activity, ATP binding; INVOLVED IN: protein amino acid phosphorylation; LOCATED IN: endomembrane system; EXPRESSED IN: 22 plant structures; EXPRESSED DURING: 13 growth stages; CONTAINS InterPro DO…
FvH4_1g02480	0.0135507	0.0339248	0.372765	0.779828	0.919501	0.634672	0.21672	0.414529	0.385444	1.00293	0.871015	0.647192	1.91275	1.77854	0.868468	0.645299	0.935645	0.830693	-0.203456	-0.631961	0.414529	1.00293	UniRef90_M5WFF3	UniRef90_M5WFF3 Uncharacterized protein n=2 Tax=Prunus RepID=M5WFF3 PRUPE	GO:0006357	Biological Process:regulation of transcription from RNA polymerase II promoter	NA	NA	DNA.synthesis/chromatin structure	(at1g65440 : 612.0) Related to yeast Spt6 protein, which functions as part of a protein complex in transcription initiation and also plays a role in chromatin structure / assembly.; global transcription factor group B1 (GTB1); FUNCTIONS IN: transcription elongation regulator activity, hydrolase activity, acting on ester bonds, RNA binding; INVOLVED IN: chromatin assembly or disassembly, transcrip…
FvH4_1g02490	0.00175408	0.00564132	0.46961	0.726605	0.632968	0.0736402	104.368	94.5586	98.5481	114.512	121.034	99.0142	0.90601	0.944235	1.05696	0.864665	-0.142402	-0.0827817	0.0799246	-0.209787	104.368	121.034	UniRef90_I1W1U0	UniRef90_I1W1U0 Sucrose phosphate synthase 1f n=4 Tax=Rosaceae RepID=I1W1U0 PRUPE	GO:0046524	Molecular Function:sucrose-phosphate synthase activity	Carbohydrate metabolism	NA	major CHO metabolism.synthesis.sucrose.SPS	(q43876|sps vicfa : 1650.0) Sucrose-phosphate synthase (EC 2.4.1.14) (UDP-glucose-fructose-phosphate glucosyltransferase) - Vicia faba (Broad bean) & (at5g20280 : 1570.0) Encodes a protein with putative sucrose-phosphate synthase activity. When the gene was expressed in transgenic tobacco plants, a clear trend for increased SPS activity was noted.; sucrose phosphate synthase 1F (SPS1F); FUNCTIONS…
FvH4_1g02500	1.97291e-06	1.78317e-05	0.0714846	0.102145	0.04046	0.0373923	15.0838	9.195	9.53999	22.6137	4.32105	4.03289	0.609596	0.632467	0.191081	0.178338	-0.714076	-0.660938	-2.38774	-2.48731	15.0838	22.6137	UniRef90_UPI0002C33D61	UniRef90_UPI0002C33D61 PREDICTED: heptahelical transmembrane protein 1 isoform X1 n=2 Tax=Fragaria vesca subsp. vesca RepID=UPI0002C33D61	GO:0016021	Cellular Component:integral component of membrane	Signal transduction	NA	not assigned.unknown	(at5g20270 : 402.0) heptahelical transmembrane protein homologous to human adiponectin receptors and progestin receptors; heptahelical transmembrane protein1 (HHP1); FUNCTIONS IN: receptor activity; INVOLVED IN: response to salt stress, response to hormone stimulus, response to sucrose stimulus; LOCATED IN: integral to membrane; EXPRESSED IN: 24 plant structures; EXPRESSED DURING: 13 growth stage…
FvH4_1g02530	0.00307025	0.00920141	0.0888426	0.476821	0.424853	0.69261	7.52006	11.2731	11.9552	14.3025	16.4396	15.59	1.49907	1.58977	1.14942	1.09002	0.58407	0.66882	0.200904	0.124354	11.9552	16.4396	0	0	NA	NA	Folding, sorting and degradation	NA	not assigned.no ontology	(loc os02g55950 : 912.0) no description available & (at2g11000 : 870.0) Encodes a non-functional Arabidopsis homolog of the yeast protein MAK10, a component of the N-terminal acetyltransferase complex C. Mutant plants have normal photosynthesis as well as growth rates and pigmentation comparable to wild type.; MAK10 homologue (MAK10); FUNCTIONS IN: acetyltransferase activity; INVOLVED IN: biologi…
FvH4_1g02540	0.0162868	0.0398739	0.489672	0.206202	0.0439424	1	50.672	43.7901	40.0861	52.1708	44.8415	51.1194	0.864187	0.791089	0.859512	0.979846	-0.210585	-0.338088	-0.218411	-0.0293729	50.672	52.1708	UniRef90_UPI0002C2DD1A	UniRef90_UPI0002C2DD1A PREDICTED: putative clathrin assembly protein At5g35200 n=1 Tax=Fragaria vesca subsp. vesca RepID=UPI0002C2DD1A	GO:0005545	Molecular Function:1-phosphatidylinositol binding	NA	NA	not assigned.no ontology.epsin N-terminal homology (ENTH) domain-containing protein	(at5g35200 : 585.0) ENTH/ANTH/VHS superfamily protein; FUNCTIONS IN: phospholipid binding, clathrin binding, binding, phosphatidylinositol binding; INVOLVED IN: clathrin coat assembly; LOCATED IN: plasma membrane; EXPRESSED IN: 24 plant structures; EXPRESSED DURING: 15 growth stages; CONTAINS InterPro DOMAIN/s: Epsin-like, N-terminal (InterPro:IPR013809), ANTH (InterPro:IPR011417), ENTH/VHS (Inte…
FvH4_1g02550	0.266235	0.432943	0.347738	0.248807	0.75212	0.634672	7.7037	6.45634	5.81716	7.67891	6.35982	5.81904	0.838082	0.755113	0.828219	0.757795	-0.254837	-0.405236	-0.271915	-0.40012	7.7037	7.67891	UniRef90_UPI0002C3204E	UniRef90_UPI0002C3204E PREDICTED: uncharacterized protein LOC101309188 n=1 Tax=Fragaria vesca subsp. vesca RepID=UPI0002C3204E	NA	NA	NA	NA	not assigned.no ontology.BSD domain-containing protein	(at2g10950 : 125.0) BSD domain-containing protein; CONTAINS InterPro DOMAIN/s: BSD (InterPro:IPR005607); BEST Arabidopsis thaliana protein match is: BSD domain-containing protein (TAIR:AT3G49800); Has 187 Blast hits to 175 proteins in 30 species: Archae - 0; Bacteria - 2; Metazoa - 28; Fungi - 3; Plants - 134; Viruses - 0; Other Eukaryotes - 20 (source: NCBI BLink). & (loc os05g43520.2 : 107.0) n…
FvH4_1g02570	2.38829e-10	1.44043e-08	0.0112306	0.0159278	0.152809	0.105269	2610.32	39.7704	54.9641	8.87784	2.0702	1.57463	0.0152358	0.0210565	0.233187	0.177366	-6.03639	-5.56959	-2.10044	-2.4952	2610.32	8.87784	UniRef90_UPI0002C2F7A0	UniRef90_UPI0002C2F7A0 PREDICTED: 36.4 kDa proline-rich protein n=1 Tax=Fragaria vesca subsp. vesca RepID=UPI0002C2F7A0	NA	NA	NA	NA	misc.protease inhibitor/seed storage/lipid transfer protein (LTP) family protein	(at2g10940 : 108.0) Bifunctional inhibitor/lipid-transfer protein/seed storage 2S albumin superfamily protein; FUNCTIONS IN: lipid binding; INVOLVED IN: lipid transport; LOCATED IN: chloroplast thylakoid membrane, apoplast, chloroplast, membrane; EXPRESSED IN: 21 plant structures; EXPRESSED DURING: 13 growth stages; CONTAINS InterPro DOMAIN/s: Bifunctional inhibitor/plant lipid transfer protein/s…
FvH4_1g02580	0.00101202	0.00349795	0.277756	0.0892316	0.701146	0.775034	13.2398	15.9643	16.6966	19.6972	18.3838	18.842	1.20578	1.26109	0.933321	0.956582	0.269963	0.334673	-0.0995542	-0.0640388	16.6966	19.6972	UniRef90_UPI0005CB510A	UniRef90_UPI0005CB510A PREDICTED: LOW QUALITY PROTEIN: CCR4-NOT transcription complex subunit 10 n=1 Tax=Fragaria vesca subsp. vesca RepID=UPI0005CB510A	GO:0005515	Molecular Function:protein binding	Translation	NA	not assigned.unknown	(at5g35430 : 635.0) Tetratricopeptide repeat (TPR)-like superfamily protein; FUNCTIONS IN: binding; INVOLVED IN: biological process unknown; LOCATED IN: cellular component unknown; EXPRESSED IN: 25 plant structures; EXPRESSED DURING: 13 growth stages; CONTAINS InterPro DOMAIN/s: Tetratricopeptide-like helical (InterPro:IPR011990), Tetratricopeptide repeat-containing (InterPro:IPR013026), Tetratri…
FvH4_1g02590	0.197999	0.338035	0.587502	0.715058	1	1	8.18731	7.20204	7.42552	8.9437	8.87865	8.71632	0.879659	0.906955	0.992728	0.974577	-0.184984	-0.140897	-0.0105302	-0.0371516	8.18731	8.9437	UniRef90_UPI0005C8D3BD	UniRef90_UPI0005C8D3BD PREDICTED: uncharacterized protein LOC101314796 isoform X1 n=2 Tax=Fragaria vesca subsp. vesca RepID=UPI0005C8D3BD	GO:0005488	Molecular Function:binding	Replication and repair	NA	not assigned.unknown	(original description: protein AED:0.01 eAED:0.01 QI:77|1|1|1|1|1|10|212|1139)
FvH4_1g02620	0.000909111	0.00319126	0.73489	0.402954	0.010115	0.0511535	34.0364	28.3301	21.8489	33.251	7.60384	20.941	0.832345	0.641925	0.22868	0.629786	-0.264746	-0.639522	-2.1286	-0.667066	34.0364	33.251	UniRef90_UPI0002C2E9AF	UniRef90_UPI0002C2E9AF PREDICTED: probable galactinol--sucrose galactosyltransferase 6 n=1 Tax=Fragaria vesca subsp. vesca RepID=UPI0002C2E9AF	GO:0003824	Molecular Function:catalytic activity	Carbohydrate metabolism	NA	minor CHO metabolism.raffinose family.raffinose synthases.putative	(at5g20250 : 1194.0) encodes a member of glycosyl hydrolase family 36. Expression is induced within 3 hours of dark treatment, in senescing leaves and treatment with exogenous photosynthesis inhibitor. Induction of gene expression was suppressed in excised leaves supplied with sugar. The authors suggest that the genes expression pattern is responding to the level of sugar in the cell.; DARK INDUC…
FvH4_1g02630	0.0329291	0.0733902	0.852083	1	1	1	1.16495	0.817553	1.10914	0.277804	0.232127	0.241644	0.701793	0.952095	0.835576	0.869837	-0.510882	-0.0708222	-0.259157	-0.201184	1.16495	0.277804	UniRef90_UPI0002C2EDDC	UniRef90_UPI0002C2EDDC PREDICTED: UDP-sugar transporter sqv-7-like n=1 Tax=Fragaria vesca subsp. vesca RepID=UPI0002C2EDDC	NA	NA	Replication and repair	NA	not assigned.no ontology	(at4g32272 : 357.0) Nucleotide/sugar transporter family protein; FUNCTIONS IN: molecular function unknown; INVOLVED IN: biological process unknown; LOCATED IN: cellular component unknown; CONTAINS InterPro DOMAIN/s: Protein of unknown function DUF250 (InterPro:IPR004853); BEST Arabidopsis thaliana protein match is: UDP-N-acetylglucosamine (UAA) transporter family (TAIR:AT4G31600). & (loc os02g400…
FvH4_1g02650	0.010577	0.0273271	0.524768	0.33771	0.134775	0.453812	3.03863	3.8147	3.82953	2.43657	4.48216	3.12567	1.2554	1.26028	1.83954	1.28282	0.328149	0.333748	0.879344	0.359314	3.82953	4.48216	UniRef90_UPI0002C36ADD	UniRef90_UPI0002C36ADD PREDICTED: probable receptor-like protein kinase At5g15080 n=1 Tax=Fragaria vesca subsp. vesca RepID=UPI0002C36ADD	GO:0006468	Biological Process:protein phosphorylation	NA	NA	protein.postranslational modification.kinase.receptor like cytoplasmatic kinase VII	(loc os06g07230 : 577.0) no description available & (at3g01300 : 488.0) Protein kinase superfamily protein; FUNCTIONS IN: protein serine/threonine kinase activity, protein kinase activity, kinase activity, ATP binding; INVOLVED IN: protein amino acid phosphorylation; LOCATED IN: cellular component unknown; CONTAINS InterPro DOMAIN/s: Protein kinase, ATP binding site (InterPro:IPR017441), Protein …
FvH4_1g02660	0.0576413	0.118901	0.205266	0.447686	0.849965	1	9.88612	14.012	13.4523	17.6985	15.6188	17.0192	1.41734	1.36072	0.882492	0.961617	0.503183	0.444373	-0.180345	-0.0564652	14.012	17.6985	UniRef90_UPI0002C33B8C	UniRef90_UPI0002C33B8C PREDICTED: uncharacterized protein LOC101311216 n=1 Tax=Fragaria vesca subsp. vesca RepID=UPI0002C33B8C	GO:0005515	Molecular Function:protein binding	NA	NA	DNA.synthesis/chromatin structure	(at5g32440 : 225.0) Ubiquitin system component Cue protein; LOCATED IN: chloroplast; EXPRESSED IN: 24 plant structures; EXPRESSED DURING: 15 growth stages; CONTAINS InterPro DOMAIN/s: Ubiquitin system component Cue (InterPro:IPR003892); BEST Arabidopsis thaliana protein match is: unknown protein (TAIR:AT1G80040). & (loc os02g09180 : 225.0) no description available & (chl4|512412 : 102.0) no descr…
FvH4_1g02670	1.19252e-05	7.84984e-05	0.467977	0.12638	0.121111	0.0248185	18.5382	22.358	25.179	18.1926	29.3043	42.5513	1.20605	1.35822	1.61079	2.33894	0.270291	0.44172	0.687766	1.22586	25.179	42.5513	UniRef90_UPI0002C32D2D	UniRef90_UPI0002C32D2D PREDICTED: calmodulin-like protein 3 n=1 Tax=Fragaria vesca subsp. vesca RepID=UPI0002C32D2D	GO:0005509	Molecular Function:calcium ion binding	NA	NA	signalling.calcium	(at3g59440 : 132.0) Calcium-binding EF-hand family protein; FUNCTIONS IN: calcium ion binding; INVOLVED IN: biological process unknown; LOCATED IN: endomembrane system; EXPRESSED IN: root; CONTAINS InterPro DOMAIN/s: EF-Hand 1, calcium-binding site (InterPro:IPR018247), EF-HAND 2 (InterPro:IPR018249), EF-hand-like domain (InterPro:IPR011992), Calcium-binding EF-hand (InterPro:IPR002048), EF-hand …
FvH4_1g02680	0.000842133	0.00298141	0.232181	0.380657	0.178157	0.0301984	41.1081	46.5275	47.5811	40.683	48.2428	55.0408	1.13183	1.15746	1.18582	1.35292	0.17866	0.210966	0.245888	0.436077	47.5811	55.0408	UniRef90_UPI0002C31A57	UniRef90_UPI0002C31A57 PREDICTED: TBC1 domain family member 15 n=1 Tax=Fragaria vesca subsp. vesca RepID=UPI0002C31A57	NA	NA	Folding, sorting and degradation	NA	signalling.G-proteins	(at5g52580 : 897.0) RabGAP/TBC domain-containing protein; FUNCTIONS IN: RAB GTPase activator activity; INVOLVED IN: regulation of Rab GTPase activity; LOCATED IN: intracellular; EXPRESSED IN: 22 plant structures; EXPRESSED DURING: 13 growth stages; CONTAINS InterPro DOMAIN/s: RabGAP/TBC (InterPro:IPR000195), Protein of unknown function DUF3548 (InterPro:IPR021935); BEST Arabidopsis thaliana prote…
FvH4_1g02700	0.0945676	0.182225	0.753972	0.715058	1	0.657109	0.950984	1.67607	1.93191	0.203752	0.241514	0	1.76246	2.03149	1.18533	0	0.817594	1.02254	0.245287	#NUM!	1.93191	0.241514	UniRef90_UPI0005C9FDC4	UniRef90_UPI0005C9FDC4 PREDICTED: auxin-responsive protein IAA20-like n=1 Tax=Fragaria vesca subsp. vesca RepID=UPI0005C9FDC4	GO:0005634	Cellular Component:nucleus	Signal transduction	AUX/IAA	RNA.regulation of transcription.Aux/IAA family	(gnl|cdd|66035 : 93.2) no description available & (at2g33310 : 82.0) Auxin induced gene, IAA13 (IAA13).; auxin-induced protein 13 (IAA13); FUNCTIONS IN: sequence-specific DNA binding transcription factor activity; INVOLVED IN: response to auxin stimulus, response to cyclopentenone; LOCATED IN: nucleus; EXPRESSED IN: 22 plant structures; EXPRESSED DURING: 13 growth stages; CONTAINS InterPro DOMAIN…
FvH4_1g02710	0.281099	0.452838	0.888464	1	0.451471	0.657109	11.6752	12.5145	11.6488	11.7021	9.95015	9.43664	1.07189	0.997734	0.850287	0.806405	0.100152	-0.00327275	-0.233977	-0.310423	12.5145	11.7021	UniRef90_UPI0005C840E4	UniRef90_UPI0005C840E4 PREDICTED: beta-1,4-mannosyl-glycoprotein 4-beta-N-acetylglucosaminyltransferase isoform X1 n=2 Tax=Fragaria vesca subsp. vesca RepID=UPI0005C840E4	GO:0003830	Molecular Function:beta-1,4-mannosylglycoprotein 4-beta-N-acetylglucosaminyltransferase activity	Metabolism of other amino acids	NA	not assigned.no ontology	(gnl|cdd|68302 : 455.0) no description available & (at2g13290 : 454.0) beta-1,4-N-acetylglucosaminyltransferase family protein; FUNCTIONS IN: transferase activity, transferring glycosyl groups, acetylglucosaminyltransferase activity; INVOLVED IN: protein amino acid N-linked glycosylation; LOCATED IN: endomembrane system, membrane; EXPRESSED IN: 14 plant structures; EXPRESSED DURING: 9 growth stag…
FvH4_1g02720	2.03869e-11	2.39094e-09	0.739256	0.704436	0.00790508	0.00817124	0.479394	0.356637	0.356143	24.4385	1.51286	2.33917	0.743933	0.742903	0.0619047	0.0957168	-0.426755	-0.428755	-4.01381	-3.38508	0.479394	24.4385	0	0	GO:0016020	Cellular Component:membrane	Metabolism of other amino acids	NA	not assigned.no ontology	(at2g13290 : 471.0) beta-1,4-N-acetylglucosaminyltransferase family protein; FUNCTIONS IN: transferase activity, transferring glycosyl groups, acetylglucosaminyltransferase activity; INVOLVED IN: protein amino acid N-linked glycosylation; LOCATED IN: endomembrane system, membrane; EXPRESSED IN: 14 plant structures; EXPRESSED DURING: 9 growth stages; CONTAINS InterPro DOMAIN/s: Glycosyl transferas…
FvH4_1g02730	4.73029e-08	8.45714e-07	0.0498519	0.156724	0.0125022	0.0134642	17.6322	37.8218	34.9581	86.9861	39.2946	44.4211	2.14505	1.98263	0.451734	0.510669	1.10101	0.987417	-1.14645	-0.96954	37.8218	86.9861	UniRef90_UPI00053F6B9B	UniRef90_UPI00053F6B9B PREDICTED: topless-related protein 4 isoform X5 n=1 Tax=Vitis vinifera RepID=UPI00053F6B9B	GO:0005515	Molecular Function:protein binding	NA	NA	development.unspecified	(at3g15880 : 1720.0) WUS-interacting protein 2 (WSIP2); FUNCTIONS IN: protein binding; INVOLVED IN: primary shoot apical meristem specification; LOCATED IN: endomembrane system; EXPRESSED IN: 24 plant structures; EXPRESSED DURING: 15 growth stages; CONTAINS InterPro DOMAIN/s: WD40 repeat 2 (InterPro:IPR019782), WD40 repeat, conserved site (InterPro:IPR019775), WD40 repeat (InterPro:IPR001680), CT…
FvH4_1g02760	0.000185576	0.000811823	1	0.969596	0.489179	1	32.0654	31.7415	34.5534	49.999	46.8626	49.9248	0.9899	1.07759	0.937271	0.998516	-0.0146454	0.10781	-0.0934624	-0.00214204	34.5534	49.999	UniRef90_UPI0002C33640	UniRef90_UPI0002C33640 PREDICTED: putative clathrin assembly protein At2g25430 n=1 Tax=Fragaria vesca subsp. vesca RepID=UPI0002C33640	GO:0048268	Biological Process:clathrin coat assembly	Folding, sorting and degradation	NA	not assigned.no ontology.epsin N-terminal homology (ENTH) domain-containing protein	(loc os03g16800.2 : 596.0) no description available & (at4g32285 : 577.0) ENTH/ANTH/VHS superfamily protein; FUNCTIONS IN: phospholipid binding, clathrin binding, binding, phosphatidylinositol binding; INVOLVED IN: clathrin coat assembly; LOCATED IN: cytosol, nucleus, plasma membrane; EXPRESSED IN: guard cell, cultured cell; CONTAINS InterPro DOMAIN/s: Epsin-like, N-terminal (InterPro:IPR013809),…
FvH4_1g02780	0.000645069	0.00236335	0.147189	0.217089	0.311211	0.194124	13.3208	16.893	17.9066	25.8343	20.1392	19.4813	1.26817	1.34426	0.77955	0.754086	0.342748	0.426815	-0.359286	-0.407198	17.9066	25.8343	UniRef90_UPI0002C36A71	UniRef90_UPI0002C36A71 PREDICTED: BRCA1-associated protein n=1 Tax=Fragaria vesca subsp. vesca RepID=UPI0002C36A71	GO:0010029	Biological Process:regulation of seed germination	Folding, sorting and degradation	NA	protein.degradation.ubiquitin.E3.RING	(at2g42160 : 527.0) BRAP2 RING ZnF UBP domain-containing protein 1 (BRIZ1); FUNCTIONS IN: catalytic activity, zinc ion binding; EXPRESSED IN: 22 plant structures; EXPRESSED DURING: 13 growth stages; CONTAINS InterPro DOMAIN/s: BRCA1-associated 2 (InterPro:IPR011422), Zinc finger, UBP-type (InterPro:IPR001607), Zinc finger, RING-type (InterPro:IPR001841); BEST Arabidopsis thaliana protein match is…
FvH4_1g02800	0.498278	0.662461	1	0.55039	1	1	2.56139	2.5568	2.04742	3.25784	2.98869	2.96496	0.99821	0.799342	0.917383	0.9101	-0.00258435	-0.323115	-0.124404	-0.135903	2.56139	3.25784	UniRef90_UPI0005CA0FBE	UniRef90_UPI0005CA0FBE PREDICTED: actin-related protein 6 n=2 Tax=Rosaceae RepID=UPI0005CA0FBE	GO:0005634	Cellular Component:nucleus	Cell mobility	NA	cell.organisation	(at3g33520 : 610.0) Encodes ACTIN-RELATED PROTEIN6 (ARP6), a putative component of a chromatin-remodeling complex. Required for both histone acetylation and methylation of the FLC chromatin in Arabidopsis. Along with PIE1 forms a complex to deposit modified histone H2A.Z at several loci within the genome. This modification alters the expression of the target genes (i.e. FLC, MAF4, MAF6). Incorpor…
FvH4_1g02820	2.27323e-05	0.000134996	0.438996	1	0.244469	0.350983	8.09492	6.9572	7.89966	9.6359	10.1516	10.2326	0.859453	0.975878	1.05351	1.06193	-0.21851	-0.0352266	0.0752085	0.0866824	8.09492	10.2326	UniRef90_UPI0005CA0944	UniRef90_UPI0005CA0944 PREDICTED: WD repeat-containing protein 11 n=1 Tax=Fragaria vesca subsp. vesca RepID=UPI0005CA0944	GO:0005515	Molecular Function:protein binding	NA	NA	not assigned.no ontology	(at3g33530 : 1582.0) Transducin family protein / WD-40 repeat family protein; FUNCTIONS IN: nucleotide binding; INVOLVED IN: biological process unknown; LOCATED IN: chloroplast; EXPRESSED IN: 22 plant structures; EXPRESSED DURING: 14 growth stages; CONTAINS InterPro DOMAIN/s: WD40 repeat-like-containing domain (InterPro:IPR011046), WD40/YVTN repeat-like-containing domain (InterPro:IPR015943); BES…
FvH4_1g02850	0.000204867	0.000882174	0.201802	0.138791	0.89815	0.786586	9.36722	6.11572	5.34705	4.26639	4.68188	3.73905	0.652885	0.570826	1.09739	0.876396	-0.615098	-0.808877	0.134073	-0.190345	9.36722	4.68188	UniRef90_UPI0002C34D02	UniRef90_UPI0002C34D02 PREDICTED: uncharacterized protein LOC101293823 n=1 Tax=Fragaria vesca subsp. vesca RepID=UPI0002C34D02	NA	NA	NA	NA	not assigned.unknown	(at3g24150 : 231.0) unknown protein; BEST Arabidopsis thaliana protein match is: unknown protein (TAIR:AT4G32295.1); Has 50 Blast hits to 50 proteins in 12 species: Archae - 0; Bacteria - 0; Metazoa - 7; Fungi - 0; Plants - 41; Viruses - 0; Other Eukaryotes - 2 (source: NCBI BLink). & (reliability: 462.0) & (original description: protein AED:0.04 eAED:0.04 QI:286|1|1|1|1|1|4|174|421)
FvH4_1g02870	1.1838e-08	2.89251e-07	0.68053	0.409209	0.0173378	0.0205078	0	0.0289588	0.110107	2.5527	0.203772	0.420543	#DIV/0!	#DIV/0!	0.0798261	0.164744	#DIV/0!	#DIV/0!	-3.647	-2.6017	0.110107	2.5527	UniRef90_UPI0002C36C44	UniRef90_UPI0002C36C44 PREDICTED: umecyanin-like n=1 Tax=Fragaria vesca subsp. vesca RepID=UPI0002C36C44	GO:0009055	Molecular Function:electron transfer activity	NA	NA	not assigned.unknown	no hits & (original description: protein AED:0.42 eAED:0.42 QI:211|1|1|1|0.5|0.33|3|322|122)
FvH4_1g02880	0.00453882	0.0129782	0.331343	0.770867	1	0.657109	1.7439	4.39933	2.6042	7.00744	7.19116	10.0173	2.52269	1.49332	1.02622	1.42953	1.33497	0.578522	0.0373383	0.515541	4.39933	10.0173	UniRef90_UPI0002C2E4E5	UniRef90_UPI0002C2E4E5 PREDICTED: stellacyanin-like n=1 Tax=Fragaria vesca subsp. vesca RepID=UPI0002C2E4E5	GO:0009055	Molecular Function:electron transfer activity	NA	NA	not assigned.unknown	(original description: protein AED:0.64 eAED:0.60 QI:0|0|0|1|1|1|2|0|174)
FvH4_1g02890	9.14355e-07	9.39259e-06	1	1	0.0450339	0.309439	483.534	489.179	512.329	2102.76	993.093	1504	1.01167	1.05955	0.47228	0.715248	0.0167433	0.083453	-1.08229	-0.483484	512.329	2102.76	UniRef90_UPI0002C33236	UniRef90_UPI0002C33236 PREDICTED: blue copper protein-like n=1 Tax=Fragaria vesca subsp. vesca RepID=UPI0002C33236	GO:0009055	Molecular Function:electron transfer activity	NA	NA	misc.plastocyanin-like	(gnl|cdd|66026 : 108.0) no description available & (at2g26720 : 89.7) Cupredoxin superfamily protein; FUNCTIONS IN: electron carrier activity, copper ion binding; LOCATED IN: anchored to membrane; CONTAINS InterPro DOMAIN/s: Plastocyanin-like (InterPro:IPR003245), Cupredoxin (InterPro:IPR008972); BEST Arabidopsis thaliana protein match is: Cupredoxin superfamily protein (TAIR:AT2G31050); Has 1463…
FvH4_1g02900	2.50759e-10	1.49622e-08	0.65855	0.868539	0.00188268	0.0010208	3.40362	8.81392	7.01382	93.9925	28.9351	11.1486	2.58958	2.0607	0.307844	0.118611	1.37272	1.04313	-1.69973	-3.07569	8.81392	93.9925	UniRef90_UPI0002C3727B	UniRef90_UPI0002C3727B PREDICTED: blue copper protein-like n=1 Tax=Fragaria vesca subsp. vesca RepID=UPI0002C3727B	GO:0009055	Molecular Function:electron transfer activity	NA	NA	misc.plastocyanin-like	(at2g25060 : 97.8) early nodulin-like protein 14 (ENODL14); FUNCTIONS IN: electron carrier activity, copper ion binding; LOCATED IN: anchored to plasma membrane, plasma membrane, anchored to membrane; EXPRESSED IN: 20 plant structures; EXPRESSED DURING: 13 growth stages; CONTAINS InterPro DOMAIN/s: Plastocyanin-like (InterPro:IPR003245), Cupredoxin (InterPro:IPR008972); BEST Arabidopsis thaliana …
FvH4_1g02950	0.000994264	0.00344659	0.0877819	0.405919	0.250096	0.320354	0.16685	0.375118	0.321009	0.426949	1.0036	0.953444	2.24823	1.92394	2.35064	2.23316	1.16879	0.944063	1.23306	1.15908	0.375118	1.0036	UniRef90_UPI0002C2FC30	UniRef90_UPI0002C2FC30 PREDICTED: uncharacterized protein LOC101314594 n=1 Tax=Fragaria vesca subsp. vesca RepID=UPI0002C2FC30	GO:0005515	Molecular Function:protein binding	Xenobiotics biodegradation and metabolism	NA	not assigned.unknown	(at5g04700 : 332.0) Ankyrin repeat family protein; CONTAINS InterPro DOMAIN/s: Ankyrin repeat-containing domain (InterPro:IPR020683), Ankyrin repeat (InterPro:IPR002110); BEST Arabidopsis thaliana protein match is: Ankyrin repeat family protein (TAIR:AT5G04680); Has 1807 Blast hits to 1807 proteins in 277 species: Archae - 0; Bacteria - 0; Metazoa - 736; Fungi - 347; Plants - 385; Viruses - 0; Ot…
FvH4_1g02980	0.369056	0.566732	0.635666	0.39695	1	1	3.03967	4.66242	5.12492	3.21864	3.19783	2.89605	1.53386	1.68601	0.993535	0.899774	0.617164	0.753616	-0.0093578	-0.152365	5.12492	3.21864	UniRef90_UPI0002C30B5E	UniRef90_UPI0002C30B5E PREDICTED: umecyanin-like n=1 Tax=Fragaria vesca subsp. vesca RepID=UPI0002C30B5E	GO:0009055	Molecular Function:electron transfer activity	NA	NA	not assigned.unknown	(original description: protein AED:0.35 eAED:0.35 QI:343|1|1|1|1|1|2|265|201)
FvH4_1g02990	0.0405778	0.087915	0.486342	0.614115	1	0.0956372	13.2651	14.7236	16.9365	19.1051	18.5976	14.729	1.10995	1.27677	0.973434	0.770946	0.150492	0.352496	-0.0388445	-0.375298	16.9365	19.1051	UniRef90_UPI0002C3039A	UniRef90_UPI0002C3039A PREDICTED: glucan endo-1,3-beta-glucosidase 14 n=1 Tax=Fragaria vesca subsp. vesca RepID=UPI0002C3039A	GO:0004553	Molecular Function:hydrolase activity, hydrolyzing O-glycosyl compounds	NA	NA	misc.beta 1,3 glucan hydrolases.glucan endo-1,3-beta-glucosidase	(at2g26600 : 507.0) Glycosyl hydrolase superfamily protein; FUNCTIONS IN: cation binding, hydrolase activity, hydrolyzing O-glycosyl compounds, catalytic activity; INVOLVED IN: carbohydrate metabolic process; LOCATED IN: anchored to membrane; EXPRESSED IN: 22 plant structures; EXPRESSED DURING: 13 growth stages; CONTAINS InterPro DOMAIN/s: Glycoside hydrolase, catalytic core (InterPro:IPR017853),…
FvH4_1g03010	1.34978e-05	8.72826e-05	0.289004	0.332485	0.445887	0.364791	4.92857	3.19069	3.47611	0.469807	1.02043	0.739626	0.647388	0.705299	2.17203	1.57432	-0.627298	-0.503694	1.11904	0.654726	4.92857	1.02043	UniRef90_UPI0002C35D5F	UniRef90_UPI0002C35D5F PREDICTED: thylakoid lumenal 16.5 kDa protein, chloroplastic n=1 Tax=Fragaria vesca subsp. vesca RepID=UPI0002C35D5F	NA	NA	NA	NA	not assigned.no ontology	(at4g02530 : 174.0) chloroplast thylakoid lumen protein; FUNCTIONS IN: molecular function unknown; INVOLVED IN: biological process unknown; LOCATED IN: in 6 components; EXPRESSED IN: 22 plant structures; EXPRESSED DURING: 13 growth stages; Has 54 Blast hits to 54 proteins in 21 species: Archae - 0; Bacteria - 0; Metazoa - 0; Fungi - 0; Plants - 54; Viruses - 0; Other Eukaryotes - 0 (source: NCBI …
FvH4_1g03020	0.00137736	0.00457699	1	1	0.993569	0.369919	41.2638	41.3534	39.969	28.9841	27.7632	33.9343	1.00217	0.968623	0.957877	1.17079	0.00313114	-0.0459934	-0.0620875	0.22748	41.3534	33.9343	UniRef90_UPI0002C31CF9	UniRef90_UPI0002C31CF9 PREDICTED: methyl-CpG-binding domain-containing protein 11-like n=1 Tax=Fragaria vesca subsp. vesca RepID=UPI0002C31CF9	GO:0003677	Molecular Function:DNA binding	NA	NA	RNA.regulation of transcription.Methyl binding domain proteins	(at3g15790 : 90) Protein containing methyl-CpG-binding domain.Has sequence similarity to human MBD proteins.; methyl-CPG-binding domain 11 (MBD11); FUNCTIONS IN: methyl-CpG binding, DNA binding; INVOLVED IN: biological process unknown; LOCATED IN: nucleus; EXPRESSED IN: 22 plant structures; EXPRESSED DURING: 13 growth stages; CONTAINS InterPro DOMAIN/s: DNA-binding, integrase-type (InterPro:IPR01…
FvH4_1g03040	1.45941e-05	9.3337e-05	0.122967	0.0821631	0.980944	1	1.60145	0.890771	0.944136	0.271164	0.323508	0.218837	0.556229	0.589552	1.19303	0.807029	-0.846248	-0.762309	0.254636	-0.309307	1.60145	0.323508	UniRef90_UPI0002C2EC7D	UniRef90_UPI0002C2EC7D PREDICTED: axial regulator YABBY 5 isoform X1 n=2 Tax=Fragaria vesca subsp. vesca RepID=UPI0002C2EC7D	GO:0007275	Biological Process:multicellular organism development	NA	C2C2-YABBY	RNA.regulation of transcription.C2C2(Zn) YABBY family	(at2g26580 : 231.0) YABBY5 (YAB5); CONTAINS InterPro DOMAIN/s: High mobility group, superfamily (InterPro:IPR009071), YABBY protein (InterPro:IPR006780); BEST Arabidopsis thaliana protein match is: Plant-specific transcription factor YABBY family protein (TAIR:AT1G08465.1); Has 458 Blast hits to 449 proteins in 126 species: Archae - 0; Bacteria - 0; Metazoa - 0; Fungi - 4; Plants - 444; Viruses -…
FvH4_1g03050	0.0393328	0.0855157	1	0.690218	0.62446	0.805723	18.1547	17.9441	19.8925	20.2009	22.1222	21.2003	0.988397	1.09572	1.09511	1.04947	-0.0168375	0.131877	0.131075	0.0696637	19.8925	22.1222	UniRef90_UPI0005CB210C	UniRef90_UPI0005CB210C PREDICTED: nuclear pore complex protein NUP1 isoform X1 n=2 Tax=Fragaria vesca subsp. vesca RepID=UPI0005CB210C	NA	NA	NA	NA	protein.targeting.nucleus	(at5g20200 : 142.0) nucleoporin-related; FUNCTIONS IN: molecular function unknown; INVOLVED IN: biological process unknown; LOCATED IN: chloroplast; EXPRESSED IN: 22 plant structures; EXPRESSED DURING: 13 growth stages; BEST Arabidopsis thaliana protein match is: unknown protein (TAIR:AT3G10650); Has 1474 Blast hits to 595 proteins in 170 species: Archae - 0; Bacteria - 165; Metazoa - 255; Fungi …
FvH4_1g03060	0.0107132	0.0276291	0.544064	0.841126	0.740671	0.291695	2.1425	1.17459	1.68909	0.499336	0.660106	0.900574	0.548234	0.788372	1.32197	1.80354	-0.867137	-0.343051	0.402687	0.850833	2.1425	0.900574	UniRef90_UPI0002C34FEB	UniRef90_UPI0002C34FEB PREDICTED: equilibrative nucleotide transporter 8 n=1 Tax=Fragaria vesca subsp. vesca RepID=UPI0002C34FEB	GO:0016021	Cellular Component:integral component of membrane	Replication and repair	NA	transport.unspecified cations	(at1g02630 : 423.0) Nucleoside transporter family protein; FUNCTIONS IN: nucleoside transmembrane transporter activity; INVOLVED IN: transport; LOCATED IN: membrane; CONTAINS InterPro DOMAIN/s: Delayed-early response protein/equilibrative nucleoside transporter (InterPro:IPR002259); BEST Arabidopsis thaliana protein match is: equilibrative nucleotide transporter 1 (TAIR:AT1G70330); Has 35333 Blas…
FvH4_1g03080	0.00458778	0.0131024	0.379257	0.306703	0.0225508	0.172595	3.36402	6.01188	6.82976	4.93491	9.84857	7.01997	1.78711	2.03024	1.9957	1.42251	0.837632	1.02165	0.996892	0.508441	6.82976	9.84857	UniRef90_UPI0002C307F3	UniRef90_UPI0002C307F3 PREDICTED: uncharacterized protein LOC101292045 n=1 Tax=Fragaria vesca subsp. vesca RepID=UPI0002C307F3	GO:0005515	Molecular Function:protein binding	NA	NA	not assigned.unknown	(at5g20190 : 155.0) Tetratricopeptide repeat (TPR)-like superfamily protein; FUNCTIONS IN: binding; INVOLVED IN: biological process unknown; LOCATED IN: chloroplast; CONTAINS InterPro DOMAIN/s: Tetratricopeptide-like helical (InterPro:IPR011990), Tetratricopeptide repeat-containing (InterPro:IPR013026); BEST Arabidopsis thaliana protein match is: Tetratricopeptide repeat (TPR)-like superfamily pr…
FvH4_1g03090	1.50833e-08	3.49037e-07	0.0423486	0.0363558	0.408595	0.390261	58.2705	100.858	92.3098	34.2173	40.523	39.6593	1.73086	1.58416	1.18428	1.15904	0.791486	0.663719	0.244012	0.212933	100.858	40.523	UniRef90_A9TCQ4	UniRef90_A9TCQ4 CBL-interacting protein kinase 06 n=2 Tax=Physcomitrella patens subsp. patens RepID=A9TCQ4 PHYPA	GO:0005524	Molecular Function:ATP binding	NA	NA	protein.postranslational modification	(at5g35410 : 711.0) encodes a member of the CBL-interacting protein kinase family, is a regulatory component controlling plant potassium nutrition; SALT OVERLY SENSITIVE 2 (SOS2); CONTAINS InterPro DOMAIN/s: Protein kinase, ATP binding site (InterPro:IPR017441), Serine/threonine-protein kinase domain (InterPro:IPR002290), NAF/FISL domain (InterPro:IPR018451), Serine/threonine-protein kinase-like …
FvH4_1g03100	4.00957e-08	7.44806e-07	0.0236167	0.109925	0.940305	0.744443	57.214	19.6594	30.8895	5.05323	3.89681	3.23394	0.343611	0.539894	0.771151	0.639975	-1.54115	-0.889252	-0.374914	-0.643914	57.214	5.05323	UniRef90_UPI0002C3602F	UniRef90_UPI0002C3602F PREDICTED: EPIDERMAL PATTERNING FACTOR-like protein 8 n=1 Tax=Fragaria vesca subsp. vesca RepID=UPI0002C3602F	NA	NA	NA	NA	not assigned.unknown	no hits & (original description: protein AED:0.00 eAED:0.00 QI:272|1|1|1|1|1|2|270|106)
FvH4_1g03130	0.00242797	0.00751199	0.326561	0.0895183	0.559482	0.657109	188.168	153.259	130.033	138.938	118.556	120.935	0.814479	0.691043	0.853304	0.870424	-0.296051	-0.533153	-0.228868	-0.200209	188.168	138.938	UniRef90_UPI0002C307BE	UniRef90_UPI0002C307BE PREDICTED: EIN3-binding F-box protein 1-like n=1 Tax=Fragaria vesca subsp. vesca RepID=UPI0002C307BE	GO:0005515	Molecular Function:protein binding	Signal transduction	NA	protein.degradation.ubiquitin.E3.SCF.FBOX	(at2g25490 : 645.0) Encodes an F-box protein involved in the ubiquitin/proteasome-dependent proteolysis of EIN3.; EIN3-binding F box protein 1 (EBF1); CONTAINS InterPro DOMAIN/s: F-box domain, cyclin-like (InterPro:IPR001810), F-box domain, Skp2-like (InterPro:IPR022364), Leucine-rich repeat, cysteine-containing subtype (InterPro:IPR006553); BEST Arabidopsis thaliana protein match is: EIN3-bindin…
FvH4_1g03140	1.34772e-09	5.64108e-08	0.957988	0.683539	0.130799	0.046725	8.11539	8.28002	8.47952	2.8292	4.36025	4.63117	1.02029	1.04487	1.54116	1.63692	0.0289735	0.0633228	0.624017	0.710984	8.47952	4.63117	UniRef90_UPI0002C34DFA	UniRef90_UPI0002C34DFA PREDICTED: uncharacterized protein LOC101293626 n=1 Tax=Fragaria vesca subsp. vesca RepID=UPI0002C34DFA	NA	NA	NA	NA	not assigned.unknown	(loc os02g10720 : 117.0) no description available & (at5g25360 : 96.7) unknown protein; FUNCTIONS IN: molecular function unknown; INVOLVED IN: biological process unknown; LOCATED IN: cellular component unknown; EXPRESSED IN: 23 plant structures; EXPRESSED DURING: 15 growth stages; BEST Arabidopsis thaliana protein match is: unknown protein (TAIR:AT4G32342.1). & (reliability: 193.4) & (original de…
FvH4_1g03150	0.00268516	0.00819596	0.749915	1	0.709653	0.640967	15.6916	12.0356	13.7228	27.2131	23.5971	22.6469	0.76701	0.874528	0.867123	0.832206	-0.382683	-0.193423	-0.205692	-0.264988	15.6916	27.2131	UniRef90_UPI0002C2F216	UniRef90_UPI0002C2F216 PREDICTED: uncharacterized protein LOC101293920 n=1 Tax=Fragaria vesca subsp. vesca RepID=UPI0002C2F216	GO:0005622	Cellular Component:intracellular	Translation	NA	protein.synthesis.ribosomal protein.prokaryotic.unknown organellar.50S subunit.L36	(at5g20180 : 112.0) Ribosomal protein L36; FUNCTIONS IN: structural constituent of ribosome; INVOLVED IN: translation, ribosome biogenesis; LOCATED IN: ribosome, intracellular; EXPRESSED IN: 24 plant structures; EXPRESSED DURING: 15 growth stages; CONTAINS InterPro DOMAIN/s: Ribosomal protein L36 (InterPro:IPR000473); Has 4494 Blast hits to 4494 proteins in 2031 species: Archae - 0; Bacteria - 36…
FvH4_1g03160	0.000907109	0.00318463	0.239038	0.195279	1	0.225606	24.8367	47.8179	51.0665	57.0329	59.4582	90.5859	1.9253	2.05609	1.04253	1.58831	0.94508	1.03991	0.0600825	0.667492	51.0665	90.5859	UniRef90_UPI0002C3417D	UniRef90_UPI0002C3417D PREDICTED: uncharacterized protein LOC101294976 n=1 Tax=Fragaria vesca subsp. vesca RepID=UPI0002C3417D	NA	NA	NA	NA	not assigned.unknown	no hits & (original description: protein AED:0.00 eAED:0.00 QI:259|1|1|1|1|1|2|436|140)
FvH4_1g03170	4.29434e-13	1.45776e-10	0.0516904	0.00447432	0.00317309	0.00539423	0.230116	1.39417	1.42549	15.9849	3.19941	5.5789	6.05855	6.19466	0.200152	0.34901	2.59897	2.63102	-2.32083	-1.51866	1.42549	15.9849	UniRef90_UPI0002C35DE0	UniRef90_UPI0002C35DE0 PREDICTED: phospholipase D alpha 1-like n=1 Tax=Fragaria vesca subsp. vesca RepID=UPI0002C35DE0	GO:0004630	Molecular Function:phospholipase D activity	Transport and catabolism	NA	lipid metabolism.lipid degradation.lysophospholipases.phospholipase D	(o04865|plda1 vigun : 1234.0) Phospholipase D alpha 1 (EC 3.1.4.4) (PLD alpha 1) (Choline phosphatase 1) (Phosphatidylcholine-hydrolyzing phospholipase D 1) - Vigna unguiculata (Cowpea) & (loc os01g07760.2 : 1212.0) no description available & (at1g52570 : 1189.0) member of C2-PLD subfamily; phospholipase D alpha 2 (PLDALPHA2); FUNCTIONS IN: phospholipase D activity; INVOLVED IN: phosphatidylcholi…
FvH4_1g03180	0.000186501	0.000815493	0.666936	0.715058	0.0253093	0.0336459	20.8808	18.8373	19.2966	11.1855	19.7772	19.5671	0.902134	0.924133	1.76811	1.74933	-0.148586	-0.113828	0.822211	0.8068	20.8808	19.7772	UniRef90_UPI0002C34711	UniRef90_UPI0002C34711 PREDICTED: TBC1 domain family member 13-like n=1 Tax=Fragaria vesca subsp. vesca RepID=UPI0002C34711	NA	NA	NA	NA	signalling.G-proteins	(at4g13730 : 399.0) Ypt/Rab-GAP domain of gyp1p superfamily protein; FUNCTIONS IN: RAB GTPase activator activity; INVOLVED IN: regulation of Rab GTPase activity; LOCATED IN: intracellular, chloroplast; EXPRESSED IN: 22 plant structures; EXPRESSED DURING: 13 growth stages; CONTAINS InterPro DOMAIN/s: RabGAP/TBC (InterPro:IPR000195); BEST Arabidopsis thaliana protein match is: Ypt/Rab-GAP domain of…
FvH4_1g03200	1.2466e-06	1.21922e-05	0.0195374	0.0222919	0.409715	0.657109	20.2577	4.45196	4.0401	7.20792	3.33171	5.21491	0.219766	0.199435	0.46223	0.723498	-2.18596	-2.32601	-1.11332	-0.466939	20.2577	7.20792	UniRef90_UPI0002C2FABD	UniRef90_UPI0002C2FABD PREDICTED: SPX domain-containing protein 1-like n=1 Tax=Fragaria vesca subsp. vesca RepID=UPI0002C2FABD	GO:0016036	Biological Process:cellular response to phosphate starvation	NA	NA	stress.abiotic	(at2g26660 : 325.0) SPX domain gene 2 (SPX2); CONTAINS InterPro DOMAIN/s: SPX, N-terminal (InterPro:IPR004331); BEST Arabidopsis thaliana protein match is: SPX domain gene 1 (TAIR:AT5G20150); Has 1206 Blast hits to 1202 proteins in 209 species: Archae - 0; Bacteria - 6; Metazoa - 245; Fungi - 512; Plants - 320; Viruses - 0; Other Eukaryotes - 123 (source: NCBI BLink). & (loc os06g40120 : 307.0) n…
FvH4_1g03210	1.9121e-05	0.000116801	0.122376	0.031521	0.380393	0.0490882	0.632783	1.76994	1.94429	0.222724	0.635457	0.675218	2.79708	3.0726	2.85312	3.03164	1.48392	1.61946	1.51254	1.6001	1.94429	0.675218	UniRef90_UPI0002C3537C	UniRef90_UPI0002C3537C PREDICTED: cytochrome P450 71D11-like n=1 Tax=Fragaria vesca subsp. vesca RepID=UPI0002C3537C	GO:0020037	Molecular Function:heme binding	NA	NA	misc.peroxidases	(o22307|c71db lotja : 555.0) Cytochrome P450 71D11 (EC 1.14.-.-) (Fragment) - Lotus japonicus & (at2g41480 : 481.0) Peroxidase superfamily protein; FUNCTIONS IN: peroxidase activity, heme binding; INVOLVED IN: oxidation reduction, response to oxidative stress; EXPRESSED IN: root, leaf; EXPRESSED DURING: LP.04 four leaves visible; CONTAINS InterPro DOMAIN/s: Haem peroxidase (InterPro:IPR010255), P…
FvH4_1g03240	0.00876344	0.0231607	0.152062	0.183985	0.598108	0.272915	77.3665	98.8287	106.503	94.988	77.8926	67.1409	1.27741	1.37661	0.820025	0.706835	0.353222	0.461119	-0.286259	-0.500554	106.503	94.988	UniRef90_UPI0002C36099	UniRef90_UPI0002C36099 PREDICTED: heme oxygenase 1, chloroplastic n=1 Tax=Fragaria vesca subsp. vesca RepID=UPI0002C36099	GO:0055114	Biological Process:oxidation-reduction process	Metabolism of cofactors and vitamins	NA	tetrapyrrole synthesis.heme oxygenase	(at2g26670 : 387.0) Encodes a plastid heme oxygenase necessary for phytochrome chromophore biosynthesis and for coupling the expression of some nuclear genes to the functional state of the chloroplast.; REVERSAL OF THE DET PHENOTYPE 4 (TED4); FUNCTIONS IN: heme oxygenase (decyclizing) activity, heme binding; INVOLVED IN: regulation of meristem growth, heme oxidation, red, far-red light phototrans…
FvH4_1g03260	9.7953e-06	6.64676e-05	0.0726152	0.133659	0.0430123	0.0912813	80.182	142.891	135.782	41.9479	81.03	64.8034	1.78208	1.69343	1.93168	1.54485	0.833562	0.759945	0.949857	0.62747	142.891	81.03	UniRef90_UPI0002C346E5	UniRef90_UPI0002C346E5 PREDICTED: uncharacterized protein LOC101296704 n=1 Tax=Fragaria vesca subsp. vesca RepID=UPI0002C346E5	NA	NA	NA	NA	development.unspecified	(loc os06g22690 : 125.0) no description available & (at3g47650 : 120.0) DnaJ/Hsp40 cysteine-rich domain superfamily protein; FUNCTIONS IN: unfolded protein binding, heat shock protein binding; INVOLVED IN: protein folding; LOCATED IN: chloroplast; EXPRESSED IN: 23 plant structures; EXPRESSED DURING: 13 growth stages; CONTAINS InterPro DOMAIN/s: Heat shock protein DnaJ, cysteine-rich domain (Inter…
FvH4_1g03270	0.282649	0.454873	1	1	0.332476	0.372404	7.44271	7.73354	7.66165	6.2527	9.81321	8.6211	1.03907	1.02942	1.56944	1.37878	0.0552995	0.0418253	0.650246	0.463393	7.73354	9.81321	UniRef90_UPI0002C307C9	UniRef90_UPI0002C307C9 PREDICTED: uncharacterized protein LOC101298353 n=1 Tax=Fragaria vesca subsp. vesca RepID=UPI0002C307C9	NA	NA	NA	NA	not assigned.unknown	(original description: protein AED:0.37 eAED:0.37 QI:147|0.87|1|1|0.62|0.55|9|2076|182)
FvH4_1g03280	0.000191684	0.000834328	0.101261	0.300897	0.158871	0.128158	30.5226	15.7135	21.7105	23.7816	12.3062	11.0003	0.514817	0.711291	0.517466	0.462557	-0.957869	-0.491487	-0.950463	-1.1123	30.5226	23.7816	0	0	NA	NA	NA	NA	not assigned.no ontology	(at2g26680 : 403.0) CONTAINS InterPro DOMAIN/s: Methyltransferase FkbM (InterPro:IPR006342); Has 1073 Blast hits to 1073 proteins in 243 species: Archae - 45; Bacteria - 509; Metazoa - 0; Fungi - 4; Plants - 60; Viruses - 4; Other Eukaryotes - 451 (source: NCBI BLink). & (loc os03g36910 : 372.0) no description available & (reliability: 806.0) & (original description: protein AED:0.00 eAED:0.00 QI…
FvH4_1g03290	4.47949e-09	1.37256e-07	0.049685	0.0949851	0.0430123	0.105581	0.951973	3.16216	3.09025	12.8811	26.566	19.8382	3.32169	3.24615	2.0624	1.5401	1.73192	1.69873	1.04433	0.623026	3.16216	26.566	UniRef90_UPI0002C2E796	UniRef90_UPI0002C2E796 PREDICTED: probable rhamnogalacturonate lyase B n=1 Tax=Fragaria vesca subsp. vesca RepID=UPI0002C2E796	GO:0030246	Molecular Function:carbohydrate binding	NA	NA	cell wall.degradation.pectate lyases and polygalacturonases	(at2g22620 : 643.0) Rhamnogalacturonate lyase family protein; CONTAINS InterPro DOMAIN/s: Rhamnogalacturonate lyase (InterPro:IPR010325), Carbohydrate-binding-like fold (InterPro:IPR013784), Galactose-binding domain-like (InterPro:IPR008979); BEST Arabidopsis thaliana protein match is: Rhamnogalacturonate lyase family protein (TAIR:AT4G37950). & (loc os08g44020.2 : 597.0) no description available…
FvH4_1g03300	1.00596e-11	1.46727e-09	0.00428664	0.00332092	0.671532	0.769419	13.7277	45.8083	47.1897	90.1951	96.3682	93.8707	3.33692	3.43755	1.06844	1.04075	1.73852	1.78138	0.0955078	0.0576261	47.1897	96.3682	0	0	GO:0003824	Molecular Function:catalytic activity	NA	NA	cell wall.degradation.pectate lyases and polygalacturonases	(at2g22620 : 728.0) Rhamnogalacturonate lyase family protein; CONTAINS InterPro DOMAIN/s: Rhamnogalacturonate lyase (InterPro:IPR010325), Carbohydrate-binding-like fold (InterPro:IPR013784), Galactose-binding domain-like (InterPro:IPR008979); BEST Arabidopsis thaliana protein match is: Rhamnogalacturonate lyase family protein (TAIR:AT4G37950). & (loc os08g44020.2 : 676.0) no description available…
FvH4_1g03320	1.30339e-06	1.2661e-05	1	0.404768	1	0.0832512	3.03268	3.06983	3.26399	5.04562	5.08654	3.78779	1.01225	1.07627	1.00811	0.750709	0.0175668	0.106042	0.0116529	-0.413675	3.26399	5.08654	UniRef90_UPI0005CAEE9B	UniRef90_UPI0005CAEE9B PREDICTED: nuclear pore complex protein NUP205 n=1 Tax=Fragaria vesca subsp. vesca RepID=UPI0005CAEE9B	GO:0005643	Cellular Component:nuclear pore	Translation	NA	not assigned.unknown	(at5g51200 : 2340.0) Protein of unknown function (DUF3414); FUNCTIONS IN: molecular function unknown; INVOLVED IN: biological process unknown; LOCATED IN: chloroplast; EXPRESSED IN: 25 plant structures; EXPRESSED DURING: 13 growth stages; CONTAINS InterPro DOMAIN/s: Protein of unknown function DUF3414 (InterPro:IPR021827); Has 203 Blast hits to 190 proteins in 76 species: Archae - 0; Bacteria - 0…
FvH4_1g03330	6.0438e-06	4.45769e-05	0.0601499	0.496523	0.15448	0.0927691	3.7009	4.23329	4.55937	1.60632	2.66034	1.95592	1.14385	1.23196	1.65617	1.21763	0.193904	0.300958	0.727848	0.284082	4.55937	2.66034	UniRef90_UPI0005C82DC8	UniRef90_UPI0005C82DC8 PREDICTED: probable receptor-like protein kinase At5g39020 n=1 Tax=Fragaria vesca subsp. vesca RepID=UPI0005C82DC8	GO:0030247	Molecular Function:polysaccharide binding	NA	NA	lipid metabolism.lipid degradation.lysophospholipases.glycerophosphodiester phosphodiesterase	(loc os01g02390 : 417.0) no description available & (at5g38280 : 326.0) putative receptor serine/threonine kinase PR5K (PR5K) mRNA, PR5-like receptor kinase; PR5-like receptor kinase (PR5K); FUNCTIONS IN: transmembrane receptor protein serine/threonine kinase activity, kinase activity; INVOLVED IN: response to fungus; LOCATED IN: endomembrane system; EXPRESSED IN: 6 plant structures; EXPRESSED DU…
FvH4_1g03340	1.98314e-11	2.36225e-09	0.00810873	0.0147617	0.69555	0.799243	73.6869	41.7419	46.328	22.4743	24.9474	20.9381	0.566477	0.628714	1.11004	0.931645	-0.819911	-0.669523	0.15061	-0.102147	73.6869	24.9474	UniRef90_UPI0002C371BB	UniRef90_UPI0002C371BB PREDICTED: pentatricopeptide repeat-containing protein At5g48910-like n=1 Tax=Fragaria vesca subsp. vesca RepID=UPI0002C371BB	GO:0005515	Molecular Function:protein binding	NA	NA	misc.UDP glucosyl and glucoronyl transferases	(loc os06g40060 : 231.0) no description available & (at5g15050 : 223.0) Core-2/I-branching beta-1,6-N-acetylglucosaminyltransferase family protein; FUNCTIONS IN: transferase activity, transferring glycosyl groups, acetylglucosaminyltransferase activity; INVOLVED IN: carbohydrate biosynthetic process; LOCATED IN: membrane; EXPRESSED IN: 23 plant structures; EXPRESSED DURING: 13 growth stages; CONT…
FvH4_1g03360	0.0205874	0.0490094	0.145136	0.278994	0.709653	0.405337	229.668	146.001	160.102	190.231	148.238	123.307	0.635704	0.697103	0.779252	0.648195	-0.653572	-0.520557	-0.359837	-0.6255	229.668	190.231	UniRef90_M5VQF2	UniRef90_M5VQF2 Uncharacterized protein n=9 Tax=Rosaceae RepID=M5VQF2 PRUPE	NA	NA	NA	NA	transport.metabolite transporters at the envelope membrane	(at2g25520 : 485.0) Drug/metabolite transporter superfamily protein; FUNCTIONS IN: organic anion transmembrane transporter activity; LOCATED IN: endomembrane system, membrane; EXPRESSED IN: 22 plant structures; EXPRESSED DURING: 13 growth stages; CONTAINS InterPro DOMAIN/s: Protein of unknown function DUF6, transmembrane (InterPro:IPR000620), Protein of unknown function DUF250 (InterPro:IPR004853…
FvH4_1g03370	0.905322	1	0.886012	0.678415	1	1	8.74135	8.03416	7.26372	7.60693	8.14454	7.84158	0.919098	0.83096	1.07067	1.03085	-0.121709	-0.267149	0.0985197	0.0438306	8.74135	8.14454	UniRef90_UPI0005C82489	UniRef90_UPI0005C82489 PREDICTED: zinc finger CCCH domain-containing protein 49-like n=1 Tax=Fragaria vesca subsp. vesca RepID=UPI0005C82489	GO:0016020	Cellular Component:membrane	Replication and repair	C3H	transport.nitrate	(at2g26690 : 781.0) Major facilitator superfamily protein; FUNCTIONS IN: transporter activity; INVOLVED IN: response to jasmonic acid stimulus, response to wounding; LOCATED IN: membrane; EXPRESSED IN: 22 plant structures; EXPRESSED DURING: 13 growth stages; CONTAINS InterPro DOMAIN/s: PTR2 family proton/oligopeptide symporter, conserved site (InterPro:IPR018456), Oligopeptide transporter (InterP…
FvH4_1g03380	0.203546	0.346018	1	0.715058	0.682029	0.480611	43.2426	42.4017	46.2702	39.0106	42.5958	44.6696	0.980553	1.07002	1.0919	1.14506	-0.0283328	0.0976315	0.126843	0.195425	46.2702	44.6696	0	0	NA	NA	NA	NA	not assigned.unknown	no hits & (original description: protein AED:0.21 eAED:0.32 QI:0|0.66|0.75|1|0|0|4|1446|144)
FvH4_1g03390	0.0687775	0.138534	0.526612	0.753297	0.17658	0.46836	67.5734	58.6155	62.2016	56.6763	70.1767	62.1253	0.867434	0.920503	1.2382	1.09614	-0.205174	-0.119505	0.308246	0.132436	67.5734	70.1767	UniRef90_UPI0002C30CA6	UniRef90_UPI0002C30CA6 PREDICTED: uncharacterized protein LOC101300088 n=1 Tax=Fragaria vesca subsp. vesca RepID=UPI0002C30CA6	NA	NA	NA	NA	not assigned.unknown	no hits & (original description: protein AED:0.01 eAED:0.01 QI:218|1|0.33|1|0|0|3|456|528)
FvH4_1g03400	0.47456	0.640627	0.68053	0.846621	0.709653	0.657109	1.66824	1.96059	1.9604	1.9181	2.39259	2.52895	1.17524	1.17513	1.24738	1.31846	0.232959	0.232818	0.318896	0.398856	1.96059	2.52895	UniRef90_A2YW02	UniRef90_A2YW02 Putative uncharacterized protein n=3 Tax=Oryza RepID=A2YW02 ORYSI	NA	NA	NA	NA	not assigned.unknown	no hits & (original description: protein AED:03 eAED:03 QI:1647|0.75|0.6|0.8|0|0|5|0|95)
FvH4_1g03410	0.0173339	0.0420699	0.549419	0.845735	0.439136	0.385916	42.7604	37.4512	40.4133	38.5862	30.7707	31.6031	0.875839	0.945111	0.797453	0.819025	-0.191263	-0.0814439	-0.326528	-0.288021	42.7604	38.5862	0	0	NA	NA	NA	NA	not assigned.unknown	no hits & (original description: protein AED:08 eAED:08 QI:405|1|0.5|1|0|0|2|511|210)
FvH4_1g03420	3.00103e-11	3.06405e-09	0.00315402	0.0140814	0.155232	0.394297	96.3507	22.9132	23.9728	4.23555	1.81131	5.61523	0.237811	0.248807	0.427643	1.32574	-2.07211	-2.0069	-1.22552	0.406795	96.3507	5.61523	UniRef90_UPI0002C2FB41	UniRef90_UPI0002C2FB41 PREDICTED: fasciclin-like arabinogalactan protein 13 n=1 Tax=Fragaria vesca subsp. vesca RepID=UPI0002C2FB41	NA	NA	NA	NA	cell wall.cell wall proteins.AGPs.AGP	(at1g03870 : 150.0) fasciclin-like arabinogalactan-protein 9 (Fla9); FASCICLIN-like arabinoogalactan 9 (FLA9); LOCATED IN: anchored to plasma membrane, plasma membrane, anchored to membrane; EXPRESSED IN: 23 plant structures; EXPRESSED DURING: 14 growth stages; CONTAINS InterPro DOMAIN/s: FAS1 domain (InterPro:IPR000782); BEST Arabidopsis thaliana protein match is: FASCICLIN-like arabinogalactan …
FvH4_1g03430	0.0430987	0.0926326	0.986917	0.715058	0.24741	0.206856	0.813156	0.940907	0.722197	0.637193	1.21929	1.33589	1.15711	0.888141	1.91353	2.09652	0.210521	-0.17114	0.936239	1.068	0.940907	1.33589	UniRef90_UPI0002C31F10	UniRef90_UPI0002C31F10 PREDICTED: pentatricopeptide repeat-containing protein At4g32430, mitochondrial n=1 Tax=Fragaria vesca subsp. vesca RepID=UPI0002C31F10	GO:0005515	Molecular Function:protein binding	NA	NA	not assigned.no ontology.pentatricopeptide (PPR) repeat-containing protein	(at4g32430 : 845.0) Pentatricopeptide repeat (PPR) superfamily protein; CONTAINS InterPro DOMAIN/s: Pentatricopeptide repeat (InterPro:IPR002885); BEST Arabidopsis thaliana protein match is: Tetratricopeptide repeat (TPR)-like superfamily protein (TAIR:AT2G27610); Has 44749 Blast hits to 13591 proteins in 248 species: Archae - 1; Bacteria - 28; Metazoa - 59; Fungi - 99; Plants - 43967; Viruses - …
FvH4_1g03460	0.905486	1	1	0.746953	1	1	223.665	218.754	210.39	240.263	228.591	227.477	0.978044	0.940645	0.951417	0.94678	-0.0320292	-0.0882777	-0.07185	-0.0788988	223.665	240.263	UniRef90_A0A0D2S737	UniRef90_A0A0D2S737 Uncharacterized protein n=1 Tax=Gossypium raimondii RepID=A0A0D2S737 GOSRA	GO:0005730	Cellular Component:nucleolus	Transcription	NA	protein.synthesis.ribosomal protein.eukaryotic.60S subunit.L7/L30/S12	(at5g20160 : 189.0) Ribosomal protein L7Ae/L30e/S12e/Gadd45 family protein; FUNCTIONS IN: RNA binding; EXPRESSED IN: 22 plant structures; EXPRESSED DURING: 13 growth stages; CONTAINS InterPro DOMAIN/s: H/ACA ribonucleoprotein complex, subunit Nhp2, eukaryote (InterPro:IPR002415), Ribosomal protein L7Ae/L30e/S12e/Gadd45 (InterPro:IPR004038); BEST Arabidopsis thaliana protein match is: Ribosomal pr…
FvH4_1g03470	1.34364e-05	8.69834e-05	0.0431029	0.0500205	0.997463	1	32.2172	16.0869	17.4442	16.2015	17.0702	15.9604	0.499327	0.541455	1.05362	0.985122	-1.00194	-0.885087	0.0753593	-0.0216258	32.2172	17.0702	UniRef90_UPI0002C30893	UniRef90_UPI0002C30893 PREDICTED: signal peptidase complex catalytic subunit SEC11A-like n=1 Tax=Fragaria vesca subsp. vesca RepID=UPI0002C30893	GO:0008233	Molecular Function:peptidase activity	Folding, sorting and degradation	NA	protein.targeting.secretory pathway.unspecified	(at1g52600 : 273.0) Peptidase S24/S26A/S26B/S26C family protein; FUNCTIONS IN: peptidase activity; INVOLVED IN: proteolysis, signal peptide processing; LOCATED IN: endoplasmic reticulum, plasma membrane, membrane; EXPRESSED IN: 26 plant structures; EXPRESSED DURING: 14 growth stages; CONTAINS InterPro DOMAIN/s: Peptidase S24/S26A/S26B, conserved region (InterPro:IPR019759), Peptidase S26B, eukary…
FvH4_1g03480	0.00218641	0.00684988	0.0689197	0.443085	0.334349	0.106566	0	0.734512	0.299739	0.148032	0.710167	1.12076	#DIV/0!	#DIV/0!	4.7974	7.57107	#DIV/0!	#DIV/0!	2.26225	2.9205	0.734512	1.12076	UniRef90_UPI0002C2FA2D	UniRef90_UPI0002C2FA2D PREDICTED: E3 ubiquitin-protein ligase RNF126-like n=1 Tax=Fragaria vesca subsp. vesca RepID=UPI0002C2FA2D	NA	NA	NA	NA	not assigned.unknown	no hits & (original description: protein AED:0.40 eAED:1.00 QI:0|-1|0|1|-1|1|1|0|167)
FvH4_1g03490	0.0308259	0.069297	0.452215	1	0.478646	0.355296	38.2298	41.4177	39.2467	47.9232	43.7767	43.5118	1.08339	1.0266	0.913475	0.907949	0.115551	0.0378753	-0.130563	-0.139317	41.4177	47.9232	UniRef90_UPI0002C33B69	UniRef90_UPI0002C33B69 PREDICTED: chaperone protein dnaJ 49-like n=1 Tax=Fragaria vesca subsp. vesca RepID=UPI0002C33B69	NA	NA	Translation	NA	stress.abiotic.heat	(at3g57340 : 343.0) FUNCTIONS IN: unfolded protein binding, heat shock protein binding; INVOLVED IN: protein folding; LOCATED IN: plasma membrane; EXPRESSED IN: 23 plant structures; EXPRESSED DURING: 15 growth stages; CONTAINS InterPro DOMAIN/s: Molecular chaperone, heat shock protein, Hsp40, DnaJ (InterPro:IPR015609), Protein of unknown function DUF1977, DnaJ-like (InterPro:IPR015399), Heat shoc…
FvH4_1g03500	1.37571e-08	3.24764e-07	0.638619	0.606999	0.316029	0.459563	28.2356	31.2567	31.9366	51.5255	57.9093	55.7901	1.107	1.13108	1.1239	1.08277	0.146654	0.177696	0.168509	0.114724	31.9366	57.9093	UniRef90_UPI0002C30B39	UniRef90_UPI0002C30B39 PREDICTED: ribosome biogenesis regulatory protein homolog n=1 Tax=Fragaria vesca subsp. vesca RepID=UPI0002C30B39	GO:0042254	Biological Process:ribosome biogenesis	Translation	NA	protein.synthesis.ribosomal RNA	(at2g37990 : 306.0) ribosome biogenesis regulatory protein (RRS1) family protein; INVOLVED IN: ribosome biogenesis; LOCATED IN: nucleolus; EXPRESSED IN: 23 plant structures; EXPRESSED DURING: 14 growth stages; CONTAINS InterPro DOMAIN/s: Ribosomal biogenesis regulatory protein (InterPro:IPR007023); Has 425 Blast hits to 423 proteins in 207 species: Archae - 1; Bacteria - 2; Metazoa - 151; Fungi -…
FvH4_1g03520	0.230971	0.384706	0.372228	0.438741	1	0.704757	1.68108	1.02297	0.914802	1.38283	1.3801	1.14779	0.60852	0.544174	0.998022	0.83003	-0.716624	-0.877859	-0.00285715	-0.268764	1.68108	1.38283	UniRef90_UPI0002C335C6	UniRef90_UPI0002C335C6 PREDICTED: DEAD-box ATP-dependent RNA helicase 52B-like n=1 Tax=Fragaria vesca subsp. vesca RepID=UPI0002C335C6	GO:0003676	Molecular Function:nucleic acid binding	Transcription	NA	RNA.processing.RNA helicase	(loc os07g10250 : 652.0) no description available & (at2g42520 : 635.0) P-loop containing nucleoside triphosphate hydrolases superfamily protein; FUNCTIONS IN: helicase activity, nucleic acid binding, ATP binding, ATP-dependent helicase activity; LOCATED IN: peroxisome; EXPRESSED IN: 24 plant structures; EXPRESSED DURING: 15 growth stages; CONTAINS InterPro DOMAIN/s: RNA helicase, DEAD-box type, …
FvH4_1g03540	1.17462e-09	5.10238e-08	0.468778	1	0.0142332	0.0129615	3.37743	4.0821	3.47081	14.1614	6.54338	5.48425	1.20864	1.02765	0.462059	0.387268	0.273386	0.039349	-1.11385	-1.3686	4.0821	14.1614	UniRef90_UPI000498A0A5	UniRef90_UPI000498A0A5 PREDICTED: F-box/kelch-repeat protein At1g55270-like n=3 Tax=Maleae RepID=UPI000498A0A5	GO:0005515	Molecular Function:protein binding	NA	NA	lipid metabolism.Phospholipid synthesis.choline kinase	(at2g26830 : 485.0) embryo defective 1187 (emb1187); CONTAINS InterPro DOMAIN/s: Choline/ethanolamine kinase (InterPro:IPR002573), Protein kinase-like domain (InterPro:IPR011009); BEST Arabidopsis thaliana protein match is: Protein kinase superfamily protein (TAIR:AT4G09760); Has 1627 Blast hits to 1577 proteins in 424 species: Archae - 0; Bacteria - 424; Metazoa - 442; Fungi - 246; Plants - 164;…
FvH4_1g03550	5.43182e-07	6.08006e-06	0.0283151	0.0456423	0.267709	0.356309	13.7521	4.38777	4.37497	3.08634	2.23378	3.88272	0.319061	0.318131	0.723765	1.25804	-1.64809	-1.65231	-0.466407	0.331172	13.7521	3.88272	UniRef90_UPI0002C320F5	UniRef90_UPI0002C320F5 PREDICTED: uncharacterized protein LOC101304028 n=1 Tax=Fragaria vesca subsp. vesca RepID=UPI0002C320F5	NA	NA	NA	NA	not assigned.unknown	(at5g20120 : 189.0) unknown protein; Has 54 Blast hits to 54 proteins in 26 species: Archae - 0; Bacteria - 0; Metazoa - 18; Fungi - 0; Plants - 18; Viruses - 0; Other Eukaryotes - 18 (source: NCBI BLink). & (reliability: 378.0) & (original description: protein AED:0.03 eAED:0.03 QI:686|1|1|1|0.8|0.66|6|2460|198)
FvH4_1g03570	0.272442	0.441379	0.411482	1	0.709653	0.675409	33.7146	41.8596	35.0794	33.7298	28.7461	39.7094	1.24159	1.04048	0.852246	1.17728	0.312186	0.0572529	-0.230658	0.235457	41.8596	39.7094	UniRef90_UPI0002C3693C	UniRef90_UPI0002C3693C PREDICTED: uncharacterized protein At1g15400-like n=1 Tax=Fragaria vesca subsp. vesca RepID=UPI0002C3693C	NA	NA	NA	NA	not assigned.unknown	no hits & (original description: protein AED:0.31 eAED:0.31 QI:0|-1|0|1|-1|1|1|0|114)
FvH4_1g03580	0.0123605	0.0313263	0.235571	0.225694	0.00951062	0.284113	37.5757	28.3699	30.9244	31.6157	38.5703	39.6864	0.755005	0.822989	1.21997	1.25527	-0.405443	-0.281055	0.286846	0.328001	37.5757	39.6864	UniRef90_A0A0D2PJE7	UniRef90_A0A0D2PJE7 Uncharacterized protein n=1 Tax=Gossypium raimondii RepID=A0A0D2PJE7 GOSRA	GO:0055114	Biological Process:oxidation-reduction process	Carbohydrate metabolism	C3H	redox.misc	(at5g20080 : 474.0) FAD/NAD(P)-binding oxidoreductase; FUNCTIONS IN: cytochrome-b5 reductase activity, copper ion binding; INVOLVED IN: response to salt stress; LOCATED IN: mitochondrion, plant-type cell wall; EXPRESSED IN: 23 plant structures; EXPRESSED DURING: 14 growth stages; CONTAINS InterPro DOMAIN/s: Ferredoxin reductase-type FAD-binding domain (InterPro:IPR017927), Oxidoreductase FAD/NAD(…
FvH4_1g03600	0.201404	0.34309	0.276382	0.987172	1	0.806885	52.3544	44.2818	50.3155	44.4325	44.6373	47.4215	0.845809	0.961055	1.00461	1.06727	-0.241596	-0.0573085	0.00663306	0.0939244	52.3544	47.4215	UniRef90_UPI0002C2F019	UniRef90_UPI0002C2F019 PREDICTED: nudix hydrolase 19, chloroplastic n=1 Tax=Fragaria vesca subsp. vesca RepID=UPI0002C2F019	GO:0016787	Molecular Function:hydrolase activity	Transport and catabolism	NA	nucleotide metabolism.salvage.NUDIX hydrolases	(at5g20070 : 634.0) nudix hydrolase homolog 19 (NUDX19); FUNCTIONS IN: hydrolase activity, metal ion binding; INVOLVED IN: biological process unknown; LOCATED IN: chloroplast; EXPRESSED IN: 22 plant structures; EXPRESSED DURING: 13 growth stages; CONTAINS InterPro DOMAIN/s: Zinc ribbon, NADH pyrophosphatase (InterPro:IPR015376), NUDIX hydrolase domain-like (InterPro:IPR015797), NUDIX hydrolase (I…
FvH4_1g03610	6.69281e-06	4.82557e-05	0.486863	0.358948	0.170483	0.0910292	3.86679	4.85234	5.07229	6.61803	9.10785	11.6509	1.25487	1.31176	1.37622	1.76047	0.327542	0.391501	0.460708	0.815962	5.07229	11.6509	UniRef90_UPI0002C2FEF1	UniRef90_UPI0002C2FEF1 PREDICTED: zinc finger CCCH domain-containing protein 39 n=1 Tax=Fragaria vesca subsp. vesca RepID=UPI0002C2FEF1	GO:0046872	Molecular Function:metal ion binding	NA	C3H	RNA.regulation of transcription.C3H zinc finger family	(at3g19360 : 258.0) Zinc finger (CCCH-type) family protein; CONTAINS InterPro DOMAIN/s: Zinc finger, CCCH-type (InterPro:IPR000571); BEST Arabidopsis thaliana protein match is: Zinc finger (CCCH-type) family protein (TAIR:AT1G32360); Has 1128 Blast hits to 788 proteins in 142 species: Archae - 0; Bacteria - 0; Metazoa - 454; Fungi - 86; Plants - 385; Viruses - 0; Other Eukaryotes - 203 (source: N…
FvH4_1g03630	0.000218219	0.000931667	0.0562962	0.105691	0.0468982	0.050625	3.94029	55.4493	65.5629	9.77138	19.6627	28.2954	14.0724	16.6391	2.01227	2.89574	3.8148	4.05651	1.00883	1.53393	65.5629	28.2954	0	0	NA	NA	NA	NA	RNA.RNA binding	(at2g26695 : 155.0) Ran BP2/NZF zinc finger-like superfamily protein; FUNCTIONS IN: binding, zinc ion binding; INVOLVED IN: biological process unknown; LOCATED IN: intracellular; CONTAINS InterPro DOMAIN/s: Zinc finger, RanBP2-type (InterPro:IPR001876); BEST Arabidopsis thaliana protein match is: Ran BP2/NZF zinc finger-like superfamily protein (TAIR:AT3G15680); Has 972 Blast hits to 658 proteins…
FvH4_1g03640	0.0387467	0.0844342	0.372228	0.715058	0.709653	0.31006	0	0.454091	0.224223	0.347336	0.977073	1.75038	#DIV/0!	#DIV/0!	2.81305	5.03946	#DIV/0!	#DIV/0!	1.49214	2.33327	0.454091	1.75038	UniRef90_V7CAB1	UniRef90_V7CAB1 Uncharacterized protein n=1 Tax=Phaseolus vulgaris RepID=V7CAB1 PHAVU	NA	NA	NA	NA	not assigned.unknown	no hits & (original description: protein AED:0.89 eAED:1.00 QI:0|0|0|0.5|1|1|2|0|70)
FvH4_1g03650	0.000766319	0.00274668	0.0505328	0.0320585	0.429163	0.325734	3.84382	8.42248	9.0198	5.82243	6.88745	8.5687	2.19118	2.34657	1.18292	1.47167	1.13171	1.23056	0.242349	0.557455	9.0198	8.5687	0	0	GO:0005515	Molecular Function:protein binding	NA	NA	not assigned.unknown	no hits & (original description: protein AED:04 eAED:04 QI:0|-1|0|1|-1|1|1|0|430)
FvH4_1g03660	0.000634491	0.00232818	0.0540952	0.133906	0.216629	0.238472	1.74343	0.19781	0.406932	1.27967	0.154498	0.265929	0.11346	0.233409	0.120733	0.207811	-3.13974	-2.09907	-3.05011	-2.26665	1.74343	1.27967	UniRef90_UPI0005CB6679	UniRef90_UPI0005CB6679 PREDICTED: vegetative cell wall protein gp1-like n=1 Tax=Fragaria vesca subsp. vesca RepID=UPI0005CB6679	NA	NA	NA	NA	not assigned.unknown	no hits & (original description: protein AED:0.54 eAED:1.00 QI:0|-1|0|1|-1|1|1|0|395)
FvH4_1g03680	0.258151	0.421836	0.68053	0.512241	0.513408	0.973637	0.426583	0.701465	1.14215	0.72741	1.49877	0.890077	1.64438	2.67744	2.06042	1.22362	0.717544	1.42085	1.04294	0.291161	1.14215	1.49877	UniRef90_UPI0002C300E1	UniRef90_UPI0002C300E1 PREDICTED: uncharacterized protein LOC101306749 n=1 Tax=Fragaria vesca subsp. vesca RepID=UPI0002C300E1	NA	NA	NA	NA	Biodegradation of Xenobiotics.lactoylglutathione lyase	(at2g32090 : 148.0) Lactoylglutathione lyase / glyoxalase I family protein; BEST Arabidopsis thaliana protein match is: Lactoylglutathione lyase / glyoxalase I family protein (TAIR:AT2G28420); Has 35333 Blast hits to 34131 proteins in 2444 species: Archae - 798; Bacteria - 22429; Metazoa - 974; Fungi - 991; Plants - 531; Viruses - 0; Other Eukaryotes - 9610 (source: NCBI BLink). & (loc os03g45720…
FvH4_1g03720	0.00969773	0.0253094	0.064948	0.169583	0.709653	0.240361	2.96483	5.57236	4.73949	3.53896	4.61001	8.12698	1.87949	1.59857	1.30264	2.29643	0.910338	0.676782	0.381443	1.19939	5.57236	8.12698	0	0	NA	NA	NA	NA	not assigned.unknown	no hits & (original description: protein AED:0.38 eAED:0.38 QI:36|-1|0|1|-1|1|1|0|185)
FvH4_1g03760	0.000309802	0.00125893	0.0400697	0.0363558	0.190306	0.225953	1.51951	6.32695	6.21827	0.666944	3.30092	3.99189	4.16382	4.09229	4.94932	5.98534	2.05791	2.03291	2.30723	2.58143	6.32695	3.99189	UniRef90_UPI0002C3296A	UniRef90_UPI0002C3296A PREDICTED: early nodulin-93-like n=1 Tax=Fragaria vesca subsp. vesca RepID=UPI0002C3296A	NA	NA	NA	NA	not assigned.unknown	(original description: protein AED:0.06 eAED:0.06 QI:261|1|1|1|1|1|4|195|105)
FvH4_1g03790	0.0642329	0.130678	1	1	0.943983	0.657109	3.22653	3.42022	2.89306	1.42824	1.67774	1.9701	1.06003	0.896647	1.17469	1.37939	0.0841043	-0.157387	0.232279	0.464027	3.42022	1.9701	UniRef90_UPI0002C312C9	UniRef90_UPI0002C312C9 PREDICTED: uncharacterized protein LOC101308207 n=1 Tax=Fragaria vesca subsp. vesca RepID=UPI0002C312C9	NA	NA	NA	NA	not assigned.unknown	(original description: protein AED:0.00 eAED:0.00 QI:104|1|1|1|0.5|1|3|675|105)
FvH4_1g03830	4.89006e-09	1.46846e-07	0.021135	0.025395	0.171945	0.193195	212.025	288.073	306.741	131.66	157.097	166.222	1.35868	1.44672	1.1932	1.26251	0.442204	0.53279	0.254838	0.336293	306.741	166.222	UniRef90_UPI0002C35681	UniRef90_UPI0002C35681 PREDICTED: uncharacterized protein LOC101308494 n=1 Tax=Fragaria vesca subsp. vesca RepID=UPI0002C35681	NA	NA	NA	NA	not assigned.unknown	(at3g25910 : 238.0) FUNCTIONS IN: zinc ion binding; INVOLVED IN: biological process unknown; LOCATED IN: intracellular; EXPRESSED IN: 23 plant structures; EXPRESSED DURING: 15 growth stages; CONTAINS InterPro DOMAIN/s: Zinc finger, C2H2-like (InterPro:IPR015880), Protein of unknown function DUF1644 (InterPro:IPR012866); BEST Arabidopsis thaliana protein match is: Protein of unknown function (DUF1…
FvH4_1g03840	0.000321349	0.00129884	0.0364319	0.0593644	1	1	48.9613	35.9907	35.8935	34.7728	34.0088	36.0743	0.735085	0.733099	0.978028	1.03743	-0.444018	-0.44792	-0.0320528	0.0530109	48.9613	36.0743	UniRef90_UPI0002C33A2D	UniRef90_UPI0002C33A2D PREDICTED: deSI-like protein At4g17486 isoform X1 n=2 Tax=Fragaria vesca subsp. vesca RepID=UPI0002C33A2D	NA	NA	NA	NA	not assigned.unknown	(loc os06g36490 : 229.0) no description available & (at4g17486 : 225.0) PPPDE putative thiol peptidase family protein; FUNCTIONS IN: molecular function unknown; INVOLVED IN: biological process unknown; LOCATED IN: cellular component unknown; EXPRESSED IN: 24 plant structures; EXPRESSED DURING: 15 growth stages; CONTAINS InterPro DOMAIN/s: Protein of unknown function DUF862, eukaryotic (InterPro:I…
FvH4_1g03850	0.707395	0.853688	1	1	0.938826	1	17.0139	16.741	16.9855	18.909	17.8976	19.1353	0.983961	0.998333	0.946512	1.01197	-0.0233272	-0.00240756	-0.0793076	0.0171629	17.0139	19.1353	UniRef90_M5VQM1	UniRef90_M5VQM1 Uncharacterized protein n=4 Tax=Rosaceae RepID=M5VQM1 PRUPE	GO:0016787	Molecular Function:hydrolase activity	Lipid metabolism	NA	lipid metabolism.lipid degradation.lysophospholipases.carboxylesterase	(at5g20060 : 377.0) alpha/beta-Hydrolases superfamily protein; FUNCTIONS IN: hydrolase activity, carboxylesterase activity; INVOLVED IN: biological process unknown; LOCATED IN: cellular component unknown; EXPRESSED IN: 23 plant structures; EXPRESSED DURING: 15 growth stages; CONTAINS InterPro DOMAIN/s: Phospholipase/carboxylesterase (InterPro:IPR003140); BEST Arabidopsis thaliana protein match is…
FvH4_1g03860	0.0213494	0.0505581	0.594734	0.410551	0.161536	0.117756	2.77921	2.05173	1.64597	2.33438	1.26824	1.22969	0.738244	0.592244	0.543287	0.526773	-0.437831	-0.755737	-0.880215	-0.924747	2.77921	2.33438	UniRef90_UPI0002C2E818	UniRef90_UPI0002C2E818 PREDICTED: probable receptor-like protein kinase At5g20050 n=1 Tax=Fragaria vesca subsp. vesca RepID=UPI0002C2E818	GO:0005524	Molecular Function:ATP binding	NA	NA	signalling.receptor kinases.misc	(at5g20050 : 464.0) Protein kinase superfamily protein; FUNCTIONS IN: kinase activity; INVOLVED IN: protein amino acid phosphorylation; LOCATED IN: endomembrane system; EXPRESSED IN: 23 plant structures; EXPRESSED DURING: 13 growth stages; CONTAINS InterPro DOMAIN/s: Protein kinase, ATP binding site (InterPro:IPR017441), Protein kinase, catalytic domain (InterPro:IPR000719), Serine/threonine-prot…
FvH4_1g03870	0.000159708	0.000714846	0.55933	0.168734	0.176919	0.0789963	0.645919	0.880835	0.469067	1.57089	1.10516	0.929421	1.36369	0.726201	0.703526	0.591652	0.447518	-0.461559	-0.507323	-0.75718	0.880835	1.57089	UniRef90_UPI0005C9C537	UniRef90_UPI0005C9C537 PREDICTED: uncharacterized protein LOC101313410 isoform X1 n=3 Tax=Fragaria vesca subsp. vesca RepID=UPI0005C9C537	GO:0005515	Molecular Function:protein binding	NA	NA	not assigned.unknown	no hits & (original description: protein AED:0.24 eAED:0.24 QI:0|-1|0|1|-1|1|1|0|314)
FvH4_1g03880	3.92013e-06	3.10268e-05	0.0563925	0.144006	0.0968386	0.101477	25.2586	16.7277	17.5846	24.6893	36.0425	28.9471	0.662257	0.69618	1.45984	1.17245	-0.594536	-0.522467	0.545813	0.229532	25.2586	36.0425	UniRef90_UPI0002C32207	UniRef90_UPI0002C32207 PREDICTED: protein arginine N-methyltransferase PRMT10 n=1 Tax=Fragaria vesca subsp. vesca RepID=UPI0002C32207	GO:0008168	Molecular Function:methyltransferase activity	Signal transduction	NA	misc.O-methyl transferases	(at1g04870 : 561.0) Encodes a type I protein arginine methyltransferase based on the At1g04870.2 gene model. PRMT10 can catalyze the asymmetric dimethylation of arginine 3 on histone 4 and can also methylate myelin basic protein in vitro. Mutants lacking PRMT10 flower late due to defects in the autonomous pathway and they have elevated levels of FLC transcripts.; protein arginine methyltransferas…
FvH4_1g03900	0.0376701	0.082421	0.0479352	0.406793	0.879082	0.7495	0.618322	1.25864	1.1807	1.23304	1.36548	1.42696	2.03557	1.90953	1.10741	1.15727	1.02543	0.933216	0.147191	0.210723	1.25864	1.42696	UniRef90_UPI0002C321B8	UniRef90_UPI0002C321B8 PREDICTED: uncharacterized protein LOC101310150 n=1 Tax=Fragaria vesca subsp. vesca RepID=UPI0002C321B8	NA	NA	NA	NA	not assigned.no ontology.agenet domain-containing protein	(at4g32440 : 239.0) Plant Tudor-like RNA-binding protein; FUNCTIONS IN: RNA binding; INVOLVED IN: biological process unknown; EXPRESSED IN: 21 plant structures; EXPRESSED DURING: 10 growth stages; CONTAINS InterPro DOMAIN/s: Tudor-like, plant (InterPro:IPR014002), Agenet (InterPro:IPR008395); BEST Arabidopsis thaliana protein match is: Plant Tudor-like protein (TAIR:AT2G25590). & (loc os02g11000.…
FvH4_1g03910	4.16595e-06	3.26559e-05	0.0100171	0.0457704	0.0531161	0.0791198	0.329189	2.89611	2.93512	0.328298	1.44803	1.66395	8.79772	8.91621	4.41073	5.06842	3.13713	3.15643	2.14102	2.34154	2.93512	1.66395	UniRef90_UPI0002C36FC4	UniRef90_UPI0002C36FC4 PREDICTED: cytochrome P450 734A1 n=1 Tax=Fragaria vesca subsp. vesca RepID=UPI0002C36FC4	GO:0055114	Biological Process:oxidation-reduction process	Metabolism of terpenoids and polyketides	NA	hormone metabolism.brassinosteroid.synthesis-degradation.BRs.metabolic regulation	(at2g26710 : 790.0) Encodes a member of the cytochrome p450 family that serves as a control point between multiple photoreceptor systems and brassinosteroid signal transduction. Involved in brassinolide metabolism. Mediates response to a variety of light signals including hypocotyl elongation and cotyledon expansion.; PHYB ACTIVATION TAGGED SUPPRESSOR 1 (BAS1); FUNCTIONS IN: steroid hydroxylase a…
FvH4_1g03920	1.1896e-09	5.14496e-08	0.00646534	0.0251452	0.0288569	0.0325398	124.897	191.292	186.598	238.678	358.688	387.239	1.5316	1.49402	1.50282	1.62244	0.61504	0.579196	0.587668	0.698162	191.292	387.239	UniRef90_A0A078G5V6	UniRef90_A0A078G5V6 BnaA02g09190D protein n=1 Tax=Brassica napus RepID=A0A078G5V6 BRANA	GO:0003924	Molecular Function:GTPase activity	Transport and catabolism	NA	signalling.G-proteins	(at5g55190 : 431.0) A member of RAN GTPase gene family. Encodes a small soluble GTP-binding protein. Likely to be involved in nuclear translocation of proteins. May also be involved in cell cycle progression.; RAN GTPase 3 (RAN3); FUNCTIONS IN: protein binding, GTP binding, GTPase activity; INVOLVED IN: protein import into nucleus; EXPRESSED IN: 23 plant structures; EXPRESSED DURING: 14 growth st…
FvH4_1g03930	0.0382614	0.0835422	0.121083	0.295634	0.709653	0.248928	22.2305	42.4742	47.5604	28.3099	33.3946	45.5623	1.91062	2.13942	1.17961	1.60941	0.934043	1.09722	0.238308	0.686536	47.5604	45.5623	UniRef90_UPI0002C316D4	UniRef90_UPI0002C316D4 PREDICTED: uncharacterized protein LOC101311024 n=1 Tax=Fragaria vesca subsp. vesca RepID=UPI0002C316D4	NA	NA	NA	NA	not assigned.unknown	(at1g68680 : 81.3) unknown protein; FUNCTIONS IN: molecular function unknown; INVOLVED IN: biological process unknown; LOCATED IN: chloroplast; EXPRESSED IN: 23 plant structures; EXPRESSED DURING: 16 growth stages; Has 20 Blast hits to 20 proteins in 11 species: Archae - 0; Bacteria - 0; Metazoa - 0; Fungi - 0; Plants - 20; Viruses - 0; Other Eukaryotes - 0 (source: NCBI BLink). & (reliability: 1…
FvH4_1g03940	6.7355e-06	4.85118e-05	0.102723	0.0440921	0.513701	0.0793851	116.873	96.7879	86.1037	82.8112	73.9542	101.584	0.828146	0.736728	0.893047	1.2267	-0.272044	-0.440796	-0.163193	0.29478	116.873	101.584	UniRef90_UPI0005CB62E1	UniRef90_UPI0005CB62E1 PREDICTED: uncharacterized protein LOC105349702 n=1 Tax=Fragaria vesca subsp. vesca RepID=UPI0005CB62E1	NA	NA	NA	NA	not assigned.unknown	(at1g52720 : 85.1) unknown protein; BEST Arabidopsis thaliana protein match is: unknown protein (TAIR:AT3G15630); Has 61 Blast hits to 61 proteins in 13 species: Archae - 0; Bacteria - 0; Metazoa - 0; Fungi - 0; Plants - 61; Viruses - 0; Other Eukaryotes - 0 (source: NCBI BLink). & (reliability: 170.2) & (original description: protein AED:0.26 eAED:0.26 QI:0|-1|0|1|-1|1|1|0|117)
FvH4_1g03950	0.904703	1	0.904756	1	1	0.780437	0.875833	1.60509	1.13527	2.22927	1.46299	0.774491	1.83265	1.29622	0.656264	0.347419	0.873928	0.374309	-0.607651	-1.52525	1.60509	2.22927	UniRef90_UPI00052F3C0C	UniRef90_UPI00052F3C0C PREDICTED: potassium channel AKT1-like n=1 Tax=Nelumbo nucifera RepID=UPI00052F3C0C	GO:0005515	Molecular Function:protein binding	NA	NA	protein.degradation.ubiquitin.E3.RING	(loc os08g29590 : 421.0) no description available & (at1g11020 : 416.0) RING/FYVE/PHD zinc finger superfamily protein; FUNCTIONS IN: zinc ion binding; EXPRESSED IN: 24 plant structures; EXPRESSED DURING: 15 growth stages; CONTAINS InterPro DOMAIN/s: Zinc finger, C3HC4 RING-type (InterPro:IPR018957), Zinc finger, RING-CH-type (InterPro:IPR011016); BEST Arabidopsis thaliana protein match is: RING/F…
FvH4_1g03960	0.656652	0.807905	1	0.842833	0.986727	0.560081	3.80323	4.34229	4.61818	3.01201	3.85452	5.46117	1.14174	1.21428	1.27972	1.81313	0.191231	0.280097	0.355826	0.858485	4.61818	5.46117	0	0	GO:0016020	Cellular Component:membrane	Replication and repair	NA	transport.potassium	(at2g26650 : 1235.0) Encodes AKT1, a member of the Shaker family inward rectifying potassium channel predominantly expressed in predominantly in root hairs and root endodermis. This family includes five groups based on phylogenetic analysis (FEBS Letters (2007) 581: 2357): I (inward rectifying channel): AKT1 (AT2G26650), AKT5 (AT4G32500) and SPIK (also known as AKT6, AT2G25600); II (inward rectif…
FvH4_1g03970	2.88293e-05	0.000165132	0.193288	0.149141	0.030348	0.474316	41.2172	26.3625	27.0757	21.6995	8.97854	19.0547	0.639599	0.656902	0.413767	0.878115	-0.64476	-0.606249	-1.27311	-0.187518	41.2172	21.6995	UniRef90_UPI0002C2F309	UniRef90_UPI0002C2F309 PREDICTED: EG45-like domain containing protein n=1 Tax=Fragaria vesca subsp. vesca RepID=UPI0002C2F309	NA	NA	NA	NA	not assigned.unknown	no hits & (original description: protein AED:0.35 eAED:0.35 QI:147|1|1|1|1|1|3|436|144)
FvH4_1g03980	0.000551626	0.0020671	0.625517	0.907892	0.328578	1	107.447	115.256	104.448	126.361	146.742	130.166	1.07268	0.972091	1.16129	1.03011	0.10122	-0.0408374	0.215733	0.0427971	115.256	146.742	UniRef90_A0A0D6QTF7	UniRef90_A0A0D6QTF7 Uncharacterized protein n=7 Tax=Tracheophyta RepID=A0A0D6QTF7 ARACU	GO:0030163	Biological Process:protein catabolic process	Folding, sorting and degradation	NA	protein.degradation.ubiquitin.proteasom	(gnl|cdd|35947 : 715.0) no description available & (at5g19990 : 712.0) 26S proteasome AAA-ATPase subunit; regulatory particle triple-A ATPase 6A (RPT6A); FUNCTIONS IN: ATPase activity; INVOLVED IN: ubiquitin-dependent protein catabolic process; LOCATED IN: proteasome regulatory particle, base subcomplex, proteasome complex, nucleus, plasma membrane; EXPRESSED IN: guard cell; CONTAINS InterPro DOM…
FvH4_1g03990	1.01613e-07	1.5692e-06	0.0574665	0.0491338	0.561764	0.150864	72.8492	53.3148	55.0019	104.373	95.3526	86.6343	0.731851	0.755009	0.913577	0.830047	-0.450379	-0.405434	-0.130402	-0.268735	72.8492	104.373	UniRef90_V7CDH0	UniRef90_V7CDH0 Uncharacterized protein n=10 Tax=fabids RepID=V7CDH0 PHAVU	GO:0005515	Molecular Function:protein binding	Translation	NA	development.unspecified	(loc os02g11060 : 588.0) no description available & (at3g15610 : 565.0) Transducin/WD40 repeat-like superfamily protein; CONTAINS InterPro DOMAIN/s: WD40 repeat 2 (InterPro:IPR019782), WD40 repeat-like-containing domain (InterPro:IPR011046), WD40 repeat, conserved site (InterPro:IPR019775), WD40-repeat-containing domain (InterPro:IPR017986), WD40/YVTN repeat-like-containing domain (InterPro:IPR01…
FvH4_1g04000	0.00163773	0.00531017	0.272385	0.185983	0.709653	0.445524	0.409657	2.62213	3.43213	0	0.0347235	0.223191	6.4008	8.37807	#DIV/0!	#DIV/0!	2.67825	3.06662	#DIV/0!	#DIV/0!	3.43213	0.223191	UniRef90_W9QY91	UniRef90_W9QY91 (-)-germacrene D synthase n=3 Tax=Morus notabilis RepID=W9QY91 9ROSA	GO:0010333	Molecular Function:terpene synthase activity	Metabolism of terpenoids and polyketides	NA	secondary metabolism.isoprenoids.terpenoids	(gnl|cdd|29478 : 685.0) no description available & (p93665|dcs1 goshi : 595.0) (+)-delta-cadinene synthase (EC 4.2.3.13) (D-cadinene synthase) - Gossypium hirsutum (Upland cotton) & (at5g23960 : 411.0) Encodes a sesquiterpene synthase involved in generating all of the group A sesquiterpenes found in the Arabidopsis floral volatile blend. Strongly expressed in the stigma.; terpene synthase 21 (TPS…
FvH4_1g04010	0.00975865	0.0254428	0.0757547	0.384316	0.115805	0.143976	36.7476	47.8401	46.6248	34.8867	42.9509	42.0373	1.30186	1.26878	1.23116	1.20497	0.380571	0.343447	0.300013	0.268995	47.8401	42.9509	UniRef90_W5F1A1	UniRef90_W5F1A1 Histone H2A n=2 Tax=Mesangiospermae RepID=W5F1A1 WHEAT	GO:0000786	Cellular Component:nucleosome	Replication and repair	NA	DNA.synthesis/chromatin structure.histone.core.H2A	(at1g52740 : 192.0) Encodes HTA9, a histone H2A protein.; histone H2A protein 9 (HTA9); FUNCTIONS IN: DNA binding; INVOLVED IN: detection of temperature stimulus, defense response to bacterium, regulation of flower development; LOCATED IN: vacuole; EXPRESSED IN: 23 plant structures; EXPRESSED DURING: 15 growth stages; CONTAINS InterPro DOMAIN/s: Histone H2A (InterPro:IPR002119), Histone-fold (Int…
FvH4_1g04020	2.85415e-05	0.000163877	1	1	0.209034	1	27.2626	25.9874	28.8253	82.6495	51.7509	77.8856	0.953226	1.05732	0.626149	0.942359	-0.06911	0.0804125	-0.675422	-0.0856507	28.8253	82.6495	UniRef90_M5VY75	UniRef90_M5VY75 3-ketoacyl-CoA synthase n=16 Tax=rosids RepID=M5VY75 PRUPE	GO:0008152	Biological Process:metabolic process	Lipid metabolism	NA	lipid metabolism.FA synthesis and FA elongation.beta ketoacyl CoA synthase	(at2g26640 : 912.0) Encodes KCS11, a member of the 3-ketoacyl-CoA synthase family involved in the biosynthesis of VLCFA (very long chain fatty acids).; 3-ketoacyl-CoA synthase 11 (KCS11); FUNCTIONS IN: transferase activity, transferring acyl groups other than amino-acyl groups, catalytic activity; INVOLVED IN: response to cold, response to light stimulus, response to osmotic stress; LOCATED IN: m…
FvH4_1g04030	0.000762557	0.00273457	0.10551	0.167248	0.709653	0.657109	1.13476	0.179021	0.229454	0.213436	0.0322057	0.0360707	0.157761	0.202205	0.150892	0.169	-2.66418	-2.30611	-2.72841	-2.5649	1.13476	0.213436	UniRef90_UPI0002C2EAE6	UniRef90_UPI0002C2EAE6 PREDICTED: uncharacterized protein LOC101313543 n=1 Tax=Fragaria vesca subsp. vesca RepID=UPI0002C2EAE6	NA	NA	NA	NA	redox.heme	(at5g20140 : 510.0) SOUL heme-binding family protein; CONTAINS InterPro DOMAIN/s: Protein of unknown function DUF2358 (InterPro:IPR018790), SOUL haem-binding protein (InterPro:IPR006917); BEST Arabidopsis thaliana protein match is: SOUL heme-binding family protein (TAIR:AT3G10130). & (loc os06g39690 : 435.0) no description available & (chl4|523981 : 252.0) no description available & (gnl|cdd|6840…
FvH4_1g04050	0.305484	0.485554	0.76548	0.674733	0.182426	0.844549	3.85256	6.61165	8.32788	4.17603	1.68439	3.66284	1.71617	2.16165	0.403346	0.877111	0.779193	1.11213	-1.30991	-0.189169	8.32788	4.17603	0	0	NA	NA	NA	NA	not assigned.unknown	no hits & (original description: protein AED:0.35 eAED:0.35 QI:0|-1|0|1|-1|1|1|0|75)
FvH4_1g04060	0.260567	0.424837	1	0.715058	0.453309	0.426604	0.238371	0.411033	0.660293	1.0268	0	0	1.72434	2.77002	0	0	0.786047	1.4699	#NUM!	#NUM!	0.660293	1.0268	0	0	NA	NA	NA	NA	not assigned.unknown	no hits & (original description: protein AED:0.38 eAED:0.38 QI:0|-1|0|1|-1|1|1|0|62)
FvH4_1g04080	3.78223e-06	3.02042e-05	0.638647	0.424487	0.0300009	0.0748566	161.741	134.386	116.514	19.0628	27.7393	27.4068	0.830875	0.720375	1.45516	1.43771	-0.267297	-0.473181	0.541174	0.523776	161.741	27.7393	UniRef90_UPI0002C36147	UniRef90_UPI0002C36147 PREDICTED: DELLA protein GAI-like n=1 Tax=Fragaria vesca subsp. vesca RepID=UPI0002C36147	NA	NA	Signal transduction	GRAS	RNA.regulation of transcription.GRAS transcription factor family	(loc os01g45860 : 423.0) no description available & (q84tq7|gai goshi : 404.0) DELLA protein GAI (Gibberellic acid-insensitive mutant protein) (GhGAI) - Gossypium hirsutum (Upland cotton) & (at1g14920 : 400.0) Similar to a putative transcription factor and transcriptional coactivators. Repressor of GA responses and involved in gibberellic acid mediated signaling. Member of the DELLA proteins that…
FvH4_1g04100	0.076879	0.152563	0.572384	1	0.227669	0.628546	0.744279	1.40103	0.670421	0.241255	0.987277	0.619707	1.8824	0.900765	4.09225	2.56867	0.912575	-0.150778	2.03289	1.36102	1.40103	0.987277	UniRef90_UPI0002C36752	UniRef90_UPI0002C36752 PREDICTED: glycine-rich RNA-binding protein RZ1B n=1 Tax=Fragaria vesca subsp. vesca RepID=UPI0002C36752	NA	NA	NA	NA	not assigned.unknown	no hits & (original description: protein AED:0.39 eAED:0.44 QI:30|0|0.25|1|1|1|4|0|191)
FvH4_1g04120	0.000622014	0.00228886	0.99566	0.313418	1	0.347629	10.0822	10.449	8.09886	14.407	14.7645	12.0883	1.03639	0.803286	1.02481	0.839057	0.0515639	-0.316015	0.0353613	-0.253159	10.449	14.7645	0	0	GO:0003676	Molecular Function:nucleic acid binding	NA	NA	RNA.RNA binding	(at5g19960 : 114.0) RNA-binding (RRM/RBD/RNP motifs) family protein; FUNCTIONS IN: RNA binding, nucleotide binding, nucleic acid binding; INVOLVED IN: biological process unknown; LOCATED IN: cellular component unknown; EXPRESSED IN: 23 plant structures; EXPRESSED DURING: 13 growth stages; CONTAINS InterPro DOMAIN/s: RNA recognition motif, glycine rich protein (InterPro:IPR015465), RNA recognition…
FvH4_1g04130	3.20602e-07	3.9763e-06	0.167865	0.323307	1	0.140181	5.5931	8.70303	8.35619	1.50008	1.55917	2.50912	1.55603	1.49402	1.03939	1.67266	0.63787	0.579197	0.0557347	0.74214	8.70303	2.50912	UniRef90_UPI0002C32AA3	UniRef90_UPI0002C32AA3 PREDICTED: uncharacterized protein LOC101303940 n=1 Tax=Fragaria vesca subsp. vesca RepID=UPI0002C32AA3	GO:0003677	Molecular Function:DNA binding	NA	GARP-G2-like	RNA.regulation of transcription.G2-like transcription factor family, GARP	(at2g03500 : 286.0) Homeodomain-like superfamily protein; CONTAINS InterPro DOMAIN/s: Homeodomain-like (InterPro:IPR009057), Myb, DNA-binding (InterPro:IPR014778), HTH transcriptional regulator, Myb-type, DNA-binding (InterPro:IPR017930), Myb-like DNA-binding domain, SHAQKYF class (InterPro:IPR006447), Homeodomain-related (InterPro:IPR012287); BEST Arabidopsis thaliana protein match is: myb-like …
FvH4_1g04150	1.55231e-08	3.57306e-07	0.00739012	0.0235519	0.196268	0.324873	11.9964	3.58044	3.67055	3.34584	1.48959	1.84995	0.298459	0.305969	0.445206	0.55291	-1.7444	-1.70854	-1.16746	-0.854884	11.9964	3.34584	UniRef90_UPI0002C363C9	UniRef90_UPI0002C363C9 PREDICTED: probable inactive receptor kinase At2g26730 n=1 Tax=Fragaria vesca subsp. vesca RepID=UPI0002C363C9	GO:0005515	Molecular Function:protein binding	NA	NA	signalling.receptor kinases.leucine rich repeat III	(at2g26730 : 804.0) Leucine-rich repeat protein kinase family protein; FUNCTIONS IN: protein serine/threonine kinase activity, protein kinase activity, ATP binding; INVOLVED IN: transmembrane receptor protein tyrosine kinase signaling pathway, protein amino acid phosphorylation; LOCATED IN: plasma membrane; EXPRESSED IN: 24 plant structures; EXPRESSED DURING: 13 growth stages; CONTAINS InterPro D…
FvH4_1g04160	5.96086e-06	4.40675e-05	0.00667902	0.0564069	0.179611	0.328682	10.3186	6.48146	7.58909	4.42209	6.56666	5.73206	0.628131	0.735475	1.48497	1.29623	-0.670862	-0.443253	0.570432	0.374325	10.3186	6.56666	UniRef90_UPI0002C34F67	UniRef90_UPI0002C34F67 PREDICTED: sodium/pyruvate cotransporter BASS2, chloroplastic n=1 Tax=Fragaria vesca subsp. vesca RepID=UPI0002C34F67	GO:0016020	Cellular Component:membrane	NA	NA	transport.unspecified cations	(at2g26900 : 513.0) Sodium Bile acid symporter family; FUNCTIONS IN: transporter activity, bile acid:sodium symporter activity; INVOLVED IN: sodium ion transport, organic anion transport; LOCATED IN: membrane, chloroplast envelope; EXPRESSED IN: 23 plant structures; EXPRESSED DURING: 13 growth stages; CONTAINS InterPro DOMAIN/s: Bile acid:sodium symporter (InterPro:IPR002657), Bile acid transport…
FvH4_1g04170	0.425051	0.625307	0.145492	1	1	0.551403	43.3181	38.3349	40.6752	40.2667	40.532	34.3518	0.884961	0.938988	1.00659	0.853109	-0.176314	-0.0908208	0.00947636	-0.229198	43.3181	40.532	UniRef90_UPI0002C3063A	UniRef90_UPI0002C3063A PREDICTED: transcriptional corepressor LEUNIG-like isoform X1 n=2 Tax=Fragaria vesca subsp. vesca RepID=UPI0002C3063A	GO:0005515	Molecular Function:protein binding	NA	LUG	development.unspecified	(at4g32551 : 733.0) LEUNIG regulates floral organ identity,gynoecium and ovule development. Negatively regulates AGAMOUS . Encodes a glutamine-rich protein with seven WD repeats similar to transcriptional corepressors.; LEUNIG (LUG); FUNCTIONS IN: transcription repressor activity, protein heterodimerization activity; INVOLVED IN: flower development, negative regulation of transcription; LOCATED I…
FvH4_1g04210	4.0326e-07	4.81353e-06	0.0134392	0.0219596	0.274061	0.192699	1.98529	0.604419	0.651467	0.74958	0.31625	0.247859	0.304449	0.328148	0.421903	0.330663	-1.71573	-1.60758	-1.24502	-1.59657	1.98529	0.74958	UniRef90_M0TFU1	UniRef90_M0TFU1 Uncharacterized protein n=1 Tax=Musa acuminata subsp. malaccensis RepID=M0TFU1 MUSAM	GO:0016020	Cellular Component:membrane	NA	NA	transport.ABC transporters and multidrug resistance systems	(at2g26910 : 2161.0) pleiotropic drug resistance 4 (PDR4); FUNCTIONS IN: ATPase activity, coupled to transmembrane movement of substances; INVOLVED IN: drug transmembrane transport; LOCATED IN: membrane; EXPRESSED IN: 23 plant structures; EXPRESSED DURING: 13 growth stages; CONTAINS InterPro DOMAIN/s: ATPase, AAA+ type, core (InterPro:IPR003593), ABC transporter-like (InterPro:IPR003439), Plant P…
FvH4_1g04220	0.000760475	0.00272984	0.573038	0.407295	1	0.451623	7.5089	6.6866	6.37182	10.3555	10.1381	8.49543	0.89049	0.848568	0.979005	0.82038	-0.167329	-0.236898	-0.0306119	-0.285636	7.5089	10.3555	UniRef90_UPI0002C334D9	UniRef90_UPI0002C334D9 PREDICTED: tudor domain-containing protein 3-like isoform X1 n=1 Tax=Fragaria vesca subsp. vesca RepID=UPI0002C334D9	NA	NA	Translation	NA	not assigned.unknown	(at5g19950 : 290.0) CONTAINS InterPro DOMAIN/s: Domain of unknown function DUF1767 (InterPro:IPR013894); BEST Arabidopsis thaliana protein match is: Domain of unknown function (DUF1767) (TAIR:AT5G63540); Has 35333 Blast hits to 34131 proteins in 2444 species: Archae - 798; Bacteria - 22429; Metazoa - 974; Fungi - 991; Plants - 531; Viruses - 0; Other Eukaryotes - 9610 (source: NCBI BLink). & (loc…
FvH4_1g04230	7.28389e-06	5.19411e-05	0.0301753	0.181047	0.0769582	0.138057	19.7224	14.7464	13.9541	7.60641	10.2595	11.4146	0.747694	0.707525	1.34879	1.50066	-0.41948	-0.499146	0.431669	0.585597	19.7224	11.4146	UniRef90_M5VVZ8	UniRef90_M5VVZ8 Uncharacterized protein n=7 Tax=Rosaceae RepID=M5VVZ8 PRUPE	GO:0005488	Molecular Function:binding	Signal transduction	NA	protein.postranslational modification	(at5g25510 : 657.0) Protein phosphatase 2A regulatory B subunit family protein; FUNCTIONS IN: protein phosphatase type 2A regulator activity; INVOLVED IN: signal transduction; LOCATED IN: chloroplast, protein phosphatase type 2A complex; EXPRESSED IN: 24 plant structures; EXPRESSED DURING: 15 growth stages; CONTAINS InterPro DOMAIN/s: Protein phosphatase 2A, regulatory B subunit, B56 (InterPro:IP…
FvH4_1g04250	6.28541e-05	0.000320584	0.0830407	0.102917	0.0728141	0.0960823	139.67	72.2212	73.8681	131.385	84.6631	90.2773	0.517086	0.528877	0.644388	0.687118	-0.951524	-0.918995	-0.633999	-0.54137	139.67	131.385	UniRef90_UPI0002C32B24	UniRef90_UPI0002C32B24 PREDICTED: palmitoyl-acyl carrier protein thioesterase, chloroplastic n=1 Tax=Fragaria vesca subsp. vesca RepID=UPI0002C32B24	GO:0016790	Molecular Function:thiolester hydrolase activity	Lipid metabolism	NA	lipid metabolism.FA synthesis and FA elongation.ACP thioesterase	(q9sqi3|fatb goshi : 559.0) Myristoyl-acyl carrier protein thioesterase, chloroplast precursor (EC 3.1.2.-) (16:0-acyl-carrier protein thioesterase) (16:0-ACP thioesterase) (Acyl-[acyl-carrier-protein] hydrolase) (PATE) - Gossypium hirsutum (Upland cotton) & (at1g08510 : 551.0) Encodes an acyl-acyl carrier protein thioesterase. Hydrolyzes primarily saturated acyl-ACPs with chain lengths that vary…
FvH4_1g04290	0.00424328	0.0122186	0.0973334	0.312347	0.382814	0.275338	12.1032	17.6776	15.5665	14.6713	16.4463	16.7677	1.46058	1.28615	1.12099	1.14289	0.54654	0.36306	0.164767	0.192685	17.6776	16.7677	UniRef90_M5VSF2	UniRef90_M5VSF2 Uncharacterized protein n=5 Tax=Maloideae RepID=M5VSF2 PRUPE	GO:0005488	Molecular Function:binding	Translation	NA	stress.abiotic.heat	(at2g26890 : 3491.0) GRV2 has sequence similarity to the C. elegans protein RME-8 which is involved in endocytosis. grv2 mutants result in a reduction in gravitropic response in hypocotyls and shoots but do not affect root gravitropism. The mutants are defective in amyloplast sedimentation.; GRAVITROPISM DEFECTIVE 2 (GRV2); FUNCTIONS IN: binding, heat shock protein binding; INVOLVED IN: in 10 pro…
FvH4_1g04310	8.35432e-08	1.3395e-06	0.0883292	0.0680496	0.102766	0.0256223	27.5913	19.7672	20.9473	58.8236	40.4719	29.1513	0.716429	0.7592	0.688021	0.495571	-0.481105	-0.397449	-0.539475	-1.01284	27.5913	58.8236	UniRef90_UPI0002C2DEAF	UniRef90_UPI0002C2DEAF PREDICTED: probable plastidic glucose transporter 2 n=1 Tax=Fragaria vesca subsp. vesca RepID=UPI0002C2DEAF	GO:0022857	Molecular Function:transmembrane transporter activity	NA	NA	transport.sugars	(at1g67300 : 593.0) Major facilitator superfamily protein; FUNCTIONS IN: carbohydrate transmembrane transporter activity, sugar:hydrogen symporter activity; INVOLVED IN: transport, transmembrane transport; LOCATED IN: integral to membrane, membrane; EXPRESSED IN: 22 plant structures; EXPRESSED DURING: 13 growth stages; CONTAINS InterPro DOMAIN/s: Sugar transporter, conserved site (InterPro:IPR005…
FvH4_1g04320	0.0146362	0.0363118	0.514466	0.996341	0.840465	0.803423	2.91474	3.41433	2.79463	5.08259	4.41553	4.47415	1.1714	0.95879	0.868756	0.88029	0.228235	-0.0607134	-0.202977	-0.18395	3.41433	5.08259	UniRef90_UPI0002C2DF43	UniRef90_UPI0002C2DF43 PREDICTED: pentatricopeptide repeat-containing protein At1g74630 isoform X1 n=1 Tax=Fragaria vesca subsp. vesca RepID=UPI0002C2DF43	NA	NA	NA	NA	not assigned.unknown	no hits & (original description: protein AED:0.33 eAED:0.33 QI:986|1|1|1|1|1|3|321|145)
FvH4_1g04330	2.18341e-06	1.93667e-05	0.165118	0.383465	0.0555538	0.178708	12.0164	19.6327	16.2956	31.007	24.8923	26.279	1.63383	1.35611	0.802796	0.847521	0.70826	0.439479	-0.316895	-0.23868	19.6327	31.007	UniRef90_UPI0005C92281	UniRef90_UPI0005C92281 PREDICTED: uncharacterized protein LOC101293710 isoform X2 n=1 Tax=Fragaria vesca subsp. vesca RepID=UPI0005C92281	GO:0006355	Biological Process:regulation of transcription, DNA-templated	NA	NA	RNA.RNA binding	(at4g28990 : 85.1) RNA-binding protein-related; FUNCTIONS IN: zinc ion binding; INVOLVED IN: biological process unknown; LOCATED IN: intracellular; EXPRESSED IN: 20 plant structures; EXPRESSED DURING: 10 growth stages; CONTAINS InterPro DOMAIN/s: Zinc finger, RanBP2-type (InterPro:IPR001876); Has 1307 Blast hits to 1081 proteins in 160 species: Archae - 0; Bacteria - 36; Metazoa - 556; Fungi - 13…
FvH4_1g04340	0.00296211	0.00891753	0.218494	0.392974	0.409715	0.170976	3.09559	4.75992	4.28456	6.99928	5.00824	3.95275	1.53765	1.38409	0.715537	0.564737	0.620724	0.468934	-0.482902	-0.824348	4.75992	6.99928	UniRef90_UPI0005C9F154	UniRef90_UPI0005C9F154 PREDICTED: protein tesmin/TSO1-like CXC 5 n=1 Tax=Fragaria vesca subsp. vesca RepID=UPI0005C9F154	NA	NA	NA	CPP	RNA.regulation of transcription.CPP(Zn),CPP1-related transcription factor family	(at4g29000 : 452.0) Tesmin/TSO1-like CXC domain-containing protein; CONTAINS InterPro DOMAIN/s: Tesmin/TSO1-like, CXC (InterPro:IPR005172); BEST Arabidopsis thaliana protein match is: Tesmin/TSO1-like CXC domain-containing protein (TAIR:AT2G20110); Has 1016 Blast hits to 666 proteins in 93 species: Archae - 0; Bacteria - 0; Metazoa - 285; Fungi - 4; Plants - 322; Viruses - 0; Other Eukaryotes - 4…
FvH4_1g04350	4.73588e-12	7.9175e-10	0.00936686	0.020538	0.0160273	0.00614542	55.2576	123.163	114.988	173.337	281.192	266.047	2.22889	2.08094	1.62223	1.53486	1.15633	1.05724	0.697977	0.618103	123.163	281.192	UniRef90_UPI000498ED12	UniRef90_UPI000498ED12 PREDICTED: LOW QUALITY PROTEIN: ABC transporter G family member 32-like n=1 Tax=Malus domestica RepID=UPI000498ED12	GO:0016491	Molecular Function:oxidoreductase activity	Lipid metabolism	NA	lipid metabolism.lipid degradation.beta-oxidation.multifunctional	(at4g29010 : 998.0) Functions in beta-oxidation of fatty acids, similar to CuMFP with L-3-hydroxyacyl-CoA hydrolyase , L-3-hydroxyacyl-dehydrogenase, D-3-hydroxyacyl-CoA epimerase, and 3, 2-enoyl-CoA isomerase activities; ABNORMAL INFLORESCENCE MERISTEM (AIM1); FUNCTIONS IN: enoyl-CoA hydratase activity; INVOLVED IN: multicellular organismal development, flower development, fatty acid beta-oxidat…
FvH4_1g04360	0.236066	0.391726	1	1	1	0.558675	0.623252	0.607	0.725809	1.98965	1.89919	0.69699	0.973924	1.16455	0.954538	0.350308	-0.0381186	0.219774	-0.0671248	-1.5133	0.725809	1.98965	0	0	GO:0008270	Molecular Function:zinc ion binding	NA	NA	not assigned.unknown	no hits & (original description: protein AED:0.97 eAED:1.00 QI:0|0|0|0.5|1|1|2|0|206)
FvH4_1g04370	0.000890829	0.00313248	0.292114	0.666549	0.176993	0.190614	2.1066	3.11197	2.66399	1.1602	2.12901	1.73545	1.47724	1.26459	1.83503	1.49582	0.562908	0.338669	0.875804	0.580934	3.11197	2.12901	UniRef90_UPI0002C33BC7	UniRef90_UPI0002C33BC7 PREDICTED: proteinaceous RNase P 1, chloroplastic/mitochondrial-like n=1 Tax=Fragaria vesca subsp. vesca RepID=UPI0002C33BC7	NA	NA	Translation	NA	not assigned.no ontology.pentatricopeptide (PPR) repeat-containing protein	(loc os02g17360.2 : 570.0) no description available & (at2g32230 : 397.0) RNase P able to cleave tRNA-like structures involved in the maturation of plant mitochondrial mRNAs.; proteinaceous RNase P 1 (PRORP1); CONTAINS InterPro DOMAIN/s: Multi antimicrobial extrusion protein MatE (InterPro:IPR002528), Pentatricopeptide repeat (InterPro:IPR002885); BEST Arabidopsis thaliana protein match is: prote…
FvH4_1g04420	1.3465e-05	8.70901e-05	0.391592	0.0552905	0.0621925	0.00912667	12.0703	14.3064	14.3664	5.39437	11.8524	12.9628	1.18525	1.19022	2.19719	2.40302	0.245193	0.251234	1.13566	1.26485	14.3664	12.9628	0	0	NA	NA	Cell mobility	NA	cell.organisation	(at1g52240 : 120.0) Encodes a member of KPP-like gene family, homolog of KPP (kinase partner protein) gene in tomato. Also a member of the RopGEF (guanine nucleotide exchange factor) family, containing the novel PRONE domain (plant-specific Rop nucleotide exchanger), which is exclusively active towards members of the Rop subfamily .; RHO guanyl-nucleotide exchange factor 11 (ROPGEF11); CONTAINS I…
FvH4_1g04450	0.420534	0.625307	0.68053	0.829579	1	0.469323	1.01236	1.551	1.23016	1.23134	1.20483	1.78006	1.53206	1.21513	0.978473	1.44563	0.61547	0.281114	-0.0313957	0.531696	1.551	1.78006	UniRef90_UPI0002C301C3	UniRef90_UPI0002C301C3 PREDICTED: 3-hydroxyisobutyryl-CoA hydrolase-like protein 3, mitochondrial isoform X1 n=2 Tax=Fragaria vesca subsp. vesca RepID=UPI0002C301C3	GO:0003860	Molecular Function:3-hydroxyisobutyryl-CoA hydrolase activity	NA	NA	lipid metabolism.lipid degradation.beta-oxidation.enoyl CoA hydratase	(at4g13360 : 130.0) ATP-dependent caseinolytic (Clp) protease/crotonase family protein; FUNCTIONS IN: catalytic activity; INVOLVED IN: metabolic process; EXPRESSED IN: 24 plant structures; EXPRESSED DURING: 14 growth stages; CONTAINS InterPro DOMAIN/s: Crotonase, core (InterPro:IPR001753); BEST Arabidopsis thaliana protein match is: ATP-dependent caseinolytic (Clp) protease/crotonase family prote…
FvH4_1g04490	0.604243	0.756011	1	1	0.949625	0.382686	34.5461	35.0816	34.556	31.9394	33.764	37.6205	1.0155	1.00029	1.05713	1.17787	0.0221919	0.000415575	0.0801516	0.236185	35.0816	37.6205	UniRef90_A0A067E4R9	UniRef90_A0A067E4R9 Uncharacterized protein n=1 Tax=Citrus sinensis RepID=A0A067E4R9 CITSI	NA	NA	NA	NA	hormone metabolism.auxin.induced-regulated-responsive-activated	(at2g20120 : 404.0) Encodes an integral membrane protein of unknown function, highly conserved between plants and bacteria; is likely to be involved in a mechanism that negatively regulates the differentiation of vascular tissue in the stem. Mutants display a dramatic increase in vascular tissue development in the stem in place of the interfascicular region that normally separates the vascular bu…
FvH4_1g04500	3.89061e-08	7.26979e-07	0.0278875	0.0420023	0.709653	0.63549	66.1372	44.0879	51.2752	26.1588	20.5576	20.0895	0.666613	0.775286	0.785878	0.767981	-0.585079	-0.3672	-0.347622	-0.380857	66.1372	26.1588	UniRef90_UPI0002C36857	UniRef90_UPI0002C36857 PREDICTED: uncharacterized protein LOC101296029 n=1 Tax=Fragaria vesca subsp. vesca RepID=UPI0002C36857	NA	NA	NA	NA	not assigned.unknown	(loc os06g06780 : 332.0) no description available & (at1g45688 : 219.0) unknown protein; FUNCTIONS IN: molecular function unknown; INVOLVED IN: biological process unknown; LOCATED IN: plasma membrane; EXPRESSED IN: 22 plant structures; EXPRESSED DURING: 13 growth stages; BEST Arabidopsis thaliana protein match is: unknown protein (TAIR:AT5G42860); Has 35333 Blast hits to 34131 proteins in 2444 sp…
FvH4_1g04510	0.145353	0.262548	0.281932	0.441362	0.774308	0.494451	7.65792	5.35225	5.81148	7.83495	6.84114	6.25403	0.698917	0.758884	0.873156	0.798222	-0.516807	-0.398049	-0.195689	-0.325138	7.65792	7.83495	UniRef90_UPI0002C315A6	UniRef90_UPI0002C315A6 PREDICTED: chloroplast processing peptidase isoform X1 n=1 Tax=Fragaria vesca subsp. vesca RepID=UPI0002C315A6	GO:0006508	Biological Process:proteolysis	Folding, sorting and degradation	NA	protein.targeting.chloroplast	(at3g24590 : 281.0) Encodes a signal peptidase Plsp1 (plastidic type I signal peptidase 1). Required for thylakoid development. Functions in the maturation of the 75-kD component of the translocon at the outer envelope membrane of chloroplasts and oxygen evolving complex subunit 33 (OE33).; plastidic type i signal peptidase 1 (PLSP1); FUNCTIONS IN: peptidase activity; INVOLVED IN: proteolysis, th…
FvH4_1g04520	0.000173198	0.000765518	0.68053	0.715058	0.0760721	0.00617775	0.346489	0.150597	0.152743	1.06895	0.44631	0.281973	0.434636	0.44083	0.417524	0.263786	-1.20212	-1.18171	-1.26007	-1.92256	0.346489	1.06895	0	0	GO:0005515	Molecular Function:protein binding	NA	NA	not assigned.unknown	no hits & (original description: protein AED:0.30 eAED:1.00 QI:0|0|0|1|1|1|2|0|452)
FvH4_1g04540	5.93673e-07	6.53772e-06	0.113668	0.251123	1	0.857349	4.48404	2.34445	3.14915	0.235721	0.277275	0.332858	0.522843	0.702303	1.17628	1.41209	-0.93555	-0.509834	0.234234	0.497827	4.48404	0.332858	UniRef90_A0A068U574	UniRef90_A0A068U574 Uncharacterized protein n=1 Tax=Coffea canephora RepID=A0A068U574 COFCA	NA	NA	Translation	NA	protein.postranslational modification	(at5g21222 : 636.0) protein kinase family protein; FUNCTIONS IN: protein serine/threonine kinase activity, protein kinase activity, ATP binding; INVOLVED IN: protein amino acid phosphorylation; LOCATED IN: cellular component unknown; CONTAINS InterPro DOMAIN/s: Serine/threonine-protein kinase domain (InterPro:IPR002290), Serine/threonine-protein kinase-like domain (InterPro:IPR017442), Protein ki…
FvH4_1g04560	0.105875	0.200487	0.593251	0.588398	0.823961	1	5.92039	4.58359	4.38079	6.37698	7.3451	6.43657	0.774205	0.739951	1.15181	1.00934	-0.369213	-0.434498	0.203907	0.0134169	5.92039	7.3451	UniRef90_UPI0002C34166	UniRef90_UPI0002C34166 PREDICTED: PXMP2/4 family protein 2 n=1 Tax=Fragaria vesca subsp. vesca RepID=UPI0002C34166	GO:0016021	Cellular Component:integral component of membrane	Transport and catabolism	NA	protein.targeting.peroxisomes	(at3g24570 : 320.0) Peroxisomal membrane 22 kDa (Mpv17/PMP22) family protein; FUNCTIONS IN: molecular function unknown; INVOLVED IN: biological process unknown; LOCATED IN: mitochondrion, integral to membrane, peroxisomal membrane; EXPRESSED IN: 23 plant structures; EXPRESSED DURING: 14 growth stages; CONTAINS InterPro DOMAIN/s: Mpv17/PMP22 (InterPro:IPR007248); BEST Arabidopsis thaliana protein …
FvH4_1g04570	0.000576228	0.00214719	0.378515	0.715058	0.0992632	0.145354	0.950348	0.618647	0.762506	1.65831	0.861322	0.976458	0.650969	0.802344	0.519398	0.588828	-0.619338	-0.317707	-0.945087	-0.764081	0.950348	1.65831	UniRef90_UPI0005CA6247	UniRef90_UPI0005CA6247 PREDICTED: uncharacterized protein LOC101309487 isoform X2 n=1 Tax=Fragaria vesca subsp. vesca RepID=UPI0005CA6247	GO:0005524	Molecular Function:ATP binding	NA	NA	development.unspecified	(at3g24560 : 664.0) novel gene involved in embryogenesis; RASPBERRY 3 (RSY3); CONTAINS InterPro DOMAIN/s: PP-loop (InterPro:IPR011063); Has 30201 Blast hits to 17322 proteins in 780 species: Archae - 12; Bacteria - 1396; Metazoa - 17338; Fungi - 3422; Plants - 5037; Viruses - 0; Other Eukaryotes - 2996 (source: NCBI BLink). & (loc os02g16670 : 563.0) no description available & (gnl|cdd|30179 : 19…
FvH4_1g04610	7.96229e-05	0.000392662	0.845639	0.19047	0.203575	0.856674	2.68038	3.02286	3.59639	0.552367	1.76935	0.811197	1.12777	1.34175	3.20321	1.46858	0.173478	0.424111	1.67952	0.554423	3.59639	1.76935	UniRef90_UPI0002C33207	UniRef90_UPI0002C33207 PREDICTED: UPF0481 protein At3g47200-like n=1 Tax=Fragaria vesca subsp. vesca RepID=UPI0002C33207	NA	NA	NA	NA	hormone metabolism.ethylene.signal transduction	(gnl|cdd|66792 : 143.0) no description available & (at3g47250 : 106.0) Plant protein of unknown function (DUF247); CONTAINS InterPro DOMAIN/s: Protein of unknown function DUF247, plant (InterPro:IPR004158); BEST Arabidopsis thaliana protein match is: Plant protein of unknown function (DUF247) (TAIR:AT3G47200.2); Has 1106 Blast hits to 1004 proteins in 19 species: Archae - 0; Bacteria - 0; Metazoa…
FvH4_1g04670	0.0051818	0.0145561	0.492975	0.462065	0.872693	0.657109	5.13621	6.19314	6.17335	7.46893	7.80536	6.83456	1.20578	1.20193	1.04504	0.915065	0.269966	0.265348	0.0635632	-0.128054	6.19314	7.80536	UniRef90_UPI0005CA05D5	UniRef90_UPI0005CA05D5 PREDICTED: membrane-bound transcription factor site-1 protease n=1 Tax=Fragaria vesca subsp. vesca RepID=UPI0005CA05D5	GO:0004252	Molecular Function:serine-type endopeptidase activity	Xenobiotics biodegradation and metabolism	NA	not assigned.unknown	(at5g19660 : 1569.0) S1P appears to function as a Golgi-localized subtilase and to help protect seedlings against salt and osmotic stress. The roots of s1p-3 mutants are hypersensitive to NaCl, KCl, LiCl, and mannitol. Several salt-stress responsive genes show weaker induction in an s1P-3 mutant background. The proteolytic cleavage of the bZIP17 transcription factor depends on S1P in vitro. And t…
FvH4_1g04680	4.01005e-05	0.000217573	1	1	0.378704	1	19.5123	20.2021	19.0563	46.912	32.696	45.3023	1.03535	0.97663	0.696965	0.965687	0.0501196	-0.034116	-0.520843	-0.0503722	20.2021	46.912	UniRef90_UPI00049884FF	UniRef90_UPI00049884FF PREDICTED: proline-rich receptor-like protein kinase PERK1 n=5 Tax=Maleae RepID=UPI00049884FF	GO:0004672	Molecular Function:protein kinase activity	NA	NA	signalling.receptor kinases.proline extensin like	(at3g24550 : 575.0) encodes an ortholog of Brassica napus proline extensin-like receptor kinase. Expression of the brassica gene is induced by wounding and fungal infection.; proline extensin-like receptor kinase 1 (PERK1); FUNCTIONS IN: protein kinase activity, ATP binding; INVOLVED IN: protein amino acid phosphorylation, response to fungus, response to wounding; LOCATED IN: plasma membrane; EXP…
FvH4_1g04690	0.554059	0.715867	0.623477	0.715058	1	1	0	1.35317	1.99522	4.87709	5.08784	3.54552	#DIV/0!	#DIV/0!	1.04321	0.726973	#DIV/0!	#DIV/0!	0.0610304	-0.460025	1.99522	5.08784	0	0	NA	NA	NA	NA	not assigned.unknown	no hits & (original description: protein AED:0.76 eAED:1.00 QI:0|-1|0|1|-1|1|1|0|142)
FvH4_1g04700	0.000300837	0.00122722	0.742651	1	0.385853	0.0492207	5.02002	4.36925	5.23655	3.94868	3.18659	2.13758	0.870365	1.04313	0.807002	0.541341	-0.200307	0.0609217	-0.309356	-0.88539	5.23655	3.94868	UniRef90_UPI0002C30E3E	UniRef90_UPI0002C30E3E PREDICTED: probable chlorophyll(ide) b reductase NYC1, chloroplastic n=1 Tax=Fragaria vesca subsp. vesca RepID=UPI0002C30E3E	NA	NA	Metabolism of cofactors and vitamins	NA	misc.short chain dehydrogenase/reductase (SDR)	(loc os01g12710 : 664.0) no description available & (at4g13250 : 654.0) Encodes a chlorophyll b reductase involved in the degradation of chlorophyll b and LHCII (light harvesting complex II).; NON-YELLOW COLORING 1 (NYC1); CONTAINS InterPro DOMAIN/s: NAD(P)-binding domain (InterPro:IPR016040), Glucose/ribitol dehydrogenase (InterPro:IPR002347), Short-chain dehydrogenase/reductase SDR (InterPro:IP…
FvH4_1g04710	0.00311801	0.00932011	0.350452	0.365205	0.529981	0.650166	4.20858	3.42211	3.22116	5.80273	4.8477	4.99988	0.813126	0.765378	0.835416	0.861642	-0.29845	-0.385757	-0.259433	-0.214839	4.20858	5.80273	UniRef90_A0A0J8BNZ1	UniRef90_A0A0J8BNZ1 Uncharacterized protein n=2 Tax=Amaranthaceae RepID=A0A0J8BNZ1 BETVU	GO:0005524	Molecular Function:ATP binding	NA	NA	cell.organisation	(at3g24530 : 748.0) AAA-type ATPase family protein / ankyrin repeat family protein; FUNCTIONS IN: nucleoside-triphosphatase activity, ATPase activity, nucleotide binding, ATP binding; INVOLVED IN: protein metabolic process; LOCATED IN: chloroplast; EXPRESSED IN: 24 plant structures; EXPRESSED DURING: 15 growth stages; CONTAINS InterPro DOMAIN/s: ATPase, AAA+ type, core (InterPro:IPR003593), ATPas…
FvH4_1g04720	0.000111552	0.000523824	0.037284	0.618893	0.107985	0.0916317	22.8411	31.791	26.7612	45.7321	28.6728	29.2179	1.39183	1.17162	0.626973	0.638894	0.476986	0.228509	-0.673524	-0.646352	31.791	45.7321	UniRef90_UPI0002C2FBA1	UniRef90_UPI0002C2FBA1 PREDICTED: uncharacterized protein LOC101302100 n=1 Tax=Fragaria vesca subsp. vesca RepID=UPI0002C2FBA1	NA	NA	NA	NA	not assigned.unknown	(at5g19540 : 585.0) unknown protein; FUNCTIONS IN: molecular function unknown; INVOLVED IN: biological process unknown; LOCATED IN: chloroplast; EXPRESSED IN: 22 plant structures; EXPRESSED DURING: 13 growth stages; Has 1807 Blast hits to 1807 proteins in 277 species: Archae - 0; Bacteria - 0; Metazoa - 736; Fungi - 347; Plants - 385; Viruses - 0; Other Eukaryotes - 339 (source: NCBI BLink). & (l…
FvH4_1g04740	0.0116271	0.0296915	0.609631	0.201084	0.409715	0.191202	0.702805	0.963238	1.09271	0.899698	1.36635	1.51573	1.37056	1.55478	1.51867	1.68471	0.454768	0.636713	0.602811	0.7525	1.09271	1.51573	UniRef90_UPI0002C35F6C	UniRef90_UPI0002C35F6C PREDICTED: TMV resistance protein N-like isoform X1 n=1 Tax=Fragaria vesca subsp. vesca RepID=UPI0002C35F6C	GO:0043531	Molecular Function:ADP binding	NA	NA	stress.biotic.receptors	(at5g36930 : 151.0) Disease resistance protein (TIR-NBS-LRR class) family; FUNCTIONS IN: transmembrane receptor activity, ATP binding; INVOLVED IN: signal transduction, defense response, apoptosis, innate immune response; LOCATED IN: intrinsic to membrane; EXPRESSED IN: 19 plant structures; EXPRESSED DURING: 13 growth stages; CONTAINS InterPro DOMAIN/s: NB-ARC (InterPro:IPR002182), Toll-Interleuk…
FvH4_1g04810	5.06971e-06	3.84539e-05	0.101803	0.0809229	0.0270707	0.105674	4.47742	8.89657	9.19256	1.56229	4.34447	3.78722	1.98698	2.05309	2.78083	2.42414	0.99058	1.0378	1.47552	1.27748	9.19256	4.34447	UniRef90_UPI0002C35DAF	UniRef90_UPI0002C35DAF PREDICTED: heat stress transcription factor C-1 n=1 Tax=Fragaria vesca subsp. vesca RepID=UPI0002C35DAF	GO:0043565	Molecular Function:sequence-specific DNA binding	Transcription	HSF	RNA.regulation of transcription.HSF,Heat-shock transcription factor family	(at3g24520 : 256.0) member of Heat Stress Transcription Factor (Hsf) family; heat shock transcription factor C1 (HSFC1); FUNCTIONS IN: DNA binding, sequence-specific DNA binding transcription factor activity; INVOLVED IN: regulation of transcription, DNA-dependent; LOCATED IN: nucleus; EXPRESSED IN: 14 plant structures; EXPRESSED DURING: LP.06 six leaves visible, LP.04 four leaves visible, 4 anth…
FvH4_1g04820	0.00135134	0.00449942	0.119661	0.172744	0.312031	0.594587	5.24884	2.76692	3.11786	2.33426	3.34839	2.65903	0.527148	0.594009	1.43445	1.13913	-0.923719	-0.751443	0.5205	0.187931	5.24884	3.34839	UniRef90_UPI0005CA82A9	UniRef90_UPI0005CA82A9 PREDICTED: kinesin-13A-like n=1 Tax=Fragaria vesca subsp. vesca RepID=UPI0005CA82A9	GO:0008017	Molecular Function:microtubule binding	Cell mobility	NA	cell.organisation	(at3g16060 : 651.0) ATP binding microtubule motor family protein; FUNCTIONS IN: microtubule motor activity, ATP binding; INVOLVED IN: microtubule-based movement; LOCATED IN: nucleus, plasma membrane; EXPRESSED IN: 22 plant structures; EXPRESSED DURING: 13 growth stages; CONTAINS InterPro DOMAIN/s: Kinesin, motor region, conserved site (InterPro:IPR019821), Kinesin, motor domain (InterPro:IPR00175…
FvH4_1g04830	0.0909547	0.176214	0.508062	1	0.121539	0.139298	8.78164	7.69183	8.21261	10.6328	8.19348	8.35323	0.875899	0.935202	0.770587	0.785611	-0.191164	-0.0966494	-0.37597	-0.348114	8.78164	10.6328	UniRef90_UPI0002C323F3	UniRef90_UPI0002C323F3 PREDICTED: uncharacterized protein LOC101299224 n=1 Tax=Fragaria vesca subsp. vesca RepID=UPI0002C323F3	NA	NA	Replication and repair	NA	protein.degradation.ubiquitin	(at3g24515 : 223.0) ubiquitin-conjugating enzyme 37 (UBC37); FUNCTIONS IN: ubiquitin-protein ligase activity, small conjugating protein ligase activity; INVOLVED IN: regulation of protein metabolic process, post-translational protein modification; EXPRESSED IN: 23 plant structures; EXPRESSED DURING: 14 growth stages; CONTAINS InterPro DOMAIN/s: Ubiquitin-conjugating enzyme/RWD-like (InterPro:IPR0…
FvH4_1g04840	0.000550346	0.002063	0.456381	0.293899	0.714681	0.26264	0.237005	0.506959	0.548319	0.854394	1.08093	1.37924	2.13902	2.31354	1.26514	1.61429	1.09695	1.2101	0.339295	0.690903	0.548319	1.37924	UniRef90_UPI0002C2FE13	UniRef90_UPI0002C2FE13 PREDICTED: G-type lectin S-receptor-like serine/threonine-protein kinase At1g11330 n=1 Tax=Fragaria vesca subsp. vesca RepID=UPI0002C2FE13	GO:0006468	Biological Process:protein phosphorylation	NA	NA	protein.postranslational modification	(loc os01g57480 : 524.0) no description available & (at1g11330 : 515.0) S-locus lectin protein kinase family protein; FUNCTIONS IN: in 6 functions; INVOLVED IN: protein amino acid phosphorylation, recognition of pollen; LOCATED IN: plasma membrane; EXPRESSED IN: 21 plant structures; EXPRESSED DURING: 13 growth stages; CONTAINS InterPro DOMAIN/s: Curculin-like (mannose-binding) lectin (InterPro:IP…
FvH4_1g04850	0.0170678	0.041546	0.0765562	0.715058	0.716988	0.567787	0.378386	1.30957	1.17773	2.02111	2.32789	1.66242	3.46093	3.1125	1.15179	0.82253	1.79116	1.63808	0.203876	-0.28186	1.30957	2.32789	0	0	NA	NA	NA	NA	not assigned.unknown	no hits & (original description: protein AED:0.38 eAED:0.38 QI:0|-1|0|1|-1|1|1|0|187)
FvH4_1g04860	0.0661786	0.134109	1	1	0.0434128	0.881113	0.748285	0.531815	0.786924	0.537451	2.34649	0.917153	0.710712	1.05164	4.36596	1.70649	-0.492663	0.0726361	2.1263	0.77103	0.786924	2.34649	UniRef90_UPI0005C9AAB5	UniRef90_UPI0005C9AAB5 PREDICTED: uncharacterized protein LOC101308222 n=1 Tax=Fragaria vesca subsp. vesca RepID=UPI0005C9AAB5	NA	NA	NA	NA	not assigned.unknown	no hits & (original description: protein AED:0.08 eAED:0.08 QI:203|0.33|0.75|1|1|1|4|312|146)
FvH4_1g04870	9.64869e-06	6.55662e-05	0.038579	0.0150077	0.144216	0.0981017	5.00103	14.3812	13.1891	26.7514	15.9744	14.9344	2.87564	2.63727	0.597142	0.558266	1.52388	1.39905	-0.743854	-0.840975	14.3812	26.7514	UniRef90_UPI0005C9195C	UniRef90_UPI0005C9195C PREDICTED: uncharacterized protein LOC105349982 n=1 Tax=Fragaria vesca subsp. vesca RepID=UPI0005C9195C	GO:0005515	Molecular Function:protein binding	NA	NA	not assigned.unknown	no hits & (original description: protein AED:0.24 eAED:1.00 QI:0|-1|0|1|-1|1|1|0|408)
FvH4_1g04880	0.208102	0.352568	0.773147	0.715058	0.682803	0.574574	0.875475	0.564603	0.358263	2.5947	0.726662	0.511869	0.64491	0.409221	0.280056	0.197275	-0.63283	-1.28905	-1.83621	-2.34172	0.875475	2.5947	UniRef90_UPI0005C8F12C	UniRef90_UPI0005C8F12C PREDICTED: uncharacterized protein LOC101297417 n=1 Tax=Fragaria vesca subsp. vesca RepID=UPI0005C8F12C	NA	NA	NA	NA	not assigned.unknown	no hits & (original description: protein AED:0.96 eAED:1.00 QI:0|0|0|06|1|1|6|0|123)
FvH4_1g04910	0.0111396	0.0286075	0.296601	0.479852	0.693983	0.657109	0.382323	0.906093	0.803687	2.79251	1.64499	1.96809	2.36997	2.10212	0.589071	0.704773	1.24487	1.07184	-0.763487	-0.504769	0.906093	2.79251	0	0	NA	NA	NA	NA	not assigned.unknown	no hits & (original description: protein AED:0.24 eAED:0.24 QI:791|0.66|1|1|0|0.25|4|48|134)
FvH4_1g04920	0.408543	0.612354	0.787023	1	0.202363	0.831656	0.397012	0.862083	0.28029	1.22134	0	0.678723	2.17143	0.705999	0	0.555719	1.11864	-0.502263	#NUM!	-0.847574	0.862083	1.22134	0	0	NA	NA	NA	NA	not assigned.unknown	no hits & (original description: protein AED:0.09 eAED:0.09 QI:203|0.25|0.6|1|1|1|5|385|117)
FvH4_1g04930	1.29885e-09	5.47214e-08	0.0340604	0.0532043	0.0094599	0.00793192	7.74324	13.1272	12.9629	27.5002	16.0576	13.0303	1.69531	1.67409	0.583908	0.473827	0.761549	0.743377	-0.776186	-1.07757	13.1272	27.5002	UniRef90_UPI0002C32CDC	UniRef90_UPI0002C32CDC PREDICTED: uncharacterized protein LOC101304409 n=1 Tax=Fragaria vesca subsp. vesca RepID=UPI0002C32CDC	GO:0015031	Biological Process:protein transport	NA	NA	not assigned.unknown	(at4g32350 : 205.0) Regulator of Vps4 activity in the MVB pathway protein; FUNCTIONS IN: molecular function unknown; INVOLVED IN: biological process unknown; LOCATED IN: cellular component unknown; EXPRESSED IN: 24 plant structures; EXPRESSED DURING: 13 growth stages; CONTAINS InterPro DOMAIN/s: Protein of unknown function DUF292, eukaryotic (InterPro:IPR005061); BEST Arabidopsis thaliana protein…
FvH4_1g04940	3.04201e-06	2.52479e-05	0.692939	1	0.607262	0.434473	27.4164	28.476	27.4795	52.5443	45.6693	44.5747	1.03865	1.0023	0.869158	0.848326	0.054703	0.00331231	-0.202309	-0.23731	28.476	52.5443	UniRef90_UPI00046DD3E5	UniRef90_UPI00046DD3E5 PREDICTED: ras-related protein RHN1-like n=8 Tax=Rosaceae RepID=UPI00046DD3E5	GO:0003924	Molecular Function:GTPase activity	Folding, sorting and degradation	NA	signalling.G-proteins	(gnl|cdd|57946 : 271.0) no description available & (gnl|cdd|35315 : 257.0) no description available & (p31583|rhn1 nicpl : 252.0) Ras-related protein RHN1 - Nicotiana plumbaginifolia (Leadwort-leaved tobacco) & (loc os06g47260.2 : 242.0) no description available & (at5g45130 : 241.0) small GTP binding protein; RAB homolog 1 (RHA1); FUNCTIONS IN: GTP binding; INVOLVED IN: protein transport, small …
FvH4_1g04950	2.97556e-07	3.73585e-06	0.00900491	0.0370232	0.0767043	0.0434521	436.377	749.258	832.213	3029.17	1371.74	1051.75	1.717	1.9071	0.452842	0.347209	0.779888	0.931379	-1.14292	-1.52613	832.213	3029.17	UniRef90_M5W422	UniRef90_M5W422 Uncharacterized protein n=1 Tax=Prunus persica RepID=M5W422 PRUPE	NA	NA	NA	NA	not assigned.unknown	no hits & (original description: protein AED:0.34 eAED:0.34 QI:0|-1|0|1|-1|1|1|0|86)
FvH4_1g04960	0.0189355	0.0454856	0.835843	1	0.212461	0.657676	4.1764	4.61182	3.9577	6.01895	3.95775	5.36584	1.10426	0.947634	0.657549	0.891491	0.143077	-0.0775978	-0.60483	-0.165708	4.61182	6.01895	UniRef90_UPI00049924F0	UniRef90_UPI00049924F0 PREDICTED: transcription factor IIIA-like isoform X2 n=2 Tax=Malus domestica RepID=UPI00049924F0	GO:0003676	Molecular Function:nucleic acid binding	Transcription	C2H2	RNA.regulation of transcription.C2H2 zinc finger family	(at1g72050 : 317.0) Encodes a transcriptional factor TFIIIA required for transcription of 5S rRNA gene. 5S rRNA is the smallest constituent of the ribosome. Work on one of the gene models AT1G72050.2 showed that it encodes a protein with nine Cys(2)-His(2)-type zinc fingers, a characteristic feature of TFIIIA proteins. AT1G72050.2 also contains a 23 amino acid spacer between fingers 1 and 2, a 66…
FvH4_1g04970	4.46018e-06	3.46771e-05	0.0726152	0.582418	0.0330277	0.0293902	32.4078	48.8786	40.401	91.7097	45.0217	45.9405	1.50824	1.24665	0.490916	0.500934	0.592863	0.318052	-1.02645	-0.997307	48.8786	91.7097	UniRef90_UPI0002C320A5	UniRef90_UPI0002C320A5 PREDICTED: uncharacterized protein LOC101303354 n=1 Tax=Fragaria vesca subsp. vesca RepID=UPI0002C320A5	GO:0009269	Biological Process:response to desiccation	NA	NA	not assigned.unknown	(at4g13270 : 240.0) Late embryogenesis abundant (LEA) hydroxyproline-rich glycoprotein family; FUNCTIONS IN: molecular function unknown; INVOLVED IN: biological process unknown; LOCATED IN: chloroplast; EXPRESSED IN: 23 plant structures; EXPRESSED DURING: 13 growth stages; CONTAINS InterPro DOMAIN/s: Late embryogenesis abundant protein, group 2 (InterPro:IPR004864); BEST Arabidopsis thaliana prot…
FvH4_1g04980	1.80088e-06	1.64959e-05	0.0367758	0.250125	0.283864	0.163035	11.3654	18.7175	17.4644	35.5385	28.3038	27.5033	1.64688	1.53663	0.796427	0.773902	0.71974	0.619773	-0.328386	-0.369777	18.7175	35.5385	0	0	GO:0005515	Molecular Function:protein binding	NA	NA	not assigned.unknown	no hits & (original description: protein AED:0.24 eAED:0.55 QI:0|0|0|1|0.25|0.2|5|0|576)
FvH4_1g04990	0.0202806	0.0483676	0.769559	0.544288	0.709653	0.716058	1.86988	1.54387	1.42173	2.70783	2.34124	2.3652	0.825653	0.760333	0.864621	0.873469	-0.276392	-0.395296	-0.20986	-0.195172	1.86988	2.70783	0	0	GO:0005515	Molecular Function:protein binding	NA	NA	stress.abiotic.heat	(at2g26890 : 159.0) GRV2 has sequence similarity to the C. elegans protein RME-8 which is involved in endocytosis. grv2 mutants result in a reduction in gravitropic response in hypocotyls and shoots but do not affect root gravitropism. The mutants are defective in amyloplast sedimentation.; GRAVITROPISM DEFECTIVE 2 (GRV2); FUNCTIONS IN: binding, heat shock protein binding; INVOLVED IN: in 10 proc…
FvH4_1g05010	2.82154e-06	2.37591e-05	0.199481	0.979518	0.0458252	0.0445676	3.86931	3.03052	3.40504	10.7147	5.21285	5.56216	0.78322	0.880011	0.486512	0.519112	-0.35251	-0.184406	-1.03945	-0.945881	3.86931	10.7147	0	0	NA	NA	NA	NA	not assigned.unknown	no hits & (original description: protein AED:0.02 eAED:0.03 QI:0|0.66|0.5|1|0.66|0.75|4|394|234)
FvH4_1g05020	3.67559e-05	0.000202073	0.551869	0.834061	0.556205	0.33547	14.9744	18.6316	16.9801	26.4794	26.0008	30.8619	1.24423	1.13395	0.981927	1.1655	0.315256	0.181353	-0.026313	0.220954	18.6316	30.8619	0	0	GO:0005515	Molecular Function:protein binding	NA	NA	not assigned.unknown	no hits & (original description: protein AED:03 eAED:1.00 QI:0|0|0|0.5|1|1|2|0|394)
FvH4_1g05030	0.181489	0.315693	0.945605	0.650445	0.307261	0.484246	1.86734	2.48715	3.96716	3.78825	1.0444	2.33011	1.33192	2.1245	0.275694	0.615088	0.41351	1.08713	-1.85886	-0.701136	3.96716	3.78825	UniRef90_UPI000498C6A7	UniRef90_UPI000498C6A7 PREDICTED: uncharacterized protein LOC103449029 n=1 Tax=Malus domestica RepID=UPI000498C6A7	NA	NA	NA	NA	not assigned.unknown	no hits & (original description: protein AED:0.33 eAED:0.33 QI:0|-1|0|1|-1|1|1|0|103)
FvH4_1g05040	6.05541e-06	4.46395e-05	0.1051	0.247668	0.117937	0.902621	12.6654	7.77974	8.99397	37.5173	15.0637	34.1044	0.614252	0.710122	0.401514	0.90903	-0.703096	-0.49386	-1.31648	-0.1376	12.6654	37.5173	UniRef90_UPI0005111ED4	UniRef90_UPI0005111ED4 PREDICTED: arabinogalactan peptide 16-like n=1 Tax=Pyrus x bretschneideri RepID=UPI0005111ED4	NA	NA	NA	NA	not assigned.unknown	no hits & (original description: protein AED:0.05 eAED:0.05 QI:210|1|1|1|1|1|2|522|61)
FvH4_1g05050	0.0159423	0.0391495	0.381763	0.121683	1	0.657109	26.7563	23.1152	21.8418	27.2819	28.1011	26.4045	0.863917	0.816322	1.03003	0.96784	-0.211035	-0.29279	0.0426827	-0.0471589	26.7563	28.1011	UniRef90_UPI0005C9C91A	UniRef90_UPI0005C9C91A PREDICTED: uncharacterized protein LOC101301711 n=1 Tax=Fragaria vesca subsp. vesca RepID=UPI0005C9C91A	GO:0004672	Molecular Function:protein kinase activity	NA	NA	protein.postranslational modification	(at3g03940 : 961.0) Protein kinase family protein; FUNCTIONS IN: protein serine/threonine kinase activity, protein kinase activity, kinase activity, ATP binding; INVOLVED IN: protein amino acid phosphorylation; LOCATED IN: cellular component unknown; EXPRESSED IN: cultured cell; CONTAINS InterPro DOMAIN/s: Protein kinase, ATP binding site (InterPro:IPR017441), Protein kinase, catalytic domain (In…
FvH4_1g05070	7.01465e-08	1.16658e-06	0.0303286	0.039912	0.0351032	0.0108407	18.0522	23.7095	24.4078	15.8929	20.2294	18.7751	1.31339	1.35207	1.27285	1.18135	0.393292	0.435168	0.348068	0.240436	24.4078	20.2294	UniRef90_UPI0002C34E01	UniRef90_UPI0002C34E01 PREDICTED: FRIGIDA-like protein 4a isoform X1 n=1 Tax=Fragaria vesca subsp. vesca RepID=UPI0002C34E01	NA	NA	NA	NA	cell wall.cell wall proteins.HRGP	(gnl|cdd|71337 : 212.0) no description available & (at3g22440 : 194.0) FRIGIDA-like protein; CONTAINS InterPro DOMAIN/s: Frigida-like (InterPro:IPR012474); BEST Arabidopsis thaliana protein match is: FRIGIDA-like protein (TAIR:AT4G14900); Has 1385 Blast hits to 1327 proteins in 123 species: Archae - 0; Bacteria - 9; Metazoa - 139; Fungi - 70; Plants - 1142; Viruses - 0; Other Eukaryotes - 25 (sou…
FvH4_1g05080	4.74814e-10	2.49423e-08	0.392815	0.0860432	0.0773388	0.00834832	0.0437813	0.468394	0.403502	1.44863	2.41784	4.63768	10.6985	9.21631	1.66906	3.20143	3.41934	3.20419	0.739033	1.67872	0.468394	4.63768	UniRef90_UPI000498BC1B	UniRef90_UPI000498BC1B PREDICTED: aldehyde dehydrogenase family 2 member C4-like n=8 Tax=Maleae RepID=UPI000498BC1B	GO:0008152	Biological Process:metabolic process	Biosynthesis of other secondary metabolites	NA	fermentation.aldehyde dehydrogenase	(at3g24503 : 685.0) Arabidopsis thaliana aldehyde dehydrogenase AtALDH1a mRNA. a sinapaldehyde dehydrogenase catalyzes both the oxidation of coniferylaldehyde and sinapaldehyde forming ferulic acid and sinapic acid, respectively; aldehyde dehydrogenase 2C4 (ALDH2C4); FUNCTIONS IN: 3-chloroallyl aldehyde dehydrogenase activity, coniferyl-aldehyde dehydrogenase activity, aldehyde dehydrogenase (NAD…
FvH4_1g05090	2.23449e-09	8.24254e-08	0.910122	1	0.0368045	0.0233103	0.110525	0.0647679	0.101192	6.54664	2.80069	2.48495	0.586005	0.915561	0.427806	0.379577	-0.771016	-0.127272	-1.22497	-1.39754	0.110525	6.54664	UniRef90_UPI0002C333B4	UniRef90_UPI0002C333B4 PREDICTED: aldehyde dehydrogenase family 2 member C4-like n=3 Tax=Fragaria vesca subsp. vesca RepID=UPI0002C333B4	GO:0016491	Molecular Function:oxidoreductase activity	Biosynthesis of other secondary metabolites	NA	fermentation.aldehyde dehydrogenase	(loc os01g40860 : 737.0) no description available & (at3g24503 : 726.0) Arabidopsis thaliana aldehyde dehydrogenase AtALDH1a mRNA. a sinapaldehyde dehydrogenase catalyzes both the oxidation of coniferylaldehyde and sinapaldehyde forming ferulic acid and sinapic acid, respectively; aldehyde dehydrogenase 2C4 (ALDH2C4); FUNCTIONS IN: 3-chloroallyl aldehyde dehydrogenase activity, coniferyl-aldehyde…
FvH4_1g05100	1.485e-09	5.97931e-08	0.350215	0.66609	0.0100938	0.0368303	0.194312	1.33778	1.00331	5.14357	11.8596	2.03525	6.88468	5.16342	2.30571	0.395688	2.78339	2.36833	1.20521	-1.33757	1.33778	11.8596	UniRef90_UPI0002C3719D	UniRef90_UPI0002C3719D PREDICTED: aldehyde dehydrogenase family 2 member C4-like n=1 Tax=Fragaria vesca subsp. vesca RepID=UPI0002C3719D	GO:0016491	Molecular Function:oxidoreductase activity	Biosynthesis of other secondary metabolites	NA	fermentation.aldehyde dehydrogenase	(loc os01g40860 : 725.0) no description available & (at3g24503 : 698.0) Arabidopsis thaliana aldehyde dehydrogenase AtALDH1a mRNA. a sinapaldehyde dehydrogenase catalyzes both the oxidation of coniferylaldehyde and sinapaldehyde forming ferulic acid and sinapic acid, respectively; aldehyde dehydrogenase 2C4 (ALDH2C4); FUNCTIONS IN: 3-chloroallyl aldehyde dehydrogenase activity, coniferyl-aldehyde…
FvH4_1g05110	4.11354e-07	4.87781e-06	0.00797992	0.0339893	0.0471668	0.0357707	13.7334	50.1693	43.6969	18.5791	30.6056	47.0864	3.65307	3.18179	1.64731	2.53438	1.86911	1.66984	0.720115	1.34163	50.1693	47.0864	UniRef90_UPI0005CA4D53	UniRef90_UPI0005CA4D53 PREDICTED: multiprotein-bridging factor 1c n=1 Tax=Fragaria vesca subsp. vesca RepID=UPI0005CA4D53	GO:0043565	Molecular Function:sequence-specific DNA binding	NA	MBF1	hormone metabolism.ethylene.induced-regulated-responsive-activated	(at3g24500 : 161.0) One of three genes in A. thaliana encoding multiprotein bridging factor 1, a highly conserved transcriptional coactivator. May serve as a bridging factor between a bZIP factor and TBP. Its expression is specifically elevated in response to pathogen infection, salinity, drought, heat, hydrogen peroxide, and application of abscisic acid or salicylic acid. Constitutive expression…
FvH4_1g05120	0.75058	0.898823	0.431659	1	1	1	1.48447	0.9901	1.70235	1.44494	1.3733	1.51025	0.666974	1.14678	0.950419	1.0452	-0.584299	0.197584	-0.0733651	0.0637826	1.70235	1.51025	UniRef90_UPI0002C30926	UniRef90_UPI0002C30926 PREDICTED: F-box protein SKP2B-like n=1 Tax=Fragaria vesca subsp. vesca RepID=UPI0002C30926	GO:0005515	Molecular Function:protein binding	NA	NA	not assigned.unknown	no hits & (original description: protein AED:0.09 eAED:00 QI:0|0|0.5|1|1|1|2|249|363)
FvH4_1g05150	0.286882	0.460531	0.601183	1	0.541183	0.356621	15.385	12.4303	14.513	11.2202	14.2204	13.8448	0.807951	0.943327	1.2674	1.23392	-0.30766	-0.0841706	0.341866	0.303247	15.385	14.2204	UniRef90_UPI0002C34F21	UniRef90_UPI0002C34F21 PREDICTED: trihelix transcription factor ASIL1 n=1 Tax=Fragaria vesca subsp. vesca RepID=UPI0002C34F21	NA	NA	NA	Trihelix	RNA.regulation of transcription.Trihelix, Triple-Helix transcription factor family	(at3g24490 : 187.0) Alcohol dehydrogenase transcription factor Myb/SANT-like family protein; CONTAINS InterPro DOMAIN/s: MADF domain (InterPro:IPR006578); BEST Arabidopsis thaliana protein match is: sequence-specific DNA binding transcription factors (TAIR:AT3G14180); Has 2180 Blast hits to 1768 proteins in 193 species: Archae - 0; Bacteria - 86; Metazoa - 661; Fungi - 121; Plants - 408; Viruses …
FvH4_1g05170	3.43987e-05	0.000191098	0.239659	0.201917	0.0702958	0.07807	62.4323	50.3289	49.413	57.8048	73.8478	69.1776	0.806136	0.791465	1.27754	1.19674	-0.310905	-0.337403	0.353366	0.259115	62.4323	73.8478	UniRef90_UPI0002C32674	UniRef90_UPI0002C32674 PREDICTED: coatomer subunit beta''''-3-like n=1 Tax=Fragaria vesca subsp. vesca RepID=UPI0002C32674	GO:0005515	Molecular Function:protein binding	Folding, sorting and degradation	NA	cell.vesicle transport	(loc os06g05180.2 : 1514.0) no description available & (at3g15980 : 1511.0) Coatomer, beta subunit; FUNCTIONS IN: structural molecule activity; INVOLVED IN: intracellular protein transport, vesicle-mediated transport; LOCATED IN: membrane coat, COPI vesicle coat; EXPRESSED IN: 24 plant structures; EXPRESSED DURING: 13 growth stages; CONTAINS InterPro DOMAIN/s: WD40 repeat 2 (InterPro:IPR019782), …
FvH4_1g05180	3.7594e-08	7.06136e-07	0.0727858	0.0738032	0.0332741	0.657109	591.721	332.668	307.79	926.684	580.606	880.352	0.562204	0.520161	0.626542	0.950003	-0.830834	-0.942969	-0.674517	-0.073996	591.721	926.684	UniRef90_UPI0002C37520	UniRef90_UPI0002C37520 PREDICTED: leucine-rich repeat extensin-like protein 4 n=1 Tax=Fragaria vesca subsp. vesca RepID=UPI0002C37520	NA	NA	NA	NA	cell wall.cell wall proteins.LRR	(at3g24480 : 599.0) Leucine-rich repeat (LRR) family protein; FUNCTIONS IN: structural constituent of cell wall; LOCATED IN: cell wall, plant-type cell wall; EXPRESSED IN: 22 plant structures; EXPRESSED DURING: 13 growth stages; CONTAINS InterPro DOMAIN/s: Leucine-rich repeat-containing N-terminal domain, type 2 (InterPro:IPR013210), Leucine-rich repeat (InterPro:IPR001611); BEST Arabidopsis thal…
FvH4_1g05190	0.0381866	0.0833978	0.290924	0.27497	0.563298	0.948669	3030.1	1308.57	1100.48	3355.47	1805.58	2858.75	0.431858	0.363182	0.538101	0.851969	-1.21137	-1.46124	-0.894052	-0.231127	3030.1	3355.47	0	0	NA	NA	NA	NA	not assigned.unknown	no hits & (original description: protein AED:0.50 eAED:1.00 QI:0|-1|0|1|-1|1|1|0|301)
FvH4_1g05200	1.88628e-06	1.71626e-05	0.215376	1	0.0233121	0.0199222	0.773027	0.603242	0.833428	2.03598	0.288845	0.135212	0.780364	1.07814	0.14187	0.0664112	-0.357782	0.10854	-2.81736	-3.91243	0.833428	2.03598	UniRef90_UPI0002C2E28E	UniRef90_UPI0002C2E28E PREDICTED: probable serine incorporator isoform X1 n=2 Tax=Fragaria vesca subsp. vesca RepID=UPI0002C2E28E	GO:0016020	Cellular Component:membrane	NA	NA	not assigned.unknown	no hits & (original description: protein AED:03 eAED:03 QI:0|0.91|0.84|1|0.5|0.53|13|2049|114)
FvH4_1g05240	8.89826e-06	6.15355e-05	0.0548453	0.225916	0.0173256	0.0214582	76.1216	95.8451	94.1219	51.2121	76.8011	87.9901	1.25911	1.23647	1.49967	1.71815	0.332399	0.306224	0.584643	0.780857	95.8451	87.9901	UniRef90_UPI0005C99C2A	UniRef90_UPI0005C99C2A PREDICTED: probable ADP-ribosylation factor GTPase-activating protein AGD14 isoform X1 n=1 Tax=Fragaria vesca subsp. vesca RepID=UPI0005C99C2A	GO:0005096	Molecular Function:GTPase activator activity	NA	NA	signalling.G-proteins	(at4g13350 : 320.0) Encodes a GTPase that interacts with nuclear shuttle proteins (NSPs) from a number of different plant viruses. The gene is widely expressed and NIG transcript levels do not rise in response to viral infection. This cytoplasmic protein does not directly interact with a viral movement protein (MP), but, it does promote the movement of NSP from the nucleus to the cytoplasm. Overe…
FvH4_1g05260	1.35962e-09	5.65776e-08	0.072691	0.750203	0.236431	0.426944	3.82509	2.40108	3.55513	0.0891157	0.614758	0.293695	0.627717	0.929424	6.89842	3.29566	-0.671813	-0.105592	2.78627	1.72057	3.82509	0.614758	UniRef90_UPI0002C2E494	UniRef90_UPI0002C2E494 PREDICTED: uncharacterized protein LOC101298054 n=1 Tax=Fragaria vesca subsp. vesca RepID=UPI0002C2E494	GO:0030001	Biological Process:metal ion transport	NA	NA	metal handling.binding, chelation and storage	(loc os01g52160 : 139.0) no description available & (at3g24450 : 136.0) Heavy metal transport/detoxification superfamily protein ; FUNCTIONS IN: copper ion binding, metal ion binding; INVOLVED IN: copper ion transport, metal ion transport; LOCATED IN: endomembrane system; EXPRESSED IN: 15 plant structures; EXPRESSED DURING: 8 growth stages; CONTAINS InterPro DOMAIN/s: Heavy metal transport/detoxi…
FvH4_1g05270	0.142372	0.257914	0.92951	1	0.0776619	0.298767	78.8838	84.6883	83.2419	97.3018	66.674	76.4265	1.07358	1.05525	0.685229	0.785458	0.102434	0.0775812	-0.545342	-0.348393	84.6883	97.3018	UniRef90_UPI0002C349D1	UniRef90_UPI0002C349D1 PREDICTED: uncharacterized protein LOC101297765 n=1 Tax=Fragaria vesca subsp. vesca RepID=UPI0002C349D1	NA	NA	NA	NA	not assigned.unknown	(at5g19590 : 168.0) Protein of unknown function, DUF538; FUNCTIONS IN: molecular function unknown; INVOLVED IN: biological process unknown; LOCATED IN: endomembrane system; EXPRESSED IN: 22 plant structures; EXPRESSED DURING: 13 growth stages; CONTAINS InterPro DOMAIN/s: Protein of unknown function DUF538 (InterPro:IPR007493); BEST Arabidopsis thaliana protein match is: Protein of unknown functio…
FvH4_1g05280	5.15232e-08	9.0587e-07	0.779582	0.949802	0.0535157	0.050625	10.3616	10.9861	10.9075	28.3518	17.2725	17.7278	1.06027	1.05268	0.609218	0.62528	0.0844281	0.0740662	-0.714969	-0.677427	10.9861	28.3518	UniRef90_UPI0002C34A9A	UniRef90_UPI0002C34A9A PREDICTED: VIN3-like protein 1 isoform X1 n=2 Tax=Fragaria vesca subsp. vesca RepID=UPI0002C34A9A	GO:0005515	Molecular Function:protein binding	NA	NA	development.unspecified	(loc os12g34850 : 618.0) no description available & (at3g24440 : 510.0) Encodes Vernalization Insensitive 3-like 1 (VIL1). VIL1 is involved in the photoperiod and vernalization of Arabidopsis by regulating expression of the related floral repressors Flowering Locus C (FLC) and Flowering Locus M (FLM). VIL1, along with VIN3 (Vernalization Insensitive 3) is necessary for the chromatin modification …
FvH4_1g05310	0.000288813	0.00118527	0.14218	0.189641	0.0964235	0.182257	2.33975	1.43409	1.38494	0.787354	1.33389	1.29851	0.612924	0.59192	1.69414	1.64921	-0.70622	-0.756526	0.760551	0.721775	2.33975	1.33389	UniRef90_UPI0002C33303	UniRef90_UPI0002C33303 PREDICTED: fe-S cluster assembly factor HCF101, chloroplastic n=1 Tax=Fragaria vesca subsp. vesca RepID=UPI0002C33303	GO:0005524	Molecular Function:ATP binding	NA	NA	protein.assembly and cofactor ligation	(at3g24430 : 808.0) encodes a MRP-like protein with a nucleotide-binding domain.; HIGH-CHLOROPHYLL-FLUORESCENCE 101 (HCF101); FUNCTIONS IN: ATP binding; INVOLVED IN: oxidation reduction; LOCATED IN: chloroplast; EXPRESSED IN: 22 plant structures; EXPRESSED DURING: 13 growth stages; CONTAINS InterPro DOMAIN/s: Mrp, conserved site (InterPro:IPR000808), Gamma-butyrobetaine dioxygenase/Trimethyllysin…
FvH4_1g05320	1.0567e-07	1.61977e-06	0.202691	0.0505371	0.023227	0.976776	2.2182	4.41274	5.46252	8.02256	15.206	8.44621	1.98934	2.46259	1.8954	1.05281	0.992286	1.30018	0.922502	0.0742424	5.46252	15.206	UniRef90_UPI0002C36E41	UniRef90_UPI0002C36E41 PREDICTED: probable strigolactone esterase D14 homolog n=1 Tax=Fragaria vesca subsp. vesca RepID=UPI0002C36E41	NA	NA	NA	NA	not assigned.no ontology	(at3g24420 : 327.0) alpha/beta-Hydrolases superfamily protein; FUNCTIONS IN: hydrolase activity; INVOLVED IN: biological process unknown; LOCATED IN: endomembrane system; EXPRESSED IN: guard cell; CONTAINS InterPro DOMAIN/s: Alpha/beta hydrolase fold-1 (InterPro:IPR000073); BEST Arabidopsis thaliana protein match is: alpha/beta-Hydrolases superfamily protein (TAIR:AT4G37470); Has 7600 Blast hits …
FvH4_1g05350	0.00021293	0.000911536	0.852721	0.867133	0.0916491	0.0148579	28.1691	29.7158	29.7201	15.5696	26.1421	27.2171	1.05491	1.05506	1.67905	1.74809	0.0771207	0.0773254	0.747644	0.805778	29.7201	27.2171	UniRef90_B9RPB0	UniRef90_B9RPB0 3-hydroxybutyryl-CoA dehydratase, putative n=1 Tax=Ricinus communis RepID=B9RPB0 RICCO	GO:0003860	Molecular Function:3-hydroxyisobutyryl-CoA hydrolase activity	Metabolism of other amino acids	NA	lipid metabolism.lipid degradation.beta-oxidation.enoyl CoA hydratase	(at3g24360 : 587.0) ATP-dependent caseinolytic (Clp) protease/crotonase family protein; FUNCTIONS IN: 3-hydroxyisobutyryl-CoA hydrolase activity, catalytic activity; INVOLVED IN: fatty acid beta-oxidation, metabolic process; LOCATED IN: membrane; EXPRESSED IN: 12 plant structures; EXPRESSED DURING: 6 growth stages; CONTAINS InterPro DOMAIN/s: Crotonase, core (InterPro:IPR001753); BEST Arabidopsis…
FvH4_1g05360	0.194882	0.333798	0.735223	1	0.248596	0.0834686	4.31038	3.90071	4.95262	5.88582	3.92528	3.34517	0.904958	1.149	0.666905	0.568343	-0.144077	0.200376	-0.584446	-0.815165	4.95262	5.88582	UniRef90_UPI0002C35403	UniRef90_UPI0002C35403 PREDICTED: nudix hydrolase 20, chloroplastic-like n=1 Tax=Fragaria vesca subsp. vesca RepID=UPI0002C35403	GO:0016787	Molecular Function:hydrolase activity	NA	NA	nucleotide metabolism.salvage.NUDIX hydrolases	(loc os09g15340 : 443.0) no description available & (at5g19460 : 430.0) nudix hydrolase homolog 20 (NUDT20); FUNCTIONS IN: hydrolase activity; INVOLVED IN: biological process unknown; LOCATED IN: chloroplast; CONTAINS InterPro DOMAIN/s: NUDIX hydrolase domain-like (InterPro:IPR015797), NUDIX hydrolase domain (InterPro:IPR000086); BEST Arabidopsis thaliana protein match is: nudix hydrolase homolog…
FvH4_1g05370	0.00932732	0.0244565	0.145103	0.301604	0.164775	0.314502	3.89865	5.43109	6.79643	8.40768	4.96385	6.53746	1.39307	1.74328	0.590395	0.777558	0.478267	0.801803	-0.760247	-0.362977	6.79643	8.40768	UniRef90_A0A061GMV9	UniRef90_A0A061GMV9 2-oxoglutarate and Fe(II)-dependent oxygenase superfamily protein isoform 1 n=3 Tax=Theobroma cacao RepID=A0A061GMV9 THECC	GO:0016491	Molecular Function:oxidoreductase activity	NA	NA	not assigned.unknown	(at4g13400 : 522.0) 2-oxoglutarate (2OG) and Fe(II)-dependent oxygenase superfamily protein; BEST Arabidopsis thaliana protein match is: 2-oxoglutarate (2OG) and Fe(II)-dependent oxygenase superfamily protein (TAIR:AT3G63290); Has 390 Blast hits to 389 proteins in 142 species: Archae - 0; Bacteria - 106; Metazoa - 14; Fungi - 122; Plants - 74; Viruses - 0; Other Eukaryotes - 74 (source: NCBI BLin…
FvH4_1g05380	0.359752	0.555473	0.0935532	0.245449	1	1	1.34688	1.02194	1.12073	1.38414	1.39668	1.39873	0.758744	0.832098	1.00905	1.01054	-0.398314	-0.265174	0.0130047	0.0151217	1.34688	1.39873	UniRef90_UPI0005CA1588	UniRef90_UPI0005CA1588 PREDICTED: tRNA (guanine(37)-N1)-methyltransferase 2 n=1 Tax=Fragaria vesca subsp. vesca RepID=UPI0005CA1588	GO:0009019	Molecular Function:tRNA (guanine-N1-)-methyltransferase activity	Translation	NA	not assigned.no ontology	(at3g56120 : 603.0) S-adenosyl-L-methionine-dependent methyltransferases superfamily protein; CONTAINS InterPro DOMAIN/s: Protein of unknown function Met10 (InterPro:IPR003402); BEST Arabidopsis thaliana protein match is: Met-10+ like family protein (TAIR:AT4G27340); Has 1391 Blast hits to 1232 proteins in 427 species: Archae - 416; Bacteria - 202; Metazoa - 266; Fungi - 150; Plants - 114; Viruse…
FvH4_1g05410	3.33862e-06	2.71689e-05	0.0351766	0.0587378	0.308529	0.0841748	6.30961	1.66078	2.07945	2.14962	1.40483	0.841282	0.263214	0.329568	0.653523	0.391363	-1.92569	-1.60135	-0.61369	-1.35342	6.30961	2.14962	UniRef90_UPI0005CA23B7	UniRef90_UPI0005CA23B7 PREDICTED: 1-aminocyclopropane-1-carboxylate oxidase homolog 6-like n=1 Tax=Fragaria vesca subsp. vesca RepID=UPI0005CA23B7	GO:0055114	Biological Process:oxidation-reduction process	NA	NA	redox.ascorbate and glutathione	(at1g04350 : 279.0) encodes a protein whose sequence is similar to 2-oxoglutarate-dependent dioxygenase; 2-oxoglutarate (2OG) and Fe(II)-dependent oxygenase superfamily protein; CONTAINS InterPro DOMAIN/s: Oxoglutarate/iron-dependent oxygenase (InterPro:IPR005123); BEST Arabidopsis thaliana protein match is: 2-oxoglutarate (2OG) and Fe(II)-dependent oxygenase superfamily protein (TAIR:AT5G59540);…
FvH4_1g05450	0.00412637	0.0119108	0.13607	0.0900673	1	1	43.5516	53.9974	51.54	65.5898	66.4796	64.0375	1.23985	1.18342	1.01357	0.976332	0.310164	0.242967	0.0194396	-0.0345556	53.9974	66.4796	UniRef90_UPI0005CB2910	UniRef90_UPI0005CB2910 PREDICTED: S-antigen protein-like n=1 Tax=Fragaria vesca subsp. vesca RepID=UPI0005CB2910	NA	NA	NA	NA	not assigned.unknown	no hits & (original description: protein AED:0.20 eAED:0.20 QI:220|1|1|1|1|1|3|175|311)
FvH4_1g05460	9.84255e-06	6.67565e-05	0.105931	0.366922	1	0.455746	48.9955	39.548	40.5267	76.667	78.1192	67.9586	0.807176	0.827151	1.01894	0.886414	-0.309046	-0.273777	0.0270713	-0.173948	48.9955	78.1192	UniRef90_UPI0002C352C2	UniRef90_UPI0002C352C2 PREDICTED: cyclin-dependent kinase F-1 n=1 Tax=Fragaria vesca subsp. vesca RepID=UPI0002C352C2	GO:0006468	Biological Process:protein phosphorylation	NA	NA	cell.cycle	(at4g28980 : 566.0) Encodes a CDK-activating kinase that regulates root initial cell differentiation. Phosphorylates CDKD2 and CDKD3, but not CDKD1. Controls CDK activities and basal transcription.; CDK-activating kinase 1AT (CAK1AT); CONTAINS InterPro DOMAIN/s: Protein kinase, ATP binding site (InterPro:IPR017441), Serine/threonine-protein kinase domain (InterPro:IPR002290), Serine/threonine-pro…
FvH4_1g05470	1.25546e-07	1.86492e-06	0.181163	0.108279	0.204684	0.169432	21.9735	28.5827	32.6749	15.1129	10.8213	9.56593	1.30078	1.48701	0.716033	0.632964	0.37938	0.572419	-0.481902	-0.659804	32.6749	15.1129	UniRef90_N1R4U3	UniRef90_N1R4U3 Rac-like GTP-binding protein 6 n=1 Tax=Aegilops tauschii RepID=N1R4U3 AEGTA	GO:0007264	Biological Process:small GTPase mediated signal transduction	Signal transduction	NA	signalling.G-proteins	(at4g28950 : 366.0) A member of ROP GTPase gene family.; RHO-related protein from plants 9 (ROP9); FUNCTIONS IN: GTP binding; INVOLVED IN: protein transport, small GTPase mediated signal transduction; LOCATED IN: plasma membrane; EXPRESSED IN: 16 plant structures; EXPRESSED DURING: 11 growth stages; CONTAINS InterPro DOMAIN/s: Ras GTPase (InterPro:IPR001806), Small GTP-binding protein (InterPro:I…
FvH4_1g05480	0.277048	0.447472	0.514833	0.678116	0.216629	0.657109	1310.01	1599.27	1548.61	1236.4	1448.66	1356.18	1.22081	1.18213	1.17167	1.09688	0.287834	0.241394	0.228569	0.133406	1599.27	1448.66	UniRef90_M5VS82	UniRef90_M5VS82 Uncharacterized protein n=4 Tax=Rosaceae RepID=M5VS82 PRUPE	GO:0016491	Molecular Function:oxidoreductase activity	NA	NA	redox.peroxiredoxin	(at1g65980 : 275.0) thioredoxin-dependent peroxidase; thioredoxin-dependent peroxidase 1 (TPX1); FUNCTIONS IN: oxidoreductase activity, antioxidant activity; INVOLVED IN: response to cadmium ion; LOCATED IN: chloroplast, plasma membrane, membrane; EXPRESSED IN: 27 plant structures; EXPRESSED DURING: 16 growth stages; CONTAINS InterPro DOMAIN/s: Thioredoxin fold (InterPro:IPR012335), Thioredoxin-l…
FvH4_1g05520	0.000150768	0.000679836	0.313326	0.204148	0.132469	0.0127126	2.9448	3.65034	3.86034	2.34694	3.88488	4.72261	1.23959	1.3109	1.6553	2.01224	0.309861	0.390556	0.727088	1.0088	3.86034	4.72261	UniRef90_UPI0005C8CACA	UniRef90_UPI0005C8CACA PREDICTED: putative E3 ubiquitin-protein ligase LIN isoform X2 n=1 Tax=Fragaria vesca subsp. vesca RepID=UPI0005C8CACA	GO:0004842	Molecular Function:ubiquitin-protein transferase activity	NA	NA	not assigned.no ontology	(loc os01g12930 : 894.0) no description available & (at3g06880 : 200.0) Transducin/WD40 repeat-like superfamily protein; FUNCTIONS IN: binding, nucleotide binding; LOCATED IN: cellular component unknown; CONTAINS InterPro DOMAIN/s: WD40 repeat 2 (InterPro:IPR019782), WD40 repeat, conserved site (InterPro:IPR019775), WD40 repeat (InterPro:IPR001680), WD40 repeat-like-containing domain (InterPro:IP…
FvH4_1g05530	0.000336074	0.0013502	0.788264	0.521871	0.13221	0.0472166	1.0361	1.60189	0.645624	4.25104	1.94091	0.865544	1.54607	0.623128	0.456572	0.203608	0.628608	-0.6824	-1.13109	-2.29614	1.60189	4.25104	UniRef90_UPI0002C36756	UniRef90_UPI0002C36756 PREDICTED: bark storage protein A n=1 Tax=Fragaria vesca subsp. vesca RepID=UPI0002C36756	GO:0009116	Biological Process:nucleoside metabolic process	NA	NA	not assigned.no ontology	(at4g28940 : 465.0) Phosphorylase superfamily protein; FUNCTIONS IN: catalytic activity; INVOLVED IN: nucleoside metabolic process; LOCATED IN: endomembrane system; EXPRESSED IN: hypocotyl, root, flower; EXPRESSED DURING: 4 anthesis; CONTAINS InterPro DOMAIN/s: Nucleoside phosphorylase (InterPro:IPR000845), Nucleoside phosphorylase, family 1 (InterPro:IPR018017); BEST Arabidopsis thaliana protein…
FvH4_1g05540	1.04122e-07	1.6012e-06	0.061253	0.142173	0.831711	0.0390635	8.06942	14.3078	12.3665	4.3466	4.69896	6.65548	1.77309	1.53251	1.08107	1.53119	0.826269	0.6159	0.112456	0.614657	14.3078	6.65548	UniRef90_UPI0005C96A16	UniRef90_UPI0005C96A16 PREDICTED: transcription factor bHLH68 n=1 Tax=Fragaria vesca subsp. vesca RepID=UPI0005C96A16	GO:0046983	Molecular Function:protein dimerization activity	NA	NA	hormone metabolism.ethylene.induced-regulated-responsive-activated	(at4g29100 : 238.0) basic helix-loop-helix (bHLH) DNA-binding superfamily protein; FUNCTIONS IN: sequence-specific DNA binding transcription factor activity; INVOLVED IN: regulation of transcription; LOCATED IN: nucleus; EXPRESSED IN: 22 plant structures; EXPRESSED DURING: 10 growth stages; CONTAINS InterPro DOMAIN/s: Helix-loop-helix DNA-binding domain (InterPro:IPR001092), Helix-loop-helix DNA-…
FvH4_1g05550	0.300273	0.478763	0.603962	1	0.823992	0.919656	0.71901	1.0347	0.812229	1.08779	1.19552	1.22224	1.43906	1.12965	1.09904	1.1236	0.525127	0.175875	0.136238	0.168131	1.0347	1.22224	UniRef90_UPI0005CA5B32	UniRef90_UPI0005CA5B32 PREDICTED: uncharacterized protein LOC105351628 n=1 Tax=Fragaria vesca subsp. vesca RepID=UPI0005CA5B32	GO:0055114	Biological Process:oxidation-reduction process	Translation	NA	PS.lightreaction.other electron carrier (ox/red).ferredoxin reductase	(at4g32360 : 665.0) Pyridine nucleotide-disulphide oxidoreductase family protein; FUNCTIONS IN: electron carrier activity, binding, catalytic activity; INVOLVED IN: metabolic process; LOCATED IN: plasma membrane; EXPRESSED IN: 22 plant structures; EXPRESSED DURING: 13 growth stages; CONTAINS InterPro DOMAIN/s: FAD-dependent pyridine nucleotide-disulphide oxidoreductase (InterPro:IPR013027), Adren…
FvH4_1g05630	2.10199e-08	4.46447e-07	0.0208495	0.0408635	1	0.746634	29.7893	10.972	11.0251	2.25953	2.25043	2.07691	0.36832	0.370105	0.995974	0.919177	-1.44097	-1.434	-0.0058206	-0.121585	29.7893	2.25953	UniRef90_UPI0002C34723	UniRef90_UPI0002C34723 PREDICTED: auxin-responsive protein IAA27 n=1 Tax=Fragaria vesca subsp. vesca RepID=UPI0002C34723	GO:0006355	Biological Process:regulation of transcription, DNA-templated	Signal transduction	AUX/IAA	RNA.regulation of transcription.Aux/IAA family	(at4g29080 : 300.0) phytochrome-associated protein 2 (PAP2); phytochrome-associated protein 2 (PAP2); FUNCTIONS IN: sequence-specific DNA binding transcription factor activity; INVOLVED IN: response to auxin stimulus, regulation of translation; LOCATED IN: intracellular, nucleus; EXPRESSED IN: 22 plant structures; EXPRESSED DURING: 13 growth stages; CONTAINS InterPro DOMAIN/s: Aux/IAA-ARF-dimeris…
FvH4_1g05640	0.856975	1	0.420294	1	1	0.657109	5.82644	4.9466	5.36725	5.59203	5.50361	4.90797	0.848992	0.921189	0.984188	0.877674	-0.236178	-0.11843	-0.0229938	-0.188244	5.82644	5.59203	UniRef90_UPI0002C2FB72	UniRef90_UPI0002C2FB72 PREDICTED: methyltransferase-like protein 5 n=1 Tax=Fragaria vesca subsp. vesca RepID=UPI0002C2FB72	GO:0003676	Molecular Function:nucleic acid binding	NA	NA	RNA.regulation of transcription.putative transcription regulator	(at4g28830 : 297.0) S-adenosyl-L-methionine-dependent methyltransferases superfamily protein; FUNCTIONS IN: methyltransferase activity, nucleic acid binding; INVOLVED IN: methylation; LOCATED IN: cellular component unknown; EXPRESSED IN: 17 plant structures; EXPRESSED DURING: 7 growth stages; CONTAINS InterPro DOMAIN/s: Putative RNA methylase (InterPro:IPR000241), DNA methylase, N-6 adenine-speci…
FvH4_1g05650	0.000119643	0.000556246	0.455973	0.0507749	0.195331	0.270941	11.8182	14.1287	14.0522	8.56818	10.2427	9.58779	1.1955	1.18902	1.19544	1.119	0.257616	0.249776	0.257541	0.162209	14.1287	10.2427	UniRef90_UPI0002C323DF	UniRef90_UPI0002C323DF PREDICTED: uncharacterized protein LOC101312281 n=1 Tax=Fragaria vesca subsp. vesca RepID=UPI0002C323DF	GO:0006414	Biological Process:translational elongation	Translation	NA	protein.synthesis.elongation	(at4g29060 : 887.0) embryo defective 2726 (emb2726); FUNCTIONS IN: RNA binding, translation elongation factor activity; INVOLVED IN: translational elongation, response to cadmium ion, embryo development ending in seed dormancy; LOCATED IN: chloroplast; EXPRESSED IN: 24 plant structures; EXPRESSED DURING: 14 growth stages; CONTAINS InterPro DOMAIN/s: Nucleic acid-binding, OB-fold (InterPro:IPR0123…
FvH4_1g05660	0.100572	0.19177	0.717014	0.638605	0.344127	0.237374	0.740554	1.00852	1.28026	0.345034	0.979636	1.62315	1.36184	1.72878	2.83924	4.7043	0.44556	0.789755	1.50551	2.23398	1.28026	1.62315	UniRef90_UPI0005C8A76A	UniRef90_UPI0005C8A76A PREDICTED: uncharacterized protein LOC101312570 isoform X4 n=4 Tax=Fragaria vesca subsp. vesca RepID=UPI0005C8A76A	NA	NA	NA	NA	not assigned.unknown	no hits & (original description: protein AED:04 eAED:04 QI:30|0.75|0.8|1|1|1|5|414|215)
FvH4_1g05680	1.7495e-08	3.91352e-07	0.175423	0.718182	0.410184	0.0376308	84.4162	74.5092	80.3365	44.1639	49.067	55.0647	0.88264	0.951672	1.11102	1.24683	-0.180102	-0.0714636	0.151887	0.318261	84.4162	55.0647	UniRef90_I1J801	UniRef90_I1J801 Uncharacterized protein n=7 Tax=Phaseoleae RepID=I1J801 SOYBN	GO:0006468	Biological Process:protein phosphorylation	Signal transduction	NA	protein.postranslational modification	(at4g28880 : 653.0) casein kinase I-like 3 (ckl3); FUNCTIONS IN: protein serine/threonine kinase activity, protein kinase activity, kinase activity, ATP binding; INVOLVED IN: protein amino acid phosphorylation; LOCATED IN: cellular component unknown; CONTAINS InterPro DOMAIN/s: Protein kinase, ATP binding site (InterPro:IPR017441), Protein kinase, catalytic domain (InterPro:IPR000719), Serine/thr…
FvH4_1g05690	0.000424431	0.00165264	0.159754	0.107421	0.0187626	0.0256025	2.07623	3.73461	3.14551	1.73894	3.31885	3.26254	1.79875	1.51501	1.90855	1.87616	0.846993	0.599326	0.932474	0.907783	3.73461	3.31885	UniRef90_UPI0002C35104	UniRef90_UPI0002C35104 PREDICTED: zinc finger CCCH domain-containing protein 44-like n=1 Tax=Fragaria vesca subsp. vesca RepID=UPI0002C35104	GO:0003677	Molecular Function:DNA binding	NA	NA	RNA.regulation of transcription.putative transcription regulator	(at5g63700 : 211.0) zinc ion binding;DNA binding; FUNCTIONS IN: DNA binding, zinc ion binding; INVOLVED IN: histone modification, transcription initiation; LOCATED IN: nucleus; EXPRESSED IN: 18 plant structures; EXPRESSED DURING: 13 growth stages; CONTAINS InterPro DOMAIN/s: Zinc finger, RING-type, conserved site (InterPro:IPR017907), Plus-3 domain, subgroup (InterPro:IPR018144), SWIB/MDM2 domain…
FvH4_1g05700	0.605336	0.756987	0.428671	0.691945	1	1	9.37588	6.86896	7.99436	8.78997	8.07525	8.69308	0.73262	0.852652	0.918689	0.988977	-0.448863	-0.229972	-0.122352	-0.015991	9.37588	8.78997	UniRef90_UPI0002C33332	UniRef90_UPI0002C33332 PREDICTED: bifunctional epoxide hydrolase 2-like n=1 Tax=Fragaria vesca subsp. vesca RepID=UPI0002C33332	GO:0003824	Molecular Function:catalytic activity	NA	NA	misc.misc2	(loc os10g35520 : 294.0) no description available & (gnl|cdd|39380 : 173.0) no description available & (at4g15955 : 166.0) alpha/beta-Hydrolases superfamily protein; FUNCTIONS IN: catalytic activity; LOCATED IN: cellular component unknown; EXPRESSED IN: stem, carpel; EXPRESSED DURING: 4 anthesis; CONTAINS InterPro DOMAIN/s: Epoxide hydrolase-like (InterPro:IPR000639), Alpha/beta hydrolase fold-1 …
FvH4_1g05710	0.000893935	0.00314185	0.264825	0.715058	1	0.390638	3.25944	2.39525	2.84053	4.65091	4.58506	3.64497	0.734866	0.871478	0.985842	0.783712	-0.444446	-0.198463	-0.0205709	-0.351604	3.25944	4.65091	UniRef90_UPI0002C3633F	UniRef90_UPI0002C3633F PREDICTED: probable RNA methyltransferase At5g51130 n=1 Tax=Fragaria vesca subsp. vesca RepID=UPI0002C3633F	GO:0008168	Molecular Function:methyltransferase activity	Transcription	NA	not assigned.unknown	(at5g51130 : 309.0) S-adenosyl-L-methionine-dependent methyltransferases superfamily protein; FUNCTIONS IN: protein methyltransferase activity, methyltransferase activity; INVOLVED IN: protein amino acid methylation; LOCATED IN: cytoplasm; EXPRESSED IN: 22 plant structures; EXPRESSED DURING: 13 growth stages; CONTAINS InterPro DOMAIN/s: Ribosomal L11 methyltransferase, PrmA (InterPro:IPR010456), …
FvH4_1g05720	0.0644634	0.131091	0.68053	1	0.763415	0.695678	77.0016	73.4116	76.0646	47.9077	58.7284	57.2495	0.953377	0.987832	1.22587	1.195	-0.0688819	-0.0176631	0.2938	0.257007	77.0016	58.7284	UniRef90_M5VRJ9	UniRef90_M5VRJ9 Uncharacterized protein n=5 Tax=Rosaceae RepID=M5VRJ9 PRUPE	NA	NA	NA	NA	not assigned.unknown	(gnl|cdd|40028 : 120.0) no description available & (at5g19570 : 118.0) unknown protein; CONTAINS InterPro DOMAIN/s: Uncharacterised protein family UPF0546 (InterPro:IPR018908); Has 1807 Blast hits to 1807 proteins in 277 species: Archae - 0; Bacteria - 0; Metazoa - 736; Fungi - 347; Plants - 385; Viruses - 0; Other Eukaryotes - 339 (source: NCBI BLink). & (loc os05g09600.2 : 94.0) no description …
FvH4_1g05730	0.110284	0.207721	0.771644	0.721694	0.312374	0.602168	36.4588	34.7565	34.7759	30.0239	35.6377	33.642	0.953307	0.953839	1.18698	1.12051	-0.0689873	-0.0681822	0.247291	0.164153	36.4588	35.6377	UniRef90_A0A0E0JYH4	UniRef90_A0A0E0JYH4 Uncharacterized protein n=1 Tax=Oryza punctata RepID=A0A0E0JYH4 ORYPU	GO:0004462	Molecular Function:lactoylglutathione lyase activity	Carbohydrate metabolism	NA	Biodegradation of Xenobiotics.lactoylglutathione lyase	(at1g67280 : 573.0) Glyoxalase/Bleomycin resistance protein/Dioxygenase superfamily protein; FUNCTIONS IN: lactoylglutathione lyase activity, metal ion binding; INVOLVED IN: response to cold, carbohydrate metabolic process; LOCATED IN: thylakoid, stromule, chloroplast; EXPRESSED IN: 24 plant structures; EXPRESSED DURING: 14 growth stages; CONTAINS InterPro DOMAIN/s: Glyoxalase I (InterPro:IPR0043…
FvH4_1g05740	0.00133933	0.0044662	0.0899272	0.24851	0.221907	0.913241	16.61	11.9528	11.0577	10.3136	8.80033	9.87698	0.719613	0.665727	0.853275	0.957666	-0.474706	-0.586998	-0.228918	-0.0624053	16.61	10.3136	UniRef90_UPI0002C329AD	UniRef90_UPI0002C329AD PREDICTED: protein phosphatase 2C and cyclic nucleotide-binding/kinase domain-containing protein n=1 Tax=Fragaria vesca subsp. vesca RepID=UPI0002C329AD	GO:0043169	Molecular Function:cation binding	NA	NA	protein.postranslational modification	(at2g20050 : 1456.0) protein serine/threonine phosphatases;protein kinases;catalytics;cAMP-dependent protein kinase regulators;ATP binding;protein serine/threonine phosphatases; FUNCTIONS IN: in 6 functions; INVOLVED IN: protein amino acid phosphorylation, protein amino acid dephosphorylation, regulation of protein amino acid phosphorylation; EXPRESSED IN: 22 plant structures; EXPRESSED DURING: 1…
FvH4_1g05750	0.000145699	0.000659324	0.983698	0.402092	0.0808581	0.245453	0.300265	0.236584	0.559028	0.309064	1.22095	0.783776	0.787915	1.86178	3.95049	2.53597	-0.343887	0.896684	1.98203	1.34254	0.559028	1.22095	UniRef90_UPI0002C31C03	UniRef90_UPI0002C31C03 PREDICTED: E3 ubiquitin-protein ligase ATL42 n=1 Tax=Fragaria vesca subsp. vesca RepID=UPI0002C31C03	NA	NA	Folding, sorting and degradation	NA	protein.degradation.ubiquitin.E3.RING	(at2g20030 : 230.0) RING/U-box superfamily protein; FUNCTIONS IN: zinc ion binding; LOCATED IN: endomembrane system; EXPRESSED IN: stem, root, flower, stamen; EXPRESSED DURING: 4 anthesis; CONTAINS InterPro DOMAIN/s: Zinc finger, RING-type (InterPro:IPR001841), Zinc finger, C3HC4 RING-type (InterPro:IPR018957); BEST Arabidopsis thaliana protein match is: RING/U-box superfamily protein (TAIR:AT4G2…
FvH4_1g05760	0.185118	0.320815	1	0.34495	0.667221	0.620169	20.6983	20.522	19.7814	23.2356	21.3741	21.4322	0.991478	0.955699	0.919884	0.922387	-0.0123467	-0.0653719	-0.120476	-0.116556	20.6983	23.2356	UniRef90_UPI0002C3395F	UniRef90_UPI0002C3395F PREDICTED: ninja-family protein mc410 n=1 Tax=Fragaria vesca subsp. vesca RepID=UPI0002C3395F	GO:0007165	Biological Process:signal transduction	NA	NA	not assigned.unknown	(at4g28910 : 248.0) novel interactor of JAZ (NINJA); FUNCTIONS IN: protein binding, transcription repressor activity; INVOLVED IN: response to jasmonic acid stimulus, jasmonic acid mediated signaling pathway; LOCATED IN: nucleus; EXPRESSED IN: 23 plant structures; EXPRESSED DURING: 13 growth stages; CONTAINS InterPro DOMAIN/s: Protein of unknown function DUF1675 (InterPro:IPR012463); BEST Arabido…
FvH4_1g05770	1.93166e-06	1.75197e-05	0.060982	0.214229	0.0743661	0.0714255	1.8793	3.86062	2.93343	0.412803	1.66101	1.3888	2.05429	1.56092	4.02374	3.36432	1.03864	0.642394	2.00854	1.75031	3.86062	1.66101	UniRef90_UPI0002C3721D	UniRef90_UPI0002C3721D PREDICTED: sugar transport protein 14 n=1 Tax=Fragaria vesca subsp. vesca RepID=UPI0002C3721D	GO:0016020	Cellular Component:membrane	NA	NA	transport.sugars	(at1g77210 : 720.0) AtSTP14 belongs to the family of sugar transport proteins (AtSTPs)in volved in monosaccharide transport. Heterologous expression in yeast revealed that AtSTP14 is the transporter specifc for galactose and does not transport other monosaccharides such as glucose or fructose.; sugar transport protein 14 (STP14); FUNCTIONS IN: galactose transmembrane transporter activity, carbohy…
FvH4_1g05780	0.000855767	0.00302294	0.064948	0.156252	0.0456428	0.127678	4.76002	7.16149	6.61368	4.93264	6.74518	7.33476	1.50451	1.38942	1.36746	1.48698	0.589292	0.474484	0.451496	0.572388	7.16149	7.33476	UniRef90_UPI0002C367B9	UniRef90_UPI0002C367B9 PREDICTED: CRS2-associated factor 1, chloroplastic n=1 Tax=Fragaria vesca subsp. vesca RepID=UPI0002C367B9	GO:0003723	Molecular Function:RNA binding	NA	NA	not assigned.unknown	(at2g20020 : 590.0) Promotes the splicing of chloroplast group II introns. Splices clpP-1 and ropC1 introns.; CAF1; FUNCTIONS IN: RNA binding; INVOLVED IN: Group II intron splicing; LOCATED IN: chloroplast; EXPRESSED IN: 22 plant structures; EXPRESSED DURING: 13 growth stages; CONTAINS InterPro DOMAIN/s: RNA-binding, CRM domain (InterPro:IPR001890); BEST Arabidopsis thaliana protein match is: RNA…
FvH4_1g05790	0.000211426	0.000906591	0.710273	1	0.0646451	0.0509124	10.0489	9.32988	9.90215	4.8008	7.63282	6.86228	0.928452	0.985401	1.58991	1.4294	-0.107101	-0.0212173	0.668942	0.515413	10.0489	7.63282	UniRef90_UPI0005C84C68	UniRef90_UPI0005C84C68 PREDICTED: probable glycosyltransferase At3g07620 n=1 Tax=Fragaria vesca subsp. vesca RepID=UPI0005C84C68	GO:0016757	Molecular Function:transferase activity, transferring glycosyl groups	NA	NA	misc.UDP glucosyl and glucoronyl transferases	(at5g37000 : 531.0) Exostosin family protein; FUNCTIONS IN: catalytic activity; INVOLVED IN: biological process unknown; LOCATED IN: endomembrane system, membrane; CONTAINS InterPro DOMAIN/s: Exostosin-like (InterPro:IPR004263); BEST Arabidopsis thaliana protein match is: Exostosin family protein (TAIR:AT5G19670); Has 1807 Blast hits to 1807 proteins in 277 species: Archae - 0; Bacteria - 0; Meta…
FvH4_1g05800	1.2056e-09	5.19843e-08	0.00997005	0.0512705	0.191169	0.815238	16.5728	8.61257	10.8009	3.79902	5.58134	4.20765	0.519682	0.651724	1.46915	1.10756	-0.944299	-0.617666	0.554982	0.147386	16.5728	5.58134	UniRef90_UPI0002C328F0	UniRef90_UPI0002C328F0 PREDICTED: probable glycosyltransferase At3g07620 n=1 Tax=Fragaria vesca subsp. vesca RepID=UPI0002C328F0	GO:0016757	Molecular Function:transferase activity, transferring glycosyl groups	NA	NA	misc.UDP glucosyl and glucoronyl transferases	(at5g19670 : 716.0) Exostosin family protein; FUNCTIONS IN: catalytic activity; INVOLVED IN: biological process unknown; LOCATED IN: membrane; EXPRESSED IN: 10 plant structures; EXPRESSED DURING: 6 growth stages; CONTAINS InterPro DOMAIN/s: Exostosin-like (InterPro:IPR004263); BEST Arabidopsis thaliana protein match is: Exostosin family protein (TAIR:AT5G25820); Has 1807 Blast hits to 1807 protei…
FvH4_1g05820	6.71537e-07	7.24996e-06	0.0350042	0.026263	0.730851	1	37.1778	14.517	9.84257	13.9219	13.1029	14.0117	0.390474	0.264743	0.941174	1.00645	-1.3567	-1.91733	-0.0874672	0.00927648	37.1778	14.0117	UniRef90_UPI0002C32CA6	UniRef90_UPI0002C32CA6 PREDICTED: ethylene-responsive transcription factor TINY n=1 Tax=Fragaria vesca subsp. vesca RepID=UPI0002C32CA6	GO:0003700	Molecular Function:DNA binding transcription factor activity	Transcription	AP2/ERF-ERF	RNA.regulation of transcription.AP2/EREBP, APETALA2/Ethylene-responsive element binding protein family	(at5g11590 : 186.0) encodes a member of the DREB subfamily A-4 of ERF/AP2 transcription factor family. The protein contains one AP2 domain. There are 17 members in this subfamily including TINY.; TINY2 (TINY2); FUNCTIONS IN: DNA binding, sequence-specific DNA binding transcription factor activity; INVOLVED IN: regulation of transcription, DNA-dependent; LOCATED IN: nucleus; EXPRESSED IN: shoot ap…
FvH4_1g05840	0.0122492	0.0310801	0.112027	0.105951	0.94672	0.445254	1.39854	1.92827	2.35217	1.65774	1.74716	2.20505	1.37877	1.68187	1.05394	1.33016	0.46338	0.750066	0.0757963	0.411598	2.35217	2.20505	UniRef90_UPI0002C352AF	UniRef90_UPI0002C352AF PREDICTED: uncharacterized protein LOC101291750 n=1 Tax=Fragaria vesca subsp. vesca RepID=UPI0002C352AF	NA	NA	NA	NA	not assigned.unknown	(at2g25800 : 1138.0) CONTAINS InterPro DOMAIN/s: Munc13 homology 1 (InterPro:IPR014770), Protein of unknown function DUF810 (InterPro:IPR008528), Mammalian uncoordinated homology 13, domain 2 (InterPro:IPR014772); BEST Arabidopsis thaliana protein match is: Protein of unknown function (DUF810) (TAIR:AT2G20010.2); Has 317 Blast hits to 232 proteins in 40 species: Archae - 0; Bacteria - 8; Metazoa …
FvH4_1g05850	1.12289e-08	2.76972e-07	0.0391044	0.0315291	0.0900004	0.0159167	59.2895	50.3699	45.3974	62.7026	78.2635	79.275	0.849558	0.76569	1.24817	1.2643	-0.235216	-0.385168	0.319814	0.33834	59.2895	79.275	UniRef90_M5VTQ3	UniRef90_M5VTQ3 Uncharacterized protein n=12 Tax=rosids RepID=M5VTQ3 PRUPE	GO:0006486	Biological Process:protein glycosylation	Folding, sorting and degradation	NA	stress.abiotic.drought/salt	(at5g19690 : 1161.0) encodes an oligosaccharyl transferase involved response to high salt. Mutants are hypersensitive to high salt conditions; staurosporin and temperature sensitive 3-like A (STT3A); FUNCTIONS IN: oligosaccharyl transferase activity; INVOLVED IN: response to salt stress; LOCATED IN: endoplasmic reticulum, plasma membrane, membrane; EXPRESSED IN: 24 plant structures; EXPRESSED DUR…
FvH4_1g05870	2.45177e-05	0.000144191	0.0398679	0.202565	0.0549633	0.136906	14.0838	30.8229	27.3235	18.8353	9.64666	12.4488	2.18854	1.94007	0.512158	0.66093	1.12997	0.956107	-0.965338	-0.59743	30.8229	18.8353	UniRef90_UPI0002C30094	UniRef90_UPI0002C30094 PREDICTED: SNW/SKI-interacting protein n=1 Tax=Fragaria vesca subsp. vesca RepID=UPI0002C30094	GO:0005681	Cellular Component:spliceosomal complex	Signal transduction	NA	DNA.synthesis/chromatin structure	(at1g77180 : 593.0) Encodes a putative transcriptional factor. Shows transcriptional activator activity in yeast. Involved in response to abscisic acid, salt and osmotic stress.; SKIP; CONTAINS InterPro DOMAIN/s: SKI-interacting protein, SKIP (InterPro:IPR017862), SKI-interacting protein SKIP, SNW domain (InterPro:IPR004015). & (loc os02g52250 : 577.0) no description available & (gnl|cdd|37652 : …
FvH4_1g05880	3.77509e-05	0.000206629	0.419012	1	0.881068	0.309719	60.1135	65.8507	61.1637	81.4157	79.6566	74.8627	1.09544	1.01747	0.978393	0.919512	0.131511	0.0249876	-0.0315134	-0.12106	65.8507	81.4157	0	0	GO:0000398	Biological Process:mRNA splicing, via spliceosome	Signal transduction	NA	protein.postranslational modification	(at5g19680 : 410.0) Leucine-rich repeat (LRR) family protein; CONTAINS InterPro DOMAIN/s: Leucine-rich repeat (InterPro:IPR001611); BEST Arabidopsis thaliana protein match is: Leucine-rich repeat (LRR) family protein (TAIR:AT5G22320.2); Has 1807 Blast hits to 1807 proteins in 277 species: Archae - 0; Bacteria - 0; Metazoa - 736; Fungi - 347; Plants - 385; Viruses - 0; Other Eukaryotes - 339 (sour…
FvH4_1g05910	0.0199464	0.0476699	0.169542	0.647202	1	0.48075	2.18268	2.74594	2.58958	3.42296	3.39008	2.95259	1.25806	1.18643	0.990396	0.862584	0.331202	0.246623	-0.0139224	-0.213262	2.74594	3.42296	UniRef90_UPI0005C8F562	UniRef90_UPI0005C8F562 PREDICTED: cell division cycle protein 27 homolog B isoform X1 n=2 Tax=Fragaria vesca subsp. vesca RepID=UPI0005C8F562	GO:0005515	Molecular Function:protein binding	Cell growth and death	NA	cell.division	(at2g20000 : 966.0) Required for cell division and cell differentiation in meristems. Encodes a homolog of the CDC27 subunit of the anaphase-promoting complex (APC). Unlike other CDC27 homologs in Arabidopsis, its transcription is cell cycle regulated. Strong hbt mutants give rise to seedlings that lack an anatomically recognizable quiescent center and differentiated columella root cap cells, the…
FvH4_1g05950	0.0377184	0.0825203	0.295071	0.643447	1	0.640865	2.17493	3.44827	3.52953	1.8394	1.83169	1.33059	1.58546	1.62282	0.995811	0.723384	0.6649	0.698505	-0.00605547	-0.467166	3.52953	1.8394	UniRef90_UPI0002C3480D	UniRef90_UPI0002C3480D PREDICTED: uncharacterized protein LOC101293225 n=1 Tax=Fragaria vesca subsp. vesca RepID=UPI0002C3480D	NA	NA	NA	NA	not assigned.unknown	no hits & (original description: protein AED:0.24 eAED:0.24 QI:0|-1|0|1|-1|1|1|0|346)
FvH4_1g05960	1.40494e-06	1.34791e-05	0.644257	0.632108	0.709653	0.657109	20.1682	22.4566	22.5766	10.2591	9.15675	8.89801	1.11347	1.11942	0.892545	0.867324	0.155062	0.162749	-0.164003	-0.205357	22.5766	10.2591	UniRef90_UPI0002C366BD	UniRef90_UPI0002C366BD PREDICTED: uncharacterized protein LOC101293711 n=1 Tax=Fragaria vesca subsp. vesca RepID=UPI0002C366BD	NA	NA	NA	NA	not assigned.unknown	(at4g29110 : 117.0) unknown protein; FUNCTIONS IN: molecular function unknown; INVOLVED IN: response to chitin; LOCATED IN: vacuole; BEST Arabidopsis thaliana protein match is: unknown protein (TAIR:AT1G52140); Has 109 Blast hits to 109 proteins in 16 species: Archae - 0; Bacteria - 0; Metazoa - 0; Fungi - 0; Plants - 109; Viruses - 0; Other Eukaryotes - 0 (source: NCBI BLink). & (loc os06g36070 …
FvH4_1g05970	0.000124063	0.000573807	0.0233797	0.0358119	0.347759	0.321674	9.26216	5.19899	5.46079	10.8868	8.16762	8.19504	0.561315	0.58958	0.750234	0.752752	-0.833118	-0.76224	-0.414588	-0.409753	9.26216	10.8868	UniRef90_UPI0002C2E807	UniRef90_UPI0002C2E807 PREDICTED: golgin candidate 1 n=1 Tax=Fragaria vesca subsp. vesca RepID=UPI0002C2E807	GO:0007030	Biological Process:Golgi organization	NA	NA	not assigned.unknown	(at2g19950 : 467.0) This gene is predicted to encode a protein that functions as a Golgi apparatus structural component known as a golgin in mammals and yeast. A fluorescently-tagged version of GC1 co-localizes with Golgi markers, and this localization appears to be replicated using the C-terminal (558-715 aa) portion of the protein.; golgin candidate 1 (GC1); FUNCTIONS IN: molecular function unk…
FvH4_1g05980	0.00101797	0.00351471	0.344898	0.861903	1	1	0.950252	1.22292	1.13036	0.43608	0.466132	0.452013	1.28694	1.18954	1.06891	1.03654	0.363946	0.250405	0.0961442	0.0517709	1.22292	0.466132	UniRef90_UPI0005C815AF	UniRef90_UPI0005C815AF PREDICTED: probable RNA-dependent RNA polymerase 5 isoform X1 n=5 Tax=Fragaria vesca subsp. vesca RepID=UPI0005C815AF	GO:0003968	Molecular Function:RNA-directed 5'-3' RNA polymerase activity	Replication and repair	NA	RNA.transcription	(at2g19910 : 731.0) RNA-dependent RNA polymerase family protein; CONTAINS InterPro DOMAIN/s: RNA-dependent RNA polymerase, eukaryotic-type (InterPro:IPR007855); BEST Arabidopsis thaliana protein match is: RNA-dependent RNA polymerase family protein (TAIR:AT2G19920); Has 35333 Blast hits to 34131 proteins in 2444 species: Archae - 798; Bacteria - 22429; Metazoa - 974; Fungi - 991; Plants - 531; Vi…
FvH4_1g06000	3.52802e-09	1.15531e-07	0.00759957	0.0174229	0.0055668	0.11464	147.237	319.778	303.277	224.818	363.869	256.634	2.17185	2.05978	1.61851	1.14152	1.11893	1.04249	0.694664	0.190956	319.778	363.869	UniRef90_D7U0C2	UniRef90_D7U0C2 Malic enzyme n=4 Tax=Vitis vinifera RepID=D7U0C2 VITVI	GO:0004471	Molecular Function:malate dehydrogenase (decarboxylating) (NAD+) activity	Carbohydrate metabolism	NA	TCA / org transformation.other organic acid transformatons.malic	(p51615|maox vitvi : 1008.0) NADP-dependent malic enzyme (EC 1.1.1.40) (NADP-ME) - Vitis vinifera (Grape) & (loc os01g52500.2 : 980.0) no description available & (at5g25880 : 933.0) The malic enzyme (EC 1.1.1.40) encoded by the ATNADP-ME3 is presumably cytosolic and restricted in its expression by both developmental and cell-specific signals.; NADP-malic enzyme 3 (NADP-ME3); FUNCTIONS IN: malate …
FvH4_1g06010	0.0228634	0.0536324	0.119281	0.333132	0.167601	0.294876	20.8638	27.7929	29.5257	34.2907	25.0226	25.8808	1.33211	1.41516	0.72972	0.754747	0.413718	0.500969	-0.454586	-0.405935	29.5257	34.2907	UniRef90_UPI0005C7EECE	UniRef90_UPI0005C7EECE PREDICTED: probable 2-oxoglutarate-dependent dioxygenase At3g49630 isoform X1 n=2 Tax=Fragaria vesca subsp. vesca RepID=UPI0005C7EECE	GO:0016491	Molecular Function:oxidoreductase activity	NA	NA	secondary metabolism.N misc.alkaloid-like	(loc os01g09300.3 : 518.0) no description available & (at1g35190 : 489.0) 2-oxoglutarate (2OG) and Fe(II)-dependent oxygenase superfamily protein; FUNCTIONS IN: oxidoreductase activity, acting on paired donors, with incorporation or reduction of molecular oxygen, 2-oxoglutarate as one donor, and incorporation of one atom each of oxygen into both donors, oxidoreductase activity, iron ion binding; …
FvH4_1g06030	0.00712789	0.0193222	0.157723	0.0442416	0.436427	0.664416	0.0917941	1.37614	0.823211	0.73332	0.44957	0.538926	14.9916	8.96802	0.613061	0.734913	3.90608	3.16479	-0.705898	-0.444356	1.37614	0.73332	UniRef90_UPI0002C32B39	UniRef90_UPI0002C32B39 PREDICTED: E3 ubiquitin-protein ligase RNF181-like n=1 Tax=Fragaria vesca subsp. vesca RepID=UPI0002C32B39	NA	NA	NA	NA	not assigned.unknown	no hits & (original description: protein AED:0.22 eAED:0.22 QI:107|-1|0|1|-1|1|1|0|121)
FvH4_1g06040	0.170366	0.299921	0.412504	0.372252	1	1	5.79437	3.28564	3.23073	3.91669	3.57686	3.7298	0.567039	0.557563	0.913237	0.952285	-0.81848	-0.842792	-0.130939	-0.0705344	5.79437	3.91669	UniRef90_UPI0002C3003C	UniRef90_UPI0002C3003C PREDICTED: probable protein phosphatase 2C 6 n=1 Tax=Fragaria vesca subsp. vesca RepID=UPI0002C3003C	GO:0003824	Molecular Function:catalytic activity	Signal transduction	NA	protein.postranslational modification	(at4g26080 : 298.0) Involved in abscisic acid (ABA) signal transduction. Negative regulator of ABA promotion of stomatal closure.; ABA INSENSITIVE 1 (ABI1); CONTAINS InterPro DOMAIN/s: Protein phosphatase 2C, manganese/magnesium aspartate binding site (InterPro:IPR000222), Protein phosphatase 2C-related (InterPro:IPR001932), Protein phosphatase 2C (InterPro:IPR015655), Protein phosphatase 2C, N-t…
FvH4_1g06070	0.0526549	0.1099	0.763955	0.264494	0.230286	0.376479	1.35079	1.11549	0.960739	1.656	0.812849	1.04617	0.825809	0.711243	0.49085	0.631743	-0.27612	-0.491586	-1.02664	-0.66259	1.35079	1.656	UniRef90_UPI0005C92CF0	UniRef90_UPI0005C92CF0 PREDICTED: tRNA A64-2''''-O-ribosylphosphate transferase isoform X1 n=3 Tax=Fragaria vesca subsp. vesca RepID=UPI0005C92CF0	GO:0019988	Biological Process:charged-tRNA amino acid modification	Translation	NA	not assigned.no ontology	(at2g40570 : 524.0) initiator tRNA phosphoribosyl transferase family protein; FUNCTIONS IN: transferase activity, transferring pentosyl groups; INVOLVED IN: regulation of translation; LOCATED IN: cellular component unknown; EXPRESSED IN: 22 plant structures; EXPRESSED DURING: 13 growth stages; CONTAINS InterPro DOMAIN/s: Initiator tRNA phosphoribosyl transferase (InterPro:IPR007306), tRNA A64-2-O…
FvH4_1g06080	0.00143801	0.00474883	1	0.996684	0.936908	0.248101	3.3014	3.5341	3.76236	5.8861	6.33748	8.5943	1.07049	1.13963	1.07669	1.4601	0.098266	0.188563	0.106597	0.546067	3.76236	8.5943	UniRef90_UPI0002C2F115	UniRef90_UPI0002C2F115 PREDICTED: spartin-like n=1 Tax=Fragaria vesca subsp. vesca RepID=UPI0002C2F115	NA	NA	NA	NA	not assigned.unknown	no hits & (original description: protein AED:02 eAED:02 QI:0|0.85|0.75|1|0.42|0.25|8|2158|130)
FvH4_1g06090	0.000113299	0.000530546	1	0.746953	0.085549	0.0567914	22.5636	23.9066	28.6919	28.1932	35.8794	62.9925	1.05952	1.2716	1.27262	2.23431	0.0834138	0.34665	0.347807	1.15983	28.6919	62.9925	0	0	NA	NA	NA	NA	development.unspecified	(gnl|cdd|70383 : 351.0) no description available & (at4g15450 : 342.0) Senescence/dehydration-associated protein-related; CONTAINS InterPro DOMAIN/s: Senescence/spartin-associated (InterPro:IPR009686); BEST Arabidopsis thaliana protein match is: Senescence/dehydration-associated protein-related (TAIR:AT3G21600); Has 171 Blast hits to 171 proteins in 35 species: Archae - 0; Bacteria - 4; Metazoa -…
FvH4_1g06100	0.0693227	0.139485	0.501583	0.606965	0.115372	0.458207	1.06448	0.665144	0.664598	0.102694	1.05	0.696182	0.624855	0.624342	10.2246	6.77922	-0.678407	-0.679592	3.35397	2.76112	1.06448	1.05	UniRef90_UPI0002C2E129	UniRef90_UPI0002C2E129 PREDICTED: cytochrome B5-like protein n=1 Tax=Fragaria vesca subsp. vesca RepID=UPI0002C2E129	GO:0020037	Molecular Function:heme binding	NA	NA	redox.ascorbate and glutathione	(at1g60660 : 126.0) member of Cytochromes b5; cytochrome B5-like protein (CB5LP); FUNCTIONS IN: heme binding; EXPRESSED IN: 22 plant structures; EXPRESSED DURING: 13 growth stages; CONTAINS InterPro DOMAIN/s: Cytochrome b5, heme-binding site (InterPro:IPR018506), Cytochrome b5 (InterPro:IPR001199); BEST Arabidopsis thaliana protein match is: cytochrome B5 isoform A (TAIR:AT1G26340); Has 3645 Blas…
FvH4_1g06110	0.236532	0.392362	0.08292	0.6049	0.809095	0.657109	10.9864	18.2992	17.5558	15.0971	14.4682	16.0031	1.66562	1.59795	0.958341	1.06001	0.736057	0.676225	-0.0613883	0.0840768	18.2992	16.0031	UniRef90_UPI00064D8BE6	UniRef90_UPI00064D8BE6 PREDICTED: uncharacterized protein LOC105965552 isoform X1 n=1 Tax=Erythranthe guttata RepID=UPI00064D8BE6	GO:0016757	Molecular Function:transferase activity, transferring glycosyl groups	NA	NA	lipid metabolism.exotics (steroids, squalene etc).sphingolipids.ceramide glucosyltransferase	(at2g19880 : 854.0) Nucleotide-diphospho-sugar transferases superfamily protein; FUNCTIONS IN: ceramide glucosyltransferase activity; INVOLVED IN: biological process unknown; LOCATED IN: endomembrane system; EXPRESSED IN: 24 plant structures; EXPRESSED DURING: 15 growth stages; CONTAINS InterPro DOMAIN/s: Glycosyl transferase, family 2 (InterPro:IPR001173). & (loc os01g67870 : 699.0) no descripti…
FvH4_1g06140	0.0508384	0.106599	0.68053	0.26047	0.179151	0.568223	0.216538	0	1.31208	0	1.9509	1.29346	0	6.05938	#DIV/0!	#DIV/0!	#NUM!	2.59917	#DIV/0!	#DIV/0!	1.31208	1.9509	0	0	NA	NA	NA	NA	not assigned.unknown	no hits & (original description: protein AED:08 eAED:08 QI:0|-1|0|1|-1|1|1|0|75)
FvH4_1g06150	3.85012e-05	0.000210052	0.495413	0.465678	0.871982	0.841789	8.4724	6.71019	6.65579	3.07737	3.44931	3.45631	0.792006	0.785585	1.12086	1.12314	-0.336417	-0.348161	0.16461	0.167532	8.4724	3.45631	UniRef90_UPI0002C31614	UniRef90_UPI0002C31614 PREDICTED: uncharacterized protein LOC101296509 n=1 Tax=Fragaria vesca subsp. vesca RepID=UPI0002C31614	GO:0008168	Molecular Function:methyltransferase activity	Translation	NA	not assigned.no ontology	(at2g19870 : 471.0) tRNA/rRNA methyltransferase (SpoU) family protein; FUNCTIONS IN: methyltransferase activity, RNA binding, RNA methyltransferase activity; INVOLVED IN: RNA processing; LOCATED IN: chloroplast; CONTAINS InterPro DOMAIN/s: tRNA/rRNA methyltransferase, SpoU (InterPro:IPR001537), RNA methyltransferase TrmH, group 3 (InterPro:IPR004441), RNA 2-O ribose methyltransferase, substrate b…
FvH4_1g06160	0.0279861	0.0637148	0.68053	1	0.654406	0.644644	6.44467	10.1612	7.30213	23.7761	16.281	15.2798	1.57668	1.13305	0.684763	0.642656	0.656886	0.180212	-0.546323	-0.637882	10.1612	23.7761	UniRef90_UPI0002C2F2CA	UniRef90_UPI0002C2F2CA PREDICTED: mitochondrial import inner membrane translocase subunit TIM17-2-like n=1 Tax=Fragaria vesca subsp. vesca RepID=UPI0002C2F2CA	NA	NA	Replication and repair	NA	protein.targeting.mitochondria	(at2g37410 : 213.0) Mitochondrial inner membrane translocase. Together with AtTIM17-1, TIM17-2 has a long C-terminal extension not present in other TIMs. The extension is located in the outer membrane and so TIM17-2 links the inner and outer mitochondrial membranes. The C-terminal region is essential for protein import into mitochondria via the general import pathway but is not necessary for impo…
FvH4_1g06170	0.230556	0.384189	0.227285	0.157667	1	1	46.8431	64.702	64.4088	54.0555	54.544	53.2406	1.38125	1.37499	1.00904	0.984925	0.465974	0.459422	0.0129787	-0.0219146	64.702	54.544	UniRef90_UPI0005CA4478	UniRef90_UPI0005CA4478 PREDICTED: probable 3-hydroxyisobutyrate dehydrogenase-like 1, mitochondrial n=1 Tax=Fragaria vesca subsp. vesca RepID=UPI0005CA4478	GO:0051287	Molecular Function:NAD binding	NA	NA	OPP.oxidative PP.6-phosphogluconate dehydrogenase	(at4g29120 : 434.0) 6-phosphogluconate dehydrogenase family protein; FUNCTIONS IN: coenzyme binding, oxidoreductase activity, phosphogluconate dehydrogenase (decarboxylating) activity, binding, catalytic activity; INVOLVED IN: oxidation reduction, pentose-phosphate shunt, metabolic process; EXPRESSED IN: 24 plant structures; EXPRESSED DURING: 14 growth stages; CONTAINS InterPro DOMAIN/s: 6-phosph…
FvH4_1g06180	2.23463e-06	1.97294e-05	0.32693	0.746608	0.0509866	0.0416174	1.57903	2.45659	1.88961	6.69344	3.48812	3.6084	1.55575	1.19669	0.521125	0.539095	0.637613	0.259048	-0.9403	-0.891387	2.45659	6.69344	UniRef90_UPI0002C2FEB9	UniRef90_UPI0002C2FEB9 PREDICTED: receptor-like protein kinase HSL1 n=4 Tax=Fragaria vesca subsp. vesca RepID=UPI0002C2FEB9	GO:0005524	Molecular Function:ATP binding	NA	NA	signalling.receptor kinases.leucine rich repeat XI	(at5g25930 : 889.0) Protein kinase family protein with leucine-rich repeat domain; FUNCTIONS IN: kinase activity; INVOLVED IN: protein amino acid phosphorylation; LOCATED IN: plasma membrane, membrane; EXPRESSED IN: 23 plant structures; EXPRESSED DURING: 14 growth stages; CONTAINS InterPro DOMAIN/s: Protein kinase, ATP binding site (InterPro:IPR017441), Protein kinase, catalytic domain (InterPro:…
FvH4_1g06220	0.0025894	0.00794012	0.894636	0.615187	0.331533	0.0855601	3.5385	3.98931	4.68335	7.96361	6.01634	5.315	1.1274	1.32354	0.75548	0.667411	0.173001	0.404404	-0.404535	-0.583352	4.68335	7.96361	0	0	GO:0005524	Molecular Function:ATP binding	NA	NA	signalling.receptor kinases.leucine rich repeat XI	(at5g25930 : 877.0) Protein kinase family protein with leucine-rich repeat domain; FUNCTIONS IN: kinase activity; INVOLVED IN: protein amino acid phosphorylation; LOCATED IN: plasma membrane, membrane; EXPRESSED IN: 23 plant structures; EXPRESSED DURING: 14 growth stages; CONTAINS InterPro DOMAIN/s: Protein kinase, ATP binding site (InterPro:IPR017441), Protein kinase, catalytic domain (InterPro:…
FvH4_1g06230	0.78943	0.93831	0.804179	1	0.988557	1	5.42972	4.47992	5.33262	4.14299	4.61384	4.39326	0.825074	0.982117	1.11365	1.06041	-0.277405	-0.026033	0.155297	0.0846195	5.42972	4.61384	0	0	NA	NA	NA	NA	not assigned.unknown	no hits & (original description: protein AED:08 eAED:08 QI:1457|0|0.33|1|0|0|3|0|124)
FvH4_1g06240	0.418319	0.623932	0.771129	0.377877	1	1	0.649959	2.03505	5.10252	2.04991	2.19352	2.46072	3.13105	7.85052	1.07006	1.2004	1.64664	2.97279	0.0976865	0.263517	5.10252	2.46072	0	0	GO:0004616	Molecular Function:phosphogluconate dehydrogenase (decarboxylating) activity	NA	NA	OPP.oxidative PP.6-phosphogluconate dehydrogenase	(at4g29120 : 156.0) 6-phosphogluconate dehydrogenase family protein; FUNCTIONS IN: coenzyme binding, oxidoreductase activity, phosphogluconate dehydrogenase (decarboxylating) activity, binding, catalytic activity; INVOLVED IN: oxidation reduction, pentose-phosphate shunt, metabolic process; EXPRESSED IN: 24 plant structures; EXPRESSED DURING: 14 growth stages; CONTAINS InterPro DOMAIN/s: 6-phosph…
FvH4_1g06260	3.82488e-07	4.59629e-06	0.565327	0.580319	0.183164	0.099735	2.20272	2.83605	2.72142	7.35474	5.48971	5.3928	1.28752	1.23548	0.746418	0.733242	0.364597	0.305072	-0.421944	-0.447639	2.83605	7.35474	0	0	GO:0005524	Molecular Function:ATP binding	NA	NA	signalling.receptor kinases.leucine rich repeat XI	(at5g25930 : 863.0) Protein kinase family protein with leucine-rich repeat domain; FUNCTIONS IN: kinase activity; INVOLVED IN: protein amino acid phosphorylation; LOCATED IN: plasma membrane, membrane; EXPRESSED IN: 23 plant structures; EXPRESSED DURING: 14 growth stages; CONTAINS InterPro DOMAIN/s: Protein kinase, ATP binding site (InterPro:IPR017441), Protein kinase, catalytic domain (InterPro:…
FvH4_1g06270	1.62665e-06	1.51771e-05	1	0.609748	0.444234	0.0302956	101.313	100.929	88.8334	165.114	151.15	125.341	0.99621	0.876826	0.915429	0.759119	-0.00547749	-0.189638	-0.12748	-0.397602	101.313	165.114	UniRef90_Q0ZBL3	UniRef90_Q0ZBL3 Hexokinase 2 (Fragment) n=1 Tax=Fragaria ananassa RepID=Q0ZBL3 FRAAN	GO:0005524	Molecular Function:ATP binding	Carbohydrate metabolism	NA	major CHO metabolism.degradation.sucrose.hexokinase	(at4g29130 : 717.0) Encodes a hexokinase (HXK1) in the plant glucose-signaling network. Functions as a glucose sensor to interrelate nutrient, light, and hormone signaling networks for controlling growth and development in response to the changing environment.; hexokinase 1 (HXK1); FUNCTIONS IN: fructokinase activity, hexokinase activity, glucokinase activity, zinc ion binding, ATP binding; INVOL…
FvH4_1g06300	0.000255379	0.00106768	0.175735	0.0369153	0.150853	0.0811646	1.25924	2.02751	2.00929	0.466378	1.11004	1.86374	1.61011	1.59564	2.38012	3.9962	0.687161	0.674138	1.25104	1.99863	2.02751	1.86374	UniRef90_UPI0002C35542	UniRef90_UPI0002C35542 PREDICTED: protein IQ-DOMAIN 14-like n=1 Tax=Fragaria vesca subsp. vesca RepID=UPI0002C35542	GO:0005515	Molecular Function:protein binding	NA	NA	signalling.calcium	(loc os05g09520 : 201.0) no description available & (at3g16490 : 199.0) IQ-domain 26 (IQD26); CONTAINS InterPro DOMAIN/s: IQ calmodulin-binding region (InterPro:IPR000048); BEST Arabidopsis thaliana protein match is: IQ-domain 27 (TAIR:AT1G51960); Has 778 Blast hits to 763 proteins in 39 species: Archae - 0; Bacteria - 0; Metazoa - 5; Fungi - 10; Plants - 755; Viruses - 0; Other Eukaryotes - 8 (s…
FvH4_1g06330	0.104006	0.197594	0.731135	1	1	1	3.13953	2.81159	3.11173	4.7591	4.65232	4.60142	0.895546	0.991146	0.977563	0.966869	-0.15916	-0.01283	-0.0327379	-0.048608	3.13953	4.7591	UniRef90_UPI0002C2EE1A	UniRef90_UPI0002C2EE1A PREDICTED: uncharacterized protein LOC101298247 n=1 Tax=Fragaria vesca subsp. vesca RepID=UPI0002C2EE1A	NA	NA	NA	NA	not assigned.unknown	no hits & (original description: protein AED:03 eAED:03 QI:84|1|1|1|1|1|2|451|131)
FvH4_1g06360	0.172122	0.302565	0.647787	0.38034	0.845184	1	13.9783	16.3301	18.2252	14.934	13.4986	14.8565	1.16825	1.30382	0.903886	0.994809	0.224347	0.382748	-0.145788	-0.00750918	18.2252	14.934	UniRef90_UPI0005C7FB6A	UniRef90_UPI0005C7FB6A PREDICTED: probable glutamate carboxypeptidase 2 n=1 Tax=Fragaria vesca subsp. vesca RepID=UPI0005C7FB6A	NA	NA	Xenobiotics biodegradation and metabolism	NA	protein.degradation	(at5g19740 : 811.0) Peptidase M28 family protein; FUNCTIONS IN: dipeptidase activity; INVOLVED IN: proteolysis; LOCATED IN: vacuole; CONTAINS InterPro DOMAIN/s: Protease-associated PA (InterPro:IPR003137), Transferrin receptor-like, dimerisation (InterPro:IPR007365), Peptidase M28 (InterPro:IPR007484); BEST Arabidopsis thaliana protein match is: Peptidase M28 family protein (TAIR:AT3G54720); Has …
FvH4_1g06370	0.785324	0.934214	0.810073	0.878483	1	0.706546	0.595677	0.78905	0.882152	1.10956	0.938112	0.727881	1.32463	1.48092	0.845481	0.656008	0.405585	0.566495	-0.242155	-0.608214	0.882152	1.10956	UniRef90_UPI0005CB0840	UniRef90_UPI0005CB0840 PREDICTED: uncharacterized protein LOC101299118 isoform X2 n=1 Tax=Fragaria vesca subsp. vesca RepID=UPI0005CB0840	GO:0016020	Cellular Component:membrane	NA	NA	not assigned.unknown	no hits & (original description: protein AED:0.33 eAED:0.33 QI:15|1|0.33|1|0|0.33|3|96|309)
FvH4_1g06390	0.0587885	0.120936	1	0.855723	0.0988534	0.379505	422.704	447.074	367.371	217.164	335.555	356.061	1.05765	0.869098	1.54517	1.63959	0.0808673	-0.202409	0.627764	0.713339	447.074	356.061	UniRef90_A0A0E3JDT8	UniRef90_A0A0E3JDT8 Programmed cell death-4 n=1 Tax=Fragaria vesca RepID=A0A0E3JDT8 FRAVE	NA	NA	NA	NA	not assigned.unknown	no hits & (original description: protein AED:03 eAED:03 QI:0|-1|0|1|-1|1|1|0|78)
FvH4_1g06400	0.00482663	0.0136875	0.68053	0.861434	0.651565	0.483613	10.7849	12.1609	11.812	14.2454	16.8216	17.6239	1.12758	1.09524	1.18085	1.23717	0.173233	0.131242	0.239821	0.307039	12.1609	17.6239	UniRef90_UPI0005C8C98F	UniRef90_UPI0005C8C98F PREDICTED: arginine--tRNA ligase, cytoplasmic-like isoform X1 n=2 Tax=Fragaria vesca subsp. vesca RepID=UPI0005C8C98F	GO:0005737	Cellular Component:cytoplasm	Amino acid metabolism	NA	protein.aa activation.arginine-tRNA ligase	(at4g26300 : 903.0) embryo defective 1027 (emb1027); FUNCTIONS IN: nucleotide binding, aminoacyl-tRNA ligase activity, arginine-tRNA ligase activity, ATP binding; INVOLVED IN: arginyl-tRNA aminoacylation, embryo development ending in seed dormancy; LOCATED IN: mitochondrion, chloroplast; EXPRESSED IN: 24 plant structures; EXPRESSED DURING: 13 growth stages; CONTAINS InterPro DOMAIN/s: Aminoacyl-t…
FvH4_1g06420	0.000374307	0.00148373	0.473227	0.715058	1	0.528522	2.40811	1.43829	1.86901	0.265398	0.302516	0.664977	0.597271	0.776131	1.13986	2.50558	-0.743541	-0.365629	0.188854	1.32515	2.40811	0.664977	UniRef90_Q9FJV0	UniRef90_Q9FJV0 Mitogen-activated protein kinase kinase 6 n=18 Tax=Brassicales RepID=M2K6 ARATH	GO:0005524	Molecular Function:ATP binding	Signal transduction	NA	signalling.MAP kinases	(at5g56580 : 590.0) Encodes a member of the MAP Kinase Kinase family of proteins. It can phosphorylate MPK12 in vitro and it can be dephosphorylated by MKP2 in vitro.; MAP kinase kinase 6 (MKK6); FUNCTIONS IN: MAP kinase kinase activity, kinase activity; INVOLVED IN: protein amino acid phosphorylation; EXPRESSED IN: 18 plant structures; EXPRESSED DURING: 12 growth stages; CONTAINS InterPro DOMAIN…
FvH4_1g06440	1.71589e-10	1.12509e-08	0.0146705	0.0287445	0.129691	0.0224828	10.0765	3.17601	4.27289	0.381274	0.918838	1.29051	0.315188	0.424043	2.40992	3.38473	-1.66571	-1.23772	1.26898	1.75904	10.0765	1.29051	UniRef90_UPI0002C36FDC	UniRef90_UPI0002C36FDC PREDICTED: glucan endo-1,3-beta-glucosidase 13 n=1 Tax=Fragaria vesca subsp. vesca RepID=UPI0002C36FDC	GO:0004553	Molecular Function:hydrolase activity, hydrolyzing O-glycosyl compounds	NA	NA	misc.beta 1,3 glucan hydrolases.glucan endo-1,3-beta-glucosidase	(loc os01g53750 : 649.0) no description available & (at5g56590 : 635.0) O-Glycosyl hydrolases family 17 protein; FUNCTIONS IN: cation binding, hydrolase activity, hydrolyzing O-glycosyl compounds, catalytic activity; INVOLVED IN: carbohydrate metabolic process; LOCATED IN: anchored to plasma membrane, plasma membrane, anchored to membrane, plant-type cell wall; EXPRESSED IN: 23 plant structures; …
FvH4_1g06450	2.28385e-05	0.000135486	0.900629	0.98159	0.182426	0.0376128	0.326494	0.504123	0.260203	2.66052	1.43907	1.44018	1.54405	0.796962	0.540897	0.541317	0.626721	-0.327416	-0.886574	-0.885456	0.504123	2.66052	UniRef90_UPI0002C34F04	UniRef90_UPI0002C34F04 PREDICTED: cactin-like n=1 Tax=Fragaria vesca subsp. vesca RepID=UPI0002C34F04	GO:0005515	Molecular Function:protein binding	NA	NA	not assigned.no ontology	(at1g03910 : 423.0) EXPRESSED IN: 24 plant structures; EXPRESSED DURING: 13 growth stages; CONTAINS InterPro DOMAIN/s: Cactin protein, cactus-binding domain, C-terminal (InterPro:IPR019134), Cactin, central region (InterPro:IPR018816); BEST Arabidopsis thaliana protein match is: unknown protein (TAIR:AT2G36815.2). & (loc os03g58590 : 403.0) no description available & (gnl|cdd|37581 : 339.0) no de…
FvH4_1g06460	0.129575	0.238112	0.516022	0.481292	0.121067	0.383497	0.774443	1.37861	1.37648	0.416034	0.975552	1.29769	1.78013	1.77739	2.34489	3.11919	0.831979	0.829759	1.22952	1.64117	1.37861	1.29769	UniRef90_UPI0002C33DF7	UniRef90_UPI0002C33DF7 PREDICTED: caffeoylshikimate esterase-like n=1 Tax=Fragaria vesca subsp. vesca RepID=UPI0002C33DF7	NA	NA	Lipid metabolism	NA	lipid metabolism.lipid degradation.lipases.acylglycerol lipase	(at2g39420 : 454.0) alpha/beta-Hydrolases superfamily protein; BEST Arabidopsis thaliana protein match is: alpha/beta-Hydrolases superfamily protein (TAIR:AT2G39410.2); Has 4720 Blast hits to 4720 proteins in 1453 species: Archae - 32; Bacteria - 3497; Metazoa - 120; Fungi - 143; Plants - 476; Viruses - 35; Other Eukaryotes - 417 (source: NCBI BLink). & (gnl|cdd|36668 : 431.0) no description avai…
FvH4_1g06470	1.95403e-06	1.7689e-05	0.877204	1	0.409715	0.0112631	634.484	594.436	607.991	288.314	316.618	406.347	0.936882	0.958245	1.09817	1.40939	-0.0940605	-0.0615337	0.135103	0.495071	634.484	406.347	UniRef90_P0C0Y3	UniRef90_P0C0Y3 Profilin n=6 Tax=rosids RepID=PROF FRAAN	GO:0003779	Molecular Function:actin binding	Cell mobility	NA	cell.organisation	(p25816|prof betve : 194.0) Profilin (Pollen allergen Bet v 2) (Bet v II) - Betula verrucosa (White birch) (Betula pendula) & (at4g29340 : 182.0) Profilin is a low-molecular weight, actin monomer-binding protein that regulates the organization of actin cytoskeleton in eukaryotes, including higher plants. PRF4 and PRF5 are late pollen-specific and are not detectable in other cell types of the plan…
FvH4_1g06480	4.94001e-05	0.000260659	1	0.988765	0.496951	0.0230163	25.948	25.7965	23.9319	32.6233	36.1078	45.4864	0.994159	0.922302	1.10681	1.39429	-0.00845138	-0.116688	0.146408	0.479532	25.948	45.4864	UniRef90_A0A061GKX9	UniRef90_A0A061GKX9 DERLIN-1, putative n=1 Tax=Theobroma cacao RepID=A0A061GKX9 THECC	NA	NA	Folding, sorting and degradation	NA	protein.degradation	(at4g29330 : 316.0) DERLIN-1 (DER1); CONTAINS InterPro DOMAIN/s: Der1-like (InterPro:IPR007599); BEST Arabidopsis thaliana protein match is: DERLIN-2.2 (TAIR:AT4G04860); Has 918 Blast hits to 916 proteins in 241 species: Archae - 0; Bacteria - 22; Metazoa - 340; Fungi - 200; Plants - 147; Viruses - 0; Other Eukaryotes - 209 (source: NCBI BLink). & (q06397|derl1 orysa : 284.0) Derlin-1 (DER1-like …
FvH4_1g06490	1.36283e-05	8.79672e-05	0.0783122	0.123943	0.959847	0.928627	5.72317	2.21359	2.65989	1.02917	1.26646	1.16731	0.386776	0.464758	1.23057	1.13423	-1.37043	-1.10545	0.299327	0.181717	5.72317	1.26646	UniRef90_UPI0002C355A8	UniRef90_UPI0002C355A8 PREDICTED: uncharacterized protein LOC101301714 n=1 Tax=Fragaria vesca subsp. vesca RepID=UPI0002C355A8	NA	NA	NA	NA	not assigned.unknown	(at4g29310 : 506.0) Protein of unknown function (DUF1005); FUNCTIONS IN: molecular function unknown; INVOLVED IN: biological process unknown; LOCATED IN: plant-type cell wall; EXPRESSED IN: stem; CONTAINS InterPro DOMAIN/s: Protein of unknown function DUF1005 (InterPro:IPR010410); BEST Arabidopsis thaliana protein match is: Protein of unknown function (DUF1005) (TAIR:AT1G10020); Has 138 Blast hit…
FvH4_1g06500	0.116235	0.217268	0.825946	1	1	0.299164	10.9838	9.21727	10.039	6.24958	6.31421	6.84674	0.839173	0.913982	1.01034	1.09555	-0.252961	-0.129762	0.0148429	0.131659	10.9838	6.84674	UniRef90_UPI0002C31098	UniRef90_UPI0002C31098 PREDICTED: acid phosphatase 1 n=1 Tax=Fragaria vesca subsp. vesca RepID=UPI0002C31098	NA	NA	NA	NA	misc.acid and other phosphatases	(at5g51260 : 126.0) HAD superfamily, subfamily IIIB acid phosphatase ; FUNCTIONS IN: acid phosphatase activity; INVOLVED IN: biological process unknown; LOCATED IN: endomembrane system; EXPRESSED IN: 24 plant structures; EXPRESSED DURING: 15 growth stages; CONTAINS InterPro DOMAIN/s: Acid phosphatase (Class B) (InterPro:IPR005519), Vegetative storage protein/acid phosphatase (InterPro:IPR014403),…
FvH4_1g06510	2.14278e-05	0.000128369	0.0168422	0.0377363	1	1	2.01446	0.36088	0.513555	0.214481	0.249156	0.213462	0.179145	0.254934	1.16167	0.995248	-2.4808	-1.9718	0.216196	-0.00687149	2.01446	0.249156	UniRef90_UPI0002C3146B	UniRef90_UPI0002C3146B PREDICTED: leucine-rich repeat extensin-like protein 4 n=1 Tax=Fragaria vesca subsp. vesca RepID=UPI0002C3146B	GO:0005515	Molecular Function:protein binding	NA	NA	cell wall.cell wall proteins.LRR	(at4g29240 : 464.0) Leucine-rich repeat (LRR) family protein; INVOLVED IN: biological process unknown; LOCATED IN: endomembrane system; EXPRESSED IN: 19 plant structures; EXPRESSED DURING: 13 growth stages; CONTAINS InterPro DOMAIN/s: Leucine-rich repeat-containing N-terminal domain, type 2 (InterPro:IPR013210), Leucine-rich repeat (InterPro:IPR001611); BEST Arabidopsis thaliana protein match is:…
FvH4_1g06520	0.0133093	0.0333936	0.870173	0.813721	0.0184529	0.0856439	79.5881	84.5863	85.5601	66.6968	96.1935	90.3839	1.0628	1.07504	1.44225	1.35515	0.0878709	0.104385	0.528321	0.438448	85.5601	96.1935	UniRef90_UPI0002C354C5	UniRef90_UPI0002C354C5 PREDICTED: putative dual specificity protein phosphatase DSP8 n=1 Tax=Fragaria vesca subsp. vesca RepID=UPI0002C354C5	GO:0016791	Molecular Function:phosphatase activity	Xenobiotics biodegradation and metabolism	NA	not assigned.unknown	(loc os01g53710 : 313.0) no description available & (at2g35680 : 303.0) Phosphotyrosine protein phosphatases superfamily protein; FUNCTIONS IN: phosphatase activity, protein tyrosine phosphatase activity, protein tyrosine/serine/threonine phosphatase activity; INVOLVED IN: protein amino acid dephosphorylation, dephosphorylation; LOCATED IN: cellular component unknown; EXPRESSED IN: 24 plant struc…
FvH4_1g06530	0.000402764	0.00158075	0.75246	1	0.709653	0.710235	1.97039	2.47197	2.12888	0.630657	0.415426	0.430618	1.25456	1.08044	0.658719	0.682807	0.327184	0.111617	-0.602264	-0.550449	2.47197	0.630657	UniRef90_UPI0005C8DD8E	UniRef90_UPI0005C8DD8E PREDICTED: myb-like protein Q isoform X1 n=4 Tax=Fragaria vesca subsp. vesca RepID=UPI0005C8DD8E	GO:0006355	Biological Process:regulation of transcription, DNA-templated	NA	NAC	development.unspecified	(at4g29230 : 390.0) NAC domain containing protein 75 (NAC075); FUNCTIONS IN: sequence-specific DNA binding transcription factor activity; INVOLVED IN: multicellular organismal development, regulation of transcription; EXPRESSED IN: inflorescence meristem, flower; EXPRESSED DURING: petal differentiation and expansion stage; CONTAINS InterPro DOMAIN/s: No apical meristem (NAM) protein (InterPro:IPR…
FvH4_1g06540	0.0358235	0.078894	0.114226	0.19176	0.666583	0.621537	6.1165	9.85173	9.94833	8.1368	9.93333	9.91406	1.61068	1.62648	1.22079	1.21842	0.687672	0.70175	0.287816	0.285016	9.94833	9.93333	UniRef90_UPI0002C3001C	UniRef90_UPI0002C3001C PREDICTED: mitochondrial-processing peptidase subunit alpha-like n=1 Tax=Fragaria vesca subsp. vesca RepID=UPI0002C3001C	GO:0004222	Molecular Function:metalloendopeptidase activity	Translation	NA	protein.targeting.mitochondria	(p29677|mppa soltu : 574.0) Mitochondrial-processing peptidase alpha subunit, mitochondrial precursor (EC 3.4.24.64) (Alpha-MPP) (Ubiquinol-cytochrome-c reductase subunit II) (EC 1.10.2.2) - Solanum tuberosum (Potato) & (loc os01g53700 : 552.0) no description available & (at1g51980 : 489.0) Insulinase (Peptidase family M16) protein; FUNCTIONS IN: metalloendopeptidase activity, ATP binding; INVOLV…
FvH4_1g06570	0.000603863	0.00223212	0.372228	0.412294	0.136004	1	5.4035	4.44934	4.36562	2.84601	4.12448	2.76772	0.823419	0.807925	1.44922	0.972494	-0.280301	-0.307706	0.535272	-0.0402393	5.4035	4.12448	UniRef90_UPI0002C351B5	UniRef90_UPI0002C351B5 PREDICTED: ATP-dependent 6-phosphofructokinase 3-like n=1 Tax=Fragaria vesca subsp. vesca RepID=UPI0002C351B5	GO:0006002	Biological Process:fructose 6-phosphate metabolic process	Signal transduction	NA	glycolysis.cytosolic branch.phosphofructokinase (PFK)	(at4g26270 : 793.0) phosphofructokinase 3 (PFK3); CONTAINS InterPro DOMAIN/s: Pyrophosphate-dependent phosphofructokinase TP0108 (InterPro:IPR012004), Phosphofructokinase (InterPro:IPR000023); BEST Arabidopsis thaliana protein match is: phosphofructokinase 7 (TAIR:AT5G56630); Has 30201 Blast hits to 17322 proteins in 780 species: Archae - 12; Bacteria - 1396; Metazoa - 17338; Fungi - 3422; Plants…
FvH4_1g06580	0.000199494	0.000863588	0.0656053	0.0609817	0.282135	0.331904	22.1017	15.9192	16.5595	48.7048	30.8139	31.7203	0.720268	0.74924	0.632667	0.651278	-0.473394	-0.4165	-0.660483	-0.618656	22.1017	48.7048	UniRef90_O82201	UniRef90_O82201 AP-4 complex subunit sigma n=9 Tax=Mesangiospermae RepID=AP4S ARATH	GO:0015031	Biological Process:protein transport	Transport and catabolism	NA	protein.targeting.secretory pathway.unspecified	(at2g19790 : 226.0) SNARE-like superfamily protein; FUNCTIONS IN: protein transporter activity; INVOLVED IN: intracellular protein transport, transport, protein transport; LOCATED IN: clathrin vesicle coat; EXPRESSED IN: 24 plant structures; EXPRESSED DURING: 15 growth stages; CONTAINS InterPro DOMAIN/s: Adaptor protein complex, sigma subunit (InterPro:IPR016635), Longin-like (InterPro:IPR011012)…
FvH4_1g06610	0.000133086	0.000609819	0.0993295	0.219593	0.0969275	0.0382482	35.7495	27.9813	26.8131	27.8061	23.255	20.4378	0.782702	0.750026	0.836329	0.735012	-0.353464	-0.414988	-0.257858	-0.444161	35.7495	27.8061	UniRef90_A0A059CN27	UniRef90_A0A059CN27 Uncharacterized protein n=2 Tax=Eucalyptus grandis RepID=A0A059CN27 EUCGR	GO:0006751	Biological Process:glutathione catabolic process	Metabolism of other amino acids	NA	redox.ascorbate and glutathione.glutathione	(at4g29210 : 760.0) The gene encodes a gamma-glutamyltransferase (AKA gamma-glutamyl transpeptidase, EC 2.3.2.2) that is located in the vacuole and is most active in roots. The encoded enzyme is involved in the initial degradation of glutathione conjugates in this cell compartment. It is also induced by xenobiotics and contributes to xenobiotics metabolism. Note that conflicting nomenclature exis…
FvH4_1g06620	7.49492e-05	0.000373089	0.336422	0.260918	0.113087	0.0606085	4.42318	3.51579	3.19202	3.05736	1.97881	2.1	0.794855	0.721657	0.647227	0.686867	-0.331237	-0.470614	-0.627656	-0.541896	4.42318	3.05736	UniRef90_UPI0002C31DFF	UniRef90_UPI0002C31DFF PREDICTED: uncharacterized protein LOC101309395 n=1 Tax=Fragaria vesca subsp. vesca RepID=UPI0002C31DFF	NA	NA	NA	NA	not assigned.no ontology.glycine rich proteins	(loc os01g09246.1 : 1424.0) no description available & (at5g11700 : 1372.0) BEST Arabidopsis thaliana protein match is: glycine-rich protein (TAIR:AT4G32920.3); Has 8203 Blast hits to 3102 proteins in 389 species: Archae - 3; Bacteria - 5624; Metazoa - 852; Fungi - 139; Plants - 704; Viruses - 77; Other Eukaryotes - 804 (source: NCBI BLink). & (reliability: 2744.0) & (original description: protei…
FvH4_1g06630	4.77396e-15	6.20354e-12	0.00315402	0.00406098	0.160501	0.104509	57.3841	3.90276	3.14242	2.02749	0.809711	4.37947	0.0680111	0.0547611	0.399367	2.16005	-3.87809	-4.1907	-1.32421	1.11106	57.3841	4.37947	UniRef90_UPI0002C2F9D0	UniRef90_UPI0002C2F9D0 PREDICTED: inositol oxygenase 1-like n=1 Tax=Fragaria vesca subsp. vesca RepID=UPI0002C2F9D0	GO:0055114	Biological Process:oxidation-reduction process	Carbohydrate metabolism	NA	minor CHO metabolism.myo-inositol.myo inositol oxygenases	(at2g19800 : 468.0) Encodes a myo-inositol oxygenase family gene.; myo-inositol oxygenase 2 (MIOX2); FUNCTIONS IN: inositol oxygenase activity; INVOLVED IN: syncytium formation; LOCATED IN: cytoplasm; EXPRESSED IN: 24 plant structures; EXPRESSED DURING: 14 growth stages; CONTAINS InterPro DOMAIN/s: Protein of unknown function DUF706 (InterPro:IPR007828); BEST Arabidopsis thaliana protein match is…
FvH4_1g06640	0.644083	0.79538	0.789811	1	1	1	11.8455	10.0208	11.1104	9.5722	9.62844	8.83595	0.845959	0.937942	1.00588	0.923085	-0.241341	-0.0924295	0.0084517	-0.115465	11.8455	9.62844	UniRef90_UPI0002C368C2	UniRef90_UPI0002C368C2 PREDICTED: zinc finger CCCH domain-containing protein 20 n=1 Tax=Fragaria vesca subsp. vesca RepID=UPI0002C368C2	GO:0046872	Molecular Function:metal ion binding	NA	C3H	RNA.regulation of transcription.C3H zinc finger family	(at2g19810 : 316.0) CCCH-type zinc finger family protein; CONTAINS InterPro DOMAIN/s: Zinc finger, CCCH-type (InterPro:IPR000571); BEST Arabidopsis thaliana protein match is: Zinc finger C-x8-C-x5-C-x3-H type family protein (TAIR:AT4G29190); Has 721 Blast hits to 690 proteins in 126 species: Archae - 0; Bacteria - 0; Metazoa - 152; Fungi - 6; Plants - 412; Viruses - 0; Other Eukaryotes - 151 (sou…
FvH4_1g06700	0.45261	0.625307	0.686558	0.439479	1	1	1.52352	1.04007	0.746763	0.837386	1.01186	0.822177	0.682681	0.490158	1.20836	0.981837	-0.550717	-1.02868	0.273049	-0.0264439	1.52352	1.01186	UniRef90_M0ZHL4	UniRef90_M0ZHL4 Uncharacterized protein n=1 Tax=Solanum tuberosum RepID=M0ZHL4 SOLTU	NA	NA	NA	NA	DNA.repair	(loc os09g10850 : 287.0) no description available & (at4g29170 : 286.0) A homolog of yeast, mouse and human mnd1delta protein. Null mutants exhibit normal vegetative and flower development; however, during prophase I, chromosomes become fragmented resulting in random distribution of the fragments between polyads. Both male and female meiosis are defective and strong accumulation of AtRAD51 was ob…
FvH4_1g06710	8.57806e-07	8.8948e-06	0.0275059	0.0413364	0.0418133	0.169588	8.90737	1.57782	1.90459	4.11801	0.23383	1.51174	0.177136	0.213822	0.0567822	0.367104	-2.49707	-2.22552	-4.13842	-1.44574	8.90737	4.11801	UniRef90_UPI0002C32F27	UniRef90_UPI0002C32F27 PREDICTED: arabinogalactan peptide 20-like n=1 Tax=Fragaria vesca subsp. vesca RepID=UPI0002C32F27	NA	NA	NA	NA	not assigned.unknown	no hits & (original description: protein AED:0.33 eAED:0.33 QI:245|1|1|1|1|1|2|343|64)
FvH4_1g06720	0.00454158	0.0129848	0.237536	0.707032	0.574469	1	265.38	321.078	289.916	240.957	205.712	249.448	1.20988	1.09246	0.853726	1.03524	0.274859	0.127574	-0.228155	0.0499619	321.078	249.448	UniRef90_A0A078IGT4	UniRef90_A0A078IGT4 BnaA01g07660D protein n=1 Tax=Brassica napus RepID=A0A078IGT4 BRANA	GO:0007034	Biological Process:vacuolar transport	Transport and catabolism	NA	RNA.regulation of transcription.SNF7	(at2g19830 : 188.0) SNF7.2; INVOLVED IN: vesicle-mediated transport; LOCATED IN: ESCRT III complex, plasma membrane; EXPRESSED IN: 23 plant structures; EXPRESSED DURING: 15 growth stages; CONTAINS InterPro DOMAIN/s: Snf7 (InterPro:IPR005024); BEST Arabidopsis thaliana protein match is: SNF7 family protein (TAIR:AT4G29160.3); Has 1789 Blast hits to 1789 proteins in 248 species: Archae - 16; Bacter…
FvH4_1g06730	0.110335	0.207791	0.230528	0.601454	0.839995	0.886611	8.35041	6.86241	7.17057	6.28304	6.89202	5.94623	0.821806	0.858709	1.09692	0.946393	-0.283131	-0.21976	0.133463	-0.079488	8.35041	6.89202	UniRef90_UPI0002C3001E	UniRef90_UPI0002C3001E PREDICTED: IAA-amino acid hydrolase ILR1-like 4 n=1 Tax=Fragaria vesca subsp. vesca RepID=UPI0002C3001E	GO:0008152	Biological Process:metabolic process	Xenobiotics biodegradation and metabolism	NA	hormone metabolism.auxin.synthesis-degradation	(at1g51760 : 571.0) encodes a member of the six Arabidopsis IAA-amino acid conjugate hydrolase subfamily and conjugates and conjugates IAA-Ala in vitro. Gene is expressed most strongly in roots, stems, and flowers.; IAA-ALANINE RESISTANT 3 (IAR3); FUNCTIONS IN: metallopeptidase activity, IAA-Ala conjugate hydrolase activity; INVOLVED IN: proteolysis, response to wounding; LOCATED IN: endoplasmic …
FvH4_1g06740	1.54275e-07	2.18014e-06	0.555389	0.708819	0.0799184	0.118193	3.43995	3.86598	3.79141	9.86038	6.29898	6.88381	1.12385	1.10217	0.638818	0.698128	0.168444	0.140345	-0.646524	-0.518436	3.86598	9.86038	UniRef90_UPI0002C36692	UniRef90_UPI0002C36692 PREDICTED: uncharacterized protein LOC101306458 n=1 Tax=Fragaria vesca subsp. vesca RepID=UPI0002C36692	NA	NA	NA	NA	not assigned.unknown	(at4g26240 : 213.0) unknown protein; Has 30201 Blast hits to 17322 proteins in 780 species: Archae - 12; Bacteria - 1396; Metazoa - 17338; Fungi - 3422; Plants - 5037; Viruses - 0; Other Eukaryotes - 2996 (source: NCBI BLink). & (loc os01g37850 : 182.0) no description available & (reliability: 426.0) & (original description: protein AED:03 eAED:03 QI:0|1|0.88|1|0.5|0.44|9|712|230)
FvH4_1g06760	0.584927	0.736452	0.709435	0.715058	0.709653	0.780844	1.13778	1.26303	0.880291	0.905119	1.29951	1.16396	1.11009	0.773694	1.43573	1.28597	0.150674	-0.370165	0.521788	0.362857	1.26303	1.29951	UniRef90_UPI0005C96F5B	UniRef90_UPI0005C96F5B PREDICTED: putative pre-mRNA-splicing factor ATP-dependent RNA helicase DHX16 n=1 Tax=Fragaria vesca subsp. vesca RepID=UPI0005C96F5B	GO:0004386	Molecular Function:helicase activity	Transcription	NA	RNA.processing.RNA helicase	(gnl|cdd|36141 : 1211.0) no description available & (loc os08g24760 : 1147.0) no description available & (at1g32490 : 1144.0) Encodes a homolog of the yeast PRP2 protein, one of four related DEAH RNA helicases identified as essential cofactors for RNA splicing.; ENHANCED SILENCING PHENOTYPE 3 (ESP3); FUNCTIONS IN: helicase activity, ATP-dependent RNA helicase activity, ATP binding, ATP-dependent …
FvH4_1g06780	0.00315103	0.00940702	0.232757	0.18831	0.339169	0.421861	157.655	137.485	128.093	154.086	208.816	211.988	0.872066	0.81249	1.35519	1.37578	-0.19749	-0.299578	0.438497	0.460249	157.655	211.988	UniRef90_UPI0004991C43	UniRef90_UPI0004991C43 PREDICTED: 60S ribosomal protein L31-like n=1 Tax=Malus domestica RepID=UPI0004991C43	GO:0005622	Cellular Component:intracellular	Translation	NA	protein.synthesis.ribosomal protein.eukaryotic.60S subunit.L31	(q9mav7|rl31 pangi : 154.0) 60S ribosomal protein L31 - Panax ginseng (Korean ginseng) & (at2g19740 : 147.0) Ribosomal protein L31e family protein; FUNCTIONS IN: structural constituent of ribosome; INVOLVED IN: translation, ribosome biogenesis; LOCATED IN: cytosolic ribosome, ribosome, cytosolic large ribosomal subunit, chloroplast, plasma membrane; EXPRESSED IN: 22 plant structures; EXPRESSED DU…
FvH4_1g06790	0.0236337	0.0551273	1	1	0.330883	0.657109	1.28485	1.28046	1.29507	1.4958	1.97844	1.60326	0.996588	1.00795	1.32266	1.07184	-0.00493074	0.0114309	0.403444	0.100093	1.29507	1.97844	UniRef90_UPI00053C9AA8	UniRef90_UPI00053C9AA8 PREDICTED: uncharacterized protein LOC104817747 isoform X1 n=4 Tax=Tarenaya hassleriana RepID=UPI00053C9AA8	GO:0046872	Molecular Function:metal ion binding	NA	NA	protein.degradation.metalloprotease	(loc os01g37825.1 : 1476.0) no description available & (at5g56730 : 1461.0) Insulinase (Peptidase family M16) protein; FUNCTIONS IN: metalloendopeptidase activity, catalytic activity, zinc ion binding, metal ion binding; INVOLVED IN: proteolysis; LOCATED IN: mitochondrion, chloroplast, plastid; EXPRESSED IN: 23 plant structures; EXPRESSED DURING: 13 growth stages; CONTAINS InterPro DOMAIN/s: Pept…
FvH4_1g06810	0.000596264	0.00221004	0.0951863	0.0595677	0.464733	0.0720365	11.4466	6.75192	6.72825	11.5798	9.8068	7.7018	0.589864	0.587796	0.846892	0.665109	-0.761546	-0.766612	-0.23975	-0.588337	11.4466	11.5798	UniRef90_UPI0002C373EC	UniRef90_UPI0002C373EC PREDICTED: histone acetyltransferase type B catalytic subunit n=1 Tax=Fragaria vesca subsp. vesca RepID=UPI0002C373EC	GO:0006325	Biological Process:chromatin organization	Replication and repair	NA	RNA.regulation of transcription.Histone acetyltransferases	(at5g56740 : 501.0) Encodes an enzyme with histone acetyltransferase activity. Histone H4 is the primary substrate for the enzyme. Prior acetylation of lysine 12 of histone H4 reduces radioactive acetylation by HAG2. HAG2 acetylates histone H4 lysine 12.; histone acetyltransferase of the GNAT family 2 (HAG2); FUNCTIONS IN: histone acetyltransferase activity, H4 histone acetyltransferase activity;…
FvH4_1g06820	0.000301778	0.0012304	0.020489	0.0588886	0.177712	0.252687	202.3	138.227	149.362	147.465	193.845	182.56	0.683277	0.738322	1.31452	1.23799	-0.549457	-0.437678	0.394536	0.307999	202.3	193.845	UniRef90_UPI0002C31AC4	UniRef90_UPI0002C31AC4 PREDICTED: 60S ribosomal protein L28-1 n=1 Tax=Fragaria vesca subsp. vesca RepID=UPI0002C31AC4	GO:0006412	Biological Process:translation	Translation	NA	protein.synthesis.ribosomal protein.eukaryotic.60S subunit.L28	(at2g19730 : 182.0) Ribosomal L28e protein family; FUNCTIONS IN: structural constituent of ribosome; INVOLVED IN: translation, ribosome biogenesis; LOCATED IN: cytosolic ribosome, ribosome, cytosolic large ribosomal subunit, chloroplast, plasma membrane; EXPRESSED IN: 23 plant structures; EXPRESSED DURING: 14 growth stages; CONTAINS InterPro DOMAIN/s: Ribosomal protein L28e (InterPro:IPR002672); …
FvH4_1g06830	0.0543834	0.112947	1	0.715058	0.416465	0.657109	0	0	0.0266924	0	1.26584	0.305791	#DIV/0!	#DIV/0!	#DIV/0!	#DIV/0!	#DIV/0!	#DIV/0!	#DIV/0!	#DIV/0!	0.0266924	1.26584	UniRef90_UPI0002C32ECB	UniRef90_UPI0002C32ECB PREDICTED: deoxyhypusine synthase isoform X1 n=1 Tax=Fragaria vesca subsp. vesca RepID=UPI0002C32ECB	GO:0008612	Biological Process:peptidyl-lysine modification to peptidyl-hypusine	NA	NA	protein.synthesis.initiation.deoxyhypusine synthase	(at5g05920 : 491.0) Encodes a deoxyhypusine synthase.; deoxyhypusine synthase (DHS); INVOLVED IN: embryo sac development, peptidyl-lysine modification to hypusine; LOCATED IN: cellular component unknown; EXPRESSED IN: 24 plant structures; EXPRESSED DURING: 13 growth stages; CONTAINS InterPro DOMAIN/s: Deoxyhypusine synthase (InterPro:IPR002773); Has 2057 Blast hits to 2052 proteins in 494 species…
FvH4_1g06840	0.255716	0.418574	1	1	0.397903	0.528653	7.37138	7.62118	7.64489	7.94411	8.86218	8.78625	1.03389	1.0371	1.11557	1.10601	0.0480782	0.0525592	0.157776	0.145362	7.64489	8.86218	0	0	GO:0008171	Molecular Function:O-methyltransferase activity	NA	NA	secondary metabolism.phenylpropanoids.lignin biosynthesis.CCoAOMT	(at4g26220 : 332.0) S-adenosyl-L-methionine-dependent methyltransferases superfamily protein; FUNCTIONS IN: O-methyltransferase activity; LOCATED IN: cytosol; EXPRESSED IN: shoot, inflorescence meristem, root, flower; EXPRESSED DURING: petal differentiation and expansion stage, seed development stages; CONTAINS InterPro DOMAIN/s: O-methyltransferase, family 3 (InterPro:IPR002935); BEST Arabidopsi…
FvH4_1g06860	0.313713	0.49659	0.728682	1	0.698148	0.812537	8.69699	9.6605	8.81389	11.829	10.0561	10.4708	1.11079	1.01344	0.850118	0.885182	0.151581	0.0192633	-0.234265	-0.175954	9.6605	11.829	UniRef90_UPI0002C2E064	UniRef90_UPI0002C2E064 PREDICTED: probable caffeoyl-CoA O-methyltransferase At4g26220 n=1 Tax=Fragaria vesca subsp. vesca RepID=UPI0002C2E064	GO:0008171	Molecular Function:O-methyltransferase activity	Biosynthesis of other secondary metabolites	NA	secondary metabolism.phenylpropanoids.lignin biosynthesis.CCoAOMT	(at4g26220 : 303.0) S-adenosyl-L-methionine-dependent methyltransferases superfamily protein; FUNCTIONS IN: O-methyltransferase activity; LOCATED IN: cytosol; EXPRESSED IN: shoot, inflorescence meristem, root, flower; EXPRESSED DURING: petal differentiation and expansion stage, seed development stages; CONTAINS InterPro DOMAIN/s: O-methyltransferase, family 3 (InterPro:IPR002935); BEST Arabidopsi…
FvH4_1g06870	0.00102178	0.0035274	0.2948	0.615642	0.358346	0.49618	4.47604	3.32126	3.86865	2.83373	3.50073	2.32855	0.742009	0.864302	1.23538	0.821726	-0.430491	-0.210393	0.304952	-0.283271	4.47604	3.50073	UniRef90_UPI0002C318DA	UniRef90_UPI0002C318DA PREDICTED: DNA-directed RNA polymerases IV and V subunit 2-like n=1 Tax=Fragaria vesca subsp. vesca RepID=UPI0002C318DA	GO:0032549	Molecular Function:ribonucleoside binding	Transcription	NA	RNA.transcription	(at3g23780 : 1630.0) This gene encodes the second largest, catalytic subunit of the nuclear DNA-dependent RNA polymerase IV (aka RNA polymerase D). The NRPD2 protein is found at nuclear foci that overlap or are adjacent to chromocentromeres but are not fully coincident with chromocentromeres. The loss of NRPD2 leads to the loss of cytosine methylation at pericentromeric 5S genes and AtSN1 retroel…
FvH4_1g06910	3.11319e-05	0.000176272	0.0146705	0.109925	0.602569	0.0143581	9.04077	19.0636	17.9538	13.1249	14.2015	20.3649	2.10863	1.98587	1.08202	1.55162	1.0763	0.989771	0.113728	0.633776	19.0636	20.3649	UniRef90_UPI0002C35973	UniRef90_UPI0002C35973 PREDICTED: mucin-5AC n=1 Tax=Fragaria vesca subsp. vesca RepID=UPI0002C35973	GO:0015031	Biological Process:protein transport	Transport and catabolism	NA	not assigned.unknown	(at2g19710 : 234.0) Regulator of Vps4 activity in the MVB pathway protein; INVOLVED IN: biological process unknown; EXPRESSED IN: 24 plant structures; EXPRESSED DURING: 15 growth stages; CONTAINS InterPro DOMAIN/s: Protein of unknown function DUF292, eukaryotic (InterPro:IPR005061); BEST Arabidopsis thaliana protein match is: Regulator of Vps4 activity in the MVB pathway protein (TAIR:AT4G29440);…
FvH4_1g06930	1.21875e-07	1.82036e-06	0.888452	0.0594488	0.0216605	0.0764767	4.90529	4.59364	3.09081	12.5221	7.0199	8.02627	0.936467	0.630097	0.560601	0.640968	-0.0947002	-0.666354	-0.834955	-0.641675	4.90529	12.5221	UniRef90_UPI0002C32180	UniRef90_UPI0002C32180 PREDICTED: probable phospholipase A2 homolog 1 n=1 Tax=Fragaria vesca subsp. vesca RepID=UPI0002C32180	NA	NA	NA	NA	lipid metabolism.lipid degradation.lysophospholipases.phospholipase A2	(loc os02g58500 : 110.0) no description available & (gnl|cdd|80306 : 99.6) no description available & (at2g19690 : 98.6) One of four PLA2 genes in Arabidopsis. Involved in stomatal opening in response to light. Expressed in guard cells.; phospholipase A2-beta (PLA2-BETA); FUNCTIONS IN: phospholipase A2 activity, calcium ion binding; INVOLVED IN: response to light stimulus, regulation of stomatal …
FvH4_1g06940	0.000785137	0.00280323	0.546212	0.172274	0.975727	0.866192	87.1833	74.3784	70.3503	102.363	99.306	106.66	0.853126	0.806923	0.970135	1.04198	-0.229169	-0.309496	-0.0437433	0.0593232	87.1833	106.66	UniRef90_UPI0002C2E7BD	UniRef90_UPI0002C2E7BD PREDICTED: uncharacterized protein LOC101310152 n=1 Tax=Fragaria vesca subsp. vesca RepID=UPI0002C2E7BD	GO:0015078	Molecular Function:hydrogen ion transmembrane transporter activity	Energy metabolism	NA	mitochondrial electron transport / ATP synthesis.F1-ATPase	(at4g26210 : 200.0) Mitochondrial ATP synthase subunit G protein; FUNCTIONS IN: hydrogen ion transmembrane transporter activity; INVOLVED IN: proton transport, ATP synthesis coupled proton transport; LOCATED IN: mitochondrial proton-transporting ATP synthase complex, coupling factor F(o); EXPRESSED IN: 22 plant structures; EXPRESSED DURING: 13 growth stages; CONTAINS InterPro DOMAIN/s: ATPase, F0…
FvH4_1g06970	1.10923e-06	1.10599e-05	1	0.676142	0.311198	0.597043	17.8309	17.5408	16.9268	42.2449	34.2109	36.2668	0.983729	0.949295	0.809825	0.858489	-0.0236673	-0.0750721	-0.304317	-0.220128	17.8309	42.2449	UniRef90_UPI0002C2EF0B	UniRef90_UPI0002C2EF0B PREDICTED: xaa-Pro dipeptidase n=1 Tax=Fragaria vesca subsp. vesca RepID=UPI0002C2EF0B	GO:0030145	Molecular Function:manganese ion binding	Xenobiotics biodegradation and metabolism	NA	protein.degradation	(at4g29490 : 793.0) Metallopeptidase M24 family protein; FUNCTIONS IN: manganese ion binding, aminopeptidase activity; INVOLVED IN: cellular process; LOCATED IN: chloroplast; EXPRESSED IN: 22 plant structures; EXPRESSED DURING: 13 growth stages; CONTAINS InterPro DOMAIN/s: Peptidase M24B, X-Pro dipeptidase/aminopeptidase P N-terminal (InterPro:IPR007865), Peptidase M24, structural domain (InterPr…
FvH4_1g06980	0.0106987	0.0275993	1	0.993814	0.468963	0.458465	0.0989876	0.0674317	0.0454341	1.16683	0.381648	0.403891	0.681213	0.458988	0.32708	0.346144	-0.553821	-1.12347	-1.61228	-1.53056	0.0989876	1.16683	UniRef90_UPI0002C31BE9	UniRef90_UPI0002C31BE9 PREDICTED: pectinesterase 31-like n=1 Tax=Fragaria vesca subsp. vesca RepID=UPI0002C31BE9	GO:0042545	Biological Process:cell wall modification	Carbohydrate metabolism	NA	cell wall.pectin*esterases.PME	(at3g29090 : 481.0) Encodes an atypical pectin methylesterase that does not require salt for its activity and has a blockwise mode of pectin demethylesterification.; pectin methylesterase 31 (PME31); FUNCTIONS IN: pectinesterase activity; INVOLVED IN: pectin metabolic process; LOCATED IN: cell wall, plant-type cell wall; EXPRESSED IN: 23 plant structures; EXPRESSED DURING: 13 growth stages; CONTA…
FvH4_1g06990	0.000117628	0.000548035	0.68053	1	0.587683	0.60688	30.269	27.1401	30.3849	41.2565	44.6415	36.6626	0.896629	1.00383	1.08205	0.88865	-0.157417	0.00551073	0.113765	-0.170312	30.3849	44.6415	UniRef90_UPI0002C324ED	UniRef90_UPI0002C324ED PREDICTED: probable protein arginine N-methyltransferase 1 n=1 Tax=Fragaria vesca subsp. vesca RepID=UPI0002C324ED	GO:0008168	Molecular Function:methyltransferase activity	Replication and repair	NA	misc.O-methyl transferases	(loc os09g19560 : 580.0) no description available & (at4g29510 : 575.0) Has arginine N-methyltransferase activity. Modifies AtMBD7.; arginine methyltransferase 11 (PRMT11); FUNCTIONS IN: protein-arginine N-methyltransferase activity; INVOLVED IN: protein amino acid methylation; LOCATED IN: nucleus; EXPRESSED IN: 22 plant structures; EXPRESSED DURING: 13 growth stages; CONTAINS InterPro DOMAIN/s: …
FvH4_1g07000	8.44168e-09	2.19791e-07	0.68053	1	0.398885	0.527167	20.5455	22.2866	20.6022	59.2637	51.8049	52.3584	1.08475	1.00276	0.874142	0.883482	0.117359	0.00397657	-0.19406	-0.178728	22.2866	59.2637	UniRef90_UPI0002C2E997	UniRef90_UPI0002C2E997 PREDICTED: uncharacterized protein LOC101311604 n=1 Tax=Fragaria vesca subsp. vesca RepID=UPI0002C2E997	NA	NA	NA	NA	not assigned.unknown	(at4g29520 : 306.0) LOCATED IN: endoplasmic reticulum, plasma membrane; EXPRESSED IN: 23 plant structures; EXPRESSED DURING: 14 growth stages; CONTAINS InterPro DOMAIN/s: Saposin B (InterPro:IPR008139); Has 137 Blast hits to 137 proteins in 50 species: Archae - 2; Bacteria - 0; Metazoa - 41; Fungi - 10; Plants - 36; Viruses - 0; Other Eukaryotes - 48 (source: NCBI BLink). & (loc os06g05740 : 270.…
FvH4_1g07040	1.05399e-05	7.06645e-05	0.367168	0.635416	1	0.0749107	5.5872	7.09747	6.6875	10.5906	10.4687	9.71357	1.27031	1.19693	0.988495	0.917189	0.34518	0.259341	-0.0166944	-0.124709	7.09747	10.5906	UniRef90_UPI0002C2F4ED	UniRef90_UPI0002C2F4ED PREDICTED: glutamate--tRNA ligase, cytoplasmic n=2 Tax=Fragaria vesca subsp. vesca RepID=UPI0002C2F4ED	GO:0005524	Molecular Function:ATP binding	Amino acid metabolism	NA	protein.aa activation.glutamate-tRNA ligase	(at5g26710 : 1041.0) Glutamyl/glutaminyl-tRNA synthetase, class Ic; FUNCTIONS IN: glutamate-tRNA ligase activity; INVOLVED IN: glutamyl-tRNA aminoacylation, translation, tRNA aminoacylation, tRNA aminoacylation for protein translation; LOCATED IN: cytoplasm; EXPRESSED IN: 24 plant structures; EXPRESSED DURING: 13 growth stages; CONTAINS InterPro DOMAIN/s: Aminoacyl-tRNA synthetase, class I, conse…
FvH4_1g07060	0.00694876	0.0188976	0.367436	0.700513	0.409715	1	6.36582	5.41588	5.7436	6.61503	8.05483	6.7339	0.850775	0.902256	1.21766	1.01797	-0.233151	-0.148391	0.284106	0.0256941	6.36582	8.05483	UniRef90_UPI0005C9A2B0	UniRef90_UPI0005C9A2B0 PREDICTED: uncharacterized protein LOC101312667 n=1 Tax=Fragaria vesca subsp. vesca RepID=UPI0005C9A2B0	NA	NA	NA	NA	not assigned.unknown	(loc os01g41640 : 175.0) no description available & (at5g11780 : 134.0) unknown protein; Has 37 Blast hits to 37 proteins in 12 species: Archae - 0; Bacteria - 0; Metazoa - 0; Fungi - 3; Plants - 34; Viruses - 0; Other Eukaryotes - 0 (source: NCBI BLink). & (reliability: 268.0) & (original description: protein AED:0.00 eAED:0.00 QI:115|1|1|1|1|1|5|366|481)
FvH4_1g07080	0.000784099	0.00280058	0.142477	0.026463	1	0.0843892	0.234708	1.25115	1.46352	0.99201	1.04365	1.72548	5.33066	6.23548	1.05205	1.73938	2.41431	2.6405	0.0732084	0.798575	1.46352	1.72548	0	0	GO:0005515	Molecular Function:protein binding	Folding, sorting and degradation	NA	stress.abiotic.heat	(at5g37670 : 174.0) HSP20-like chaperones superfamily protein; CONTAINS InterPro DOMAIN/s: Heat shock protein Hsp20 (InterPro:IPR002068), HSP20-like chaperone (InterPro:IPR008978); BEST Arabidopsis thaliana protein match is: HSP20-like chaperones superfamily protein (TAIR:AT1G59860); Has 1807 Blast hits to 1807 proteins in 277 species: Archae - 0; Bacteria - 0; Metazoa - 736; Fungi - 347; Plants …
FvH4_1g07090	0.00729094	0.0197028	0.843861	0.59319	0.299833	0.646372	4.22785	3.59877	2.88974	7.60889	4.65701	5.78433	0.851206	0.6835	0.612048	0.760207	-0.23242	-0.548986	-0.708282	-0.395535	4.22785	7.60889	UniRef90_A0A0K9PSH7	UniRef90_A0A0K9PSH7 Pollen-specific protein SF21 n=1 Tax=Zostera marina RepID=A0A0K9PSH7 ZOSMR	NA	NA	NA	NA	transport.hormones.auxin	(at5g56750 : 596.0) N-MYC downregulated-like 1 (NDL1); CONTAINS InterPro DOMAIN/s: Pollen specific protein SF21 (InterPro:IPR015511), Ndr (InterPro:IPR004142); BEST Arabidopsis thaliana protein match is: N-MYC downregulated-like 3 (TAIR:AT2G19620); Has 776 Blast hits to 775 proteins in 111 species: Archae - 2; Bacteria - 48; Metazoa - 563; Fungi - 0; Plants - 132; Viruses - 0; Other Eukaryotes - …
FvH4_1g07100	0.0193743	0.0464231	0.643524	0.252433	0.299833	0.336166	1.34692	1.65204	2.00176	0.831124	1.46413	1.60503	1.22653	1.48618	1.76163	1.93116	0.294581	0.571608	0.816909	0.949467	2.00176	1.60503	UniRef90_UPI0002C2E931	UniRef90_UPI0002C2E931 PREDICTED: inorganic pyrophosphatase 3 n=1 Tax=Fragaria vesca subsp. vesca RepID=UPI0002C2E931	GO:0016791	Molecular Function:phosphatase activity	Metabolism of cofactors and vitamins	NA	misc.acid and other phosphatases	(gnl|cdd|70360 : 307.0) no description available & (at4g29530 : 305.0) Pyridoxal phosphate phosphatase-related protein; FUNCTIONS IN: phosphatase activity, catalytic activity; INVOLVED IN: metabolic process; LOCATED IN: cellular component unknown; EXPRESSED IN: 21 plant structures; EXPRESSED DURING: 15 growth stages; CONTAINS InterPro DOMAIN/s: Pyridoxal phosphate phosphatase, PHOSPHO2 (InterPro:…
FvH4_1g07110	0.0318577	0.0712867	0.641529	0.715058	0.399969	0.0992026	2.89189	3.33138	3.49344	2.78245	3.32332	4.19382	1.15197	1.20801	1.19439	1.50724	0.204106	0.272637	0.256269	0.591911	3.49344	4.19382	UniRef90_UPI0002C2E9FB	UniRef90_UPI0002C2E9FB PREDICTED: graves disease carrier protein n=1 Tax=Fragaria vesca subsp. vesca RepID=UPI0002C2E9FB	GO:0055085	Biological Process:transmembrane transport	Replication and repair	NA	transport.metabolite transporters at the mitochondrial membrane	(at4g26180 : 428.0) Mitochondrial substrate carrier family protein; FUNCTIONS IN: binding, transporter activity; INVOLVED IN: transport, mitochondrial transport, transmembrane transport; LOCATED IN: mitochondrial inner membrane, membrane; EXPRESSED IN: 9 plant structures; EXPRESSED DURING: M germinated pollen stage, 4 anthesis, petal differentiation and expansion stage, E expanded cotyledon stage…
FvH4_1g07130	0.0958347	0.184165	0.61909	0.996684	0.260008	0.680673	7.98594	6.52181	7.48605	5.36627	8.48787	6.22573	0.816662	0.937404	1.58171	1.16016	-0.292189	-0.093257	0.661484	0.214325	7.98594	8.48787	UniRef90_UPI0002C366E4	UniRef90_UPI0002C366E4 PREDICTED: pentatricopeptide repeat-containing protein At2g15690-like n=1 Tax=Fragaria vesca subsp. vesca RepID=UPI0002C366E4	GO:0005515	Molecular Function:protein binding	NA	NA	not assigned.no ontology.pentatricopeptide (PPR) repeat-containing protein	(at2g15690 : 363.0) Tetratricopeptide repeat (TPR)-like superfamily protein; CONTAINS InterPro DOMAIN/s: Pentatricopeptide repeat (InterPro:IPR002885); BEST Arabidopsis thaliana protein match is: Pentatricopeptide repeat (PPR) superfamily protein (TAIR:AT4G32450); Has 33034 Blast hits to 15947 proteins in 677 species: Archae - 2; Bacteria - 822; Metazoa - 2903; Fungi - 1398; Plants - 25666; Virus…
FvH4_1g07140	0.192612	0.330993	0.0604065	0.589898	1	0.610948	44.7762	66.347	64.4615	56.5855	55.9028	48.7096	1.48175	1.43964	0.987935	0.860814	0.567299	0.525706	-0.0175123	-0.216227	66.347	56.5855	UniRef90_S8BYC0	UniRef90_S8BYC0 Uncharacterized protein n=1 Tax=Genlisea aurea RepID=S8BYC0 9LAMI	GO:0009001	Molecular Function:serine O-acetyltransferase activity	Energy metabolism	NA	amino acid metabolism.synthesis.serine-glycine-cysteine group.cysteine.SAT	(at5g56760 : 398.0) Encodes a cytosolic serine O-acetyltransferase involved in sulfur assimilation and cysteine biosynthesis. Expressed in the vascular system.; serine acetyltransferase 1;1 (SERAT1;1); FUNCTIONS IN: serine O-acetyltransferase activity; INVOLVED IN: cysteine biosynthetic process from serine; LOCATED IN: cytosol; EXPRESSED IN: 26 plant structures; EXPRESSED DURING: 15 growth stages…
FvH4_1g07150	1.74028e-08	3.89593e-07	0.0180278	0.046322	0.641867	0.532311	4.97535	13.3042	11.4257	4.72823	5.08477	4.97517	2.67403	2.29647	1.07541	1.05223	1.41901	1.19942	0.104883	0.0734454	13.3042	5.08477	UniRef90_UPI0005CA120F	UniRef90_UPI0005CA120F PREDICTED: uncharacterized protein LOC101314891 isoform X1 n=2 Tax=Fragaria vesca subsp. vesca RepID=UPI0005CA120F	NA	NA	NA	HRT	DNA.synthesis/chromatin structure	(at5g56780 : 277.0) effector of transcription2 (ET2); BEST Arabidopsis thaliana protein match is: unknown protein (TAIR:AT4G26170); Has 86 Blast hits to 52 proteins in 16 species: Archae - 0; Bacteria - 0; Metazoa - 0; Fungi - 0; Plants - 86; Viruses - 0; Other Eukaryotes - 0 (source: NCBI BLink). & (loc os07g39800 : 194.0) no description available & (reliability: 554.0) & (original description: …
FvH4_1g07160	0.00124058	0.00417983	0.0269225	0.21205	1	0.515015	13.2958	23.1476	21.9577	24.8954	25.1308	22.3773	1.74097	1.65147	1.00946	0.898853	0.799889	0.723751	0.0135788	-0.153843	23.1476	25.1308	0	0	GO:0005524	Molecular Function:ATP binding	NA	NA	signalling.receptor kinases.proline extensin like	(at3g13690 : 807.0) Protein kinase protein with adenine nucleotide alpha hydrolases-like domain; FUNCTIONS IN: protein tyrosine kinase activity, protein kinase activity, kinase activity, ATP binding; INVOLVED IN: protein amino acid phosphorylation; LOCATED IN: cellular component unknown; EXPRESSED IN: 23 plant structures; EXPRESSED DURING: 13 growth stages; CONTAINS InterPro DOMAIN/s: Protein kin…
FvH4_1g07170	7.62884e-11	6.05815e-09	1	0.742538	0.00971567	0.00826157	1.82845	1.80347	2.20049	20.9763	5.20449	4.70415	0.986339	1.20347	0.248113	0.22426	-0.0198452	0.2672	-2.01093	-2.15676	2.20049	20.9763	UniRef90_UPI0002C31CAE	UniRef90_UPI0002C31CAE PREDICTED: protein REVEILLE 5-like n=1 Tax=Fragaria vesca subsp. vesca RepID=UPI0002C31CAE	GO:0008270	Molecular Function:zinc ion binding	NA	MYB-related	RNA.regulation of transcription.MYB-related transcription factor family	(at5g56840 : 176.0) myb-like transcription factor family protein; CONTAINS InterPro DOMAIN/s: SANT, DNA-binding (InterPro:IPR001005), Homeodomain-like (InterPro:IPR009057), Myb, DNA-binding (InterPro:IPR014778), Zinc finger, CCHC-type (InterPro:IPR001878), HTH transcriptional regulator, Myb-type, DNA-binding (InterPro:IPR017930), Myb-like DNA-binding domain, SHAQKYF class (InterPro:IPR006447); BE…
FvH4_1g07180	0.000349044	0.00139657	0.0147158	0.0146922	0.51815	0.83144	3.38744	1.48566	1.22883	2.91766	2.0272	2.55013	0.438579	0.362761	0.694805	0.874034	-1.18909	-1.46291	-0.52532	-0.194239	3.38744	2.91766	UniRef90_UPI0002C2ED8D	UniRef90_UPI0002C2ED8D PREDICTED: K(+) efflux antiporter 4-like n=1 Tax=Fragaria vesca subsp. vesca RepID=UPI0002C2ED8D	GO:0016021	Cellular Component:integral component of membrane	NA	NA	transport.potassium	(at2g19600 : 740.0) member of Putative potassium proton antiporter family; K+ efflux antiporter 4 (KEA4); FUNCTIONS IN: potassium:hydrogen antiporter activity, potassium ion transmembrane transporter activity; INVOLVED IN: potassium ion transport, cation transport, transmembrane transport; LOCATED IN: endomembrane system, integral to membrane; EXPRESSED IN: 22 plant structures; EXPRESSED DURING: …
FvH4_1g07190	5.567e-09	1.60757e-07	0.382667	0.436841	0.00685278	0.00990426	6.63159	5.11598	4.93778	18.046	2.03714	4.97204	0.771457	0.744586	0.112886	0.27552	-0.374343	-0.42549	-3.14706	-1.85977	6.63159	18.046	UniRef90_UPI0002C370DC	UniRef90_UPI0002C370DC PREDICTED: uncharacterized protein LOC101315183 n=1 Tax=Fragaria vesca subsp. vesca RepID=UPI0002C370DC	GO:0055114	Biological Process:oxidation-reduction process	Amino acid metabolism	NA	hormone metabolism.ethylene.synthesis-degradation.1-aminocyclopropane-1-carboxylate oxidase	(at2g19590 : 457.0) encodes a protein whose sequence is similar to 1-aminocyclopropane-1-carboxylate oxidase; ACC oxidase 1 (ACO1); CONTAINS InterPro DOMAIN/s: Oxoglutarate/iron-dependent oxygenase (InterPro:IPR005123); BEST Arabidopsis thaliana protein match is: 2-oxoglutarate (2OG) and Fe(II)-dependent oxygenase superfamily protein (TAIR:AT1G12010); Has 7815 Blast hits to 7777 proteins in 927 s…
FvH4_1g07210	1.69672e-06	1.57027e-05	0.167029	0.149304	0.309375	0.603836	11.738	7.89897	7.4526	4.15456	1.71957	2.78198	0.672937	0.63491	0.4139	0.66962	-0.571456	-0.655375	-1.27265	-0.578586	11.738	4.15456	UniRef90_UPI0002C2E151	UniRef90_UPI0002C2E151 PREDICTED: tetraspanin-2 n=1 Tax=Fragaria vesca subsp. vesca RepID=UPI0002C2E151	GO:0016021	Cellular Component:integral component of membrane	NA	NA	development.unspecified	(at2g19580 : 289.0) Member of TETRASPANIN family; tetraspanin2 (TET2); FUNCTIONS IN: molecular function unknown; INVOLVED IN: aging; LOCATED IN: endomembrane system, integral to membrane; EXPRESSED IN: 21 plant structures; EXPRESSED DURING: 13 growth stages; CONTAINS InterPro DOMAIN/s: Tetraspanin (InterPro:IPR018499), Tetraspanin, subgroup (InterPro:IPR000301); BEST Arabidopsis thaliana protein …
FvH4_1g07220	0.500894	0.66519	0.236846	0.742541	1	0.806386	2.40854	1.74985	2.06148	2.09344	2.22097	1.76235	0.726516	0.855903	1.06092	0.841845	-0.460933	-0.22448	0.0853132	-0.248374	2.40854	2.22097	UniRef90_UPI0002C2F1DC	UniRef90_UPI0002C2F1DC PREDICTED: uncharacterized protein LOC101291956 n=1 Tax=Fragaria vesca subsp. vesca RepID=UPI0002C2F1DC	GO:0008168	Molecular Function:methyltransferase activity	NA	NA	not assigned.unknown	(at4g29590 : 415.0) S-adenosyl-L-methionine-dependent methyltransferases superfamily protein; FUNCTIONS IN: methyltransferase activity; INVOLVED IN: metabolic process; LOCATED IN: chloroplast; EXPRESSED IN: 23 plant structures; EXPRESSED DURING: 13 growth stages; CONTAINS InterPro DOMAIN/s: Methyltransferase type 11 (InterPro:IPR013216); BEST Arabidopsis thaliana protein match is: S-adenosyl-L-me…
FvH4_1g07230	8.16931e-11	6.3636e-09	0.0479352	0.063486	0.00583245	0.00890747	25.8559	17.557	15.7098	85.1141	35.181	34.08	0.679033	0.607591	0.413339	0.400403	-0.558447	-0.718827	-1.2746	-1.32047	25.8559	85.1141	UniRef90_UPI0002C36A73	UniRef90_UPI0002C36A73 PREDICTED: cytidine deaminase 1-like n=1 Tax=Fragaria vesca subsp. vesca RepID=UPI0002C36A73	GO:0008270	Molecular Function:zinc ion binding	Nucleotide metabolism	HRT	nucleotide metabolism.degradation	(at2g19570 : 372.0) Encodes a cytidine deaminase that deaminates cytidine and deoxycytidine and is competitively inhibited by cytosine-containing compounds.; cytidine deaminase 1 (CDA1); CONTAINS InterPro DOMAIN/s: Cytidine deaminase, homodimeric (InterPro:IPR006263), APOBEC/CMP deaminase, zinc-binding (InterPro:IPR016192), CMP/dCMP deaminase, zinc-binding (InterPro:IPR002125), Cytidine deaminase…
FvH4_1g07240	0.00605897	0.0167454	0.695087	1	1	0.399834	7.59516	8.73683	8.13721	12.1661	11.6952	10.9205	1.15032	1.07137	0.961293	0.897617	0.20203	0.0994554	-0.0569518	-0.155828	8.73683	12.1661	UniRef90_UPI0002C306CD	UniRef90_UPI0002C306CD PREDICTED: PRA1 family protein F3-like n=1 Tax=Fragaria vesca subsp. vesca RepID=UPI0002C306CD	NA	NA	NA	NA	not assigned.unknown	(gnl|cdd|38352 : 157.0) no description available & (at4g29660 : 132.0) EMBRYO DEFECTIVE 2752 (EMB2752); Has 30201 Blast hits to 17322 proteins in 780 species: Archae - 12; Bacteria - 1396; Metazoa - 17338; Fungi - 3422; Plants - 5037; Viruses - 0; Other Eukaryotes - 2996 (source: NCBI BLink). & (loc os05g46280 : 131.0) no description available & (gnl|cdd|86276 : 117.0) no description available & …
FvH4_1g07250	0.164681	0.291709	0.343685	0.397523	1	1	2.1483	1.65749	2.94111	2.52842	2.40258	2.53932	0.771534	1.36904	0.950231	1.00431	-0.374198	0.453163	-0.0736493	0.0062058	2.94111	2.53932	UniRef90_UPI0002C3708E	UniRef90_UPI0002C3708E PREDICTED: protein SAWADEE HOMEODOMAIN HOMOLOG 1-like isoform X1 n=2 Tax=Fragaria vesca subsp. vesca RepID=UPI0002C3708E	GO:0003682	Molecular Function:chromatin binding	NA	NA	RNA.regulation of transcription.HB,Homeobox transcription factor family	(at1g15215 : 208.0) BEST Arabidopsis thaliana protein match is: sequence-specific DNA binding transcription factors;sequence-specific DNA binding (TAIR:AT3G18380); Has 35333 Blast hits to 34131 proteins in 2444 species: Archae - 798; Bacteria - 22429; Metazoa - 974; Fungi - 991; Plants - 531; Viruses - 0; Other Eukaryotes - 9610 (source: NCBI BLink). & (loc os09g17770.2 : 186.0) no description av…
FvH4_1g07270	0.227119	0.379546	1	0.906456	0.343645	0.480611	22.3133	22.0561	24.1096	27.8255	22.0945	22.6408	0.988473	1.08051	0.794039	0.813671	-0.0167267	0.111707	-0.332719	-0.297482	24.1096	27.8255	UniRef90_UPI0002C3273A	UniRef90_UPI0002C3273A PREDICTED: thioredoxin-like 2, chloroplastic n=1 Tax=Fragaria vesca subsp. vesca RepID=UPI0002C3273A	GO:0045454	Biological Process:cell redox homeostasis	NA	NA	redox.thioredoxin	(at4g29670 : 258.0) Encodes a member of the thioredoxin family protein. Located in the chloroplast. Shows high activity towards the chloroplast 2-Cys peroxiredoxin A, and poor activity towards the chloroplast NADP-malate dehydrogenase.; atypical CYS HIS rich thioredoxin 2 (ACHT2); FUNCTIONS IN: oxidoreductase activity, acting on sulfur group of donors, disulfide as acceptor; INVOLVED IN: cell red…
FvH4_1g07280	0.204324	0.347051	1	0.715058	1	0.43508	97.9168	100.015	107.556	122.41	118.329	94.1056	1.02143	1.09844	0.96666	0.768774	0.0305884	0.13546	-0.0489201	-0.379368	107.556	122.41	UniRef90_UPI0002C31EE7	UniRef90_UPI0002C31EE7 PREDICTED: ectonucleotide pyrophosphatase/phosphodiesterase family member 3 n=1 Tax=Fragaria vesca subsp. vesca RepID=UPI0002C31EE7	GO:0003824	Molecular Function:catalytic activity	Metabolism of cofactors and vitamins	NA	nucleotide metabolism.phosphotransfer and pyrophosphatases.misc	(at4g29680 : 694.0) Alkaline-phosphatase-like family protein; FUNCTIONS IN: hydrolase activity, catalytic activity; INVOLVED IN: metabolic process, nucleotide metabolic process; LOCATED IN: vacuole; EXPRESSED IN: 23 plant structures; EXPRESSED DURING: 13 growth stages; CONTAINS InterPro DOMAIN/s: Alkaline phosphatase-like, alpha/beta/alpha (InterPro:IPR017849), Type I phosphodiesterase/nucleotide…
FvH4_1g07290	0.0188586	0.0453278	0.225633	0.62307	0.349928	0.243219	2.20954	3.58053	3.52966	6.17878	4.06015	3.8252	1.62048	1.59746	0.657112	0.619088	0.696424	0.67578	-0.60579	-0.691784	3.58053	6.17878	UniRef90_UPI0004E5ACC0	UniRef90_UPI0004E5ACC0 PREDICTED: PCI domain-containing protein 2 n=2 Tax=Arecaceae RepID=UPI0004E5ACC0	GO:0005515	Molecular Function:protein binding	NA	NA	protein.degradation.ubiquitin.proteasom	(at2g19560 : 630.0) encodes a protein with a PAM domain involved in ethylene signaling. eer5 mutants show ethylene hypersensitivity in relation to hypocotyl elongation. EER5 interacts with EIN2 and with COP9 in Y2H assays. EIN3 protein levels are the same in WT and eer5-1 mutants. EER5 may be involved in promoting a dampening of the ethylene response.; ENHANCED ETHYLENE RESPONSE 5 (EER5); CONTAIN…
FvH4_1g07300	0.000869559	0.00306522	0.562613	1	0.0100938	0.502749	19.2851	17.9676	19.2602	22.9978	30.056	26.4523	0.931682	0.998709	1.30691	1.15021	-0.102091	-0.00186344	0.386155	0.201896	19.2851	30.056	0	0	GO:0005515	Molecular Function:protein binding	Translation	NA	development.unspecified	(at2g19540 : 607.0) Transducin family protein / WD-40 repeat family protein; CONTAINS InterPro DOMAIN/s: Histone-binding protein RBBP4 (InterPro:IPR022052), WD40 repeat 2 (InterPro:IPR019782), WD40 repeat-like-containing domain (InterPro:IPR011046), WD40-repeat-containing domain (InterPro:IPR017986), WD40/YVTN repeat-like-containing domain (InterPro:IPR015943), WD40 repeat (InterPro:IPR001680), W…
FvH4_1g07370	3.09106e-05	0.000175262	0.82423	0.26047	0.144884	0.057879	1.8624	1.72282	1.30891	0.523656	0.862324	1.31665	0.925054	0.702809	1.64674	2.51435	-0.11239	-0.508795	0.71961	1.33018	1.8624	1.31665	UniRef90_UPI0005C94BB5	UniRef90_UPI0005C94BB5 PREDICTED: uncharacterized protein LOC101298548 n=1 Tax=Fragaria vesca subsp. vesca RepID=UPI0005C94BB5	NA	NA	NA	NA	not assigned.unknown	no hits & (original description: protein AED:0.27 eAED:0.28 QI:147|0.71|0.75|1|1|0.87|8|0|458)
FvH4_1g07380	0.447965	0.625307	1	1	1	0.657109	0.883118	0.946789	0.902693	1.07683	1.19928	1.50745	1.0721	1.02217	1.11371	1.39989	0.100437	0.0316291	0.155377	0.485313	0.946789	1.50745	UniRef90_R0I4D2	UniRef90_R0I4D2 Uncharacterized protein n=2 Tax=Camelineae RepID=R0I4D2 9BRAS	NA	NA	NA	NA	not assigned.unknown	no hits & (original description: protein AED:0.36 eAED:0.36 QI:191|1|1|1|1|1|2|503|83)
FvH4_1g07410	1.32922e-08	3.16401e-07	0.00625644	0.108621	0.762854	0.216516	8.28144	15.1092	13.8719	4.16068	4.41566	5.11895	1.82446	1.67506	1.06128	1.23032	0.86747	0.744216	0.0858111	0.299031	15.1092	5.11895	UniRef90_UPI0002C377D5	UniRef90_UPI0002C377D5 PREDICTED: uncharacterized protein LOC101299132 n=1 Tax=Fragaria vesca subsp. vesca RepID=UPI0002C377D5	GO:0004553	Molecular Function:hydrolase activity, hydrolyzing O-glycosyl compounds	NA	NA	cell wall.degradation.mannan-xylose-arabinose-fucose	(p48981|bgal maldo : 1174.0) Beta-galactosidase precursor (EC 3.2.1.23) (Lactase) (Acid beta-galactosidase) (Exo-(1-->4)-beta-D-galactanase) - Malus domestica (Apple) (Malus sylvestris) & (at4g26140 : 1102.0) putative beta-galactosidase; beta-galactosidase 12 (BGAL12); FUNCTIONS IN: cation binding, beta-galactosidase activity, hydrolase activity, hydrolyzing O-glycosyl compounds, catalytic activi…
FvH4_1g07450	2.95145e-09	1.01073e-07	1	0.665273	0.0489035	0.0287444	3.22403	3.12923	2.68201	10.3612	7.38907	7.54177	0.970595	0.83188	0.713147	0.727884	-0.0430592	-0.265553	-0.48773	-0.45822	3.22403	10.3612	0	0	GO:0005524	Molecular Function:ATP binding	NA	NA	signalling.receptor kinases.leucine rich repeat XI	(at5g25930 : 845.0) Protein kinase family protein with leucine-rich repeat domain; FUNCTIONS IN: kinase activity; INVOLVED IN: protein amino acid phosphorylation; LOCATED IN: plasma membrane, membrane; EXPRESSED IN: 23 plant structures; EXPRESSED DURING: 14 growth stages; CONTAINS InterPro DOMAIN/s: Protein kinase, ATP binding site (InterPro:IPR017441), Protein kinase, catalytic domain (InterPro:…
FvH4_1g07500	0.00468931	0.0133444	0.766333	0.634461	0.111184	0.310265	14.9719	13.9958	13.8372	11.0397	16.695	13.1837	0.934806	0.92421	1.51226	1.19421	-0.0972609	-0.113707	0.59671	0.256051	14.9719	16.695	UniRef90_UPI0002C34633	UniRef90_UPI0002C34633 PREDICTED: WD-40 repeat-containing protein MSI4 n=1 Tax=Fragaria vesca subsp. vesca RepID=UPI0002C34633	GO:0005515	Molecular Function:protein binding	Replication and repair	NA	development.unspecified	(at2g19520 : 746.0) Controls flowering.; FVE; FUNCTIONS IN: metal ion binding; INVOLVED IN: flower development, unidimensional cell growth, trichome morphogenesis, leaf morphogenesis; LOCATED IN: nucleolus, nucleus, CUL4 RING ubiquitin ligase complex, cytoplasm; EXPRESSED IN: guard cell; CONTAINS InterPro DOMAIN/s: Histone-binding protein RBBP4 (InterPro:IPR022052), WD40 repeat 2 (InterPro:IPR019…
FvH4_1g07510	0.0171512	0.041708	0.128102	0.268075	1	0.55533	109.948	82.1511	76.4177	98.8231	97.7327	93.4133	0.747178	0.695032	0.988966	0.945258	-0.420476	-0.524849	-0.0160068	-0.0812204	109.948	98.8231	UniRef90_UPI0002C333FE	UniRef90_UPI0002C333FE PREDICTED: transmembrane protein 258 n=1 Tax=Fragaria vesca subsp. vesca RepID=UPI0002C333FE	GO:0034998	Cellular Component:oligosaccharyltransferase I complex	NA	NA	not assigned.unknown	no hits & (original description: protein AED:0.49 eAED:0.49 QI:129|1|0.5|1|0.66|0.5|4|137|76)
FvH4_1g07520	0.0493595	0.103994	0.68053	0.401857	0.348486	0.153156	4.87229	5.54226	6.27808	5.07974	6.54617	6.82004	1.13751	1.28853	1.28868	1.3426	0.185876	0.365725	0.365897	0.425027	6.27808	6.82004	UniRef90_UPI0002C31901	UniRef90_UPI0002C31901 PREDICTED: WD repeat-containing protein 53-like n=1 Tax=Fragaria vesca subsp. vesca RepID=UPI0002C31901	GO:0005515	Molecular Function:protein binding	NA	NA	signalling.G-proteins	(at5g45760 : 440.0) Transducin/WD40 repeat-like superfamily protein; CONTAINS InterPro DOMAIN/s: WD40 repeat 2 (InterPro:IPR019782), WD40 repeat-like-containing domain (InterPro:IPR011046), WD40-repeat-containing domain (InterPro:IPR017986), WD40/YVTN repeat-like-containing domain (InterPro:IPR015943), WD40 repeat (InterPro:IPR001680), WD40 repeat, subgroup (InterPro:IPR019781); Has 35333 Blast h…
FvH4_1g07530	3.13309e-05	0.000177153	0.145284	0.428123	0.436881	1	33.0479	24.4921	25.7768	13.4786	16.8615	12.9597	0.741108	0.779981	1.25099	0.961505	-0.432244	-0.358488	0.323065	-0.0566344	33.0479	16.8615	UniRef90_UPI0005C823B6	UniRef90_UPI0005C823B6 PREDICTED: receptor-like serine/threonine-protein kinase ALE2 isoform X1 n=2 Tax=Fragaria vesca subsp. vesca RepID=UPI0005C823B6	GO:0005524	Molecular Function:ATP binding	NA	NA	signalling.receptor kinases.extensin	(at5g56890 : 662.0) Protein kinase superfamily protein; FUNCTIONS IN: protein serine/threonine kinase activity, protein kinase activity, kinase activity, ATP binding; INVOLVED IN: protein amino acid phosphorylation; LOCATED IN: plasma membrane; CONTAINS InterPro DOMAIN/s: Protein kinase, ATP binding site (InterPro:IPR017441), Serine/threonine-protein kinase domain (InterPro:IPR002290), Serine-thr…
FvH4_1g07540	0.420582	0.625307	0.692366	0.0403432	0.1147	0.883813	3.67812	4.63875	5.07705	4.31112	5.02083	4.75435	1.26117	1.38034	1.16462	1.10281	0.334766	0.465022	0.219862	0.141184	5.07705	5.02083	UniRef90_M5VXH4	UniRef90_M5VXH4 Uncharacterized protein n=2 Tax=Prunus RepID=M5VXH4 PRUPE	GO:0046872	Molecular Function:metal ion binding	NA	C3H	RNA.regulation of transcription.unclassified	(at5g56900 : 772.0) CwfJ-like family protein / zinc finger (CCCH-type) family protein; FUNCTIONS IN: zinc ion binding, catalytic activity, nucleic acid binding; INVOLVED IN: biological process unknown; LOCATED IN: cellular component unknown; EXPRESSED IN: 22 plant structures; EXPRESSED DURING: 13 growth stages; CONTAINS InterPro DOMAIN/s: Zinc finger, CCCH-type (InterPro:IPR000571), Histidine tri…
FvH4_1g07560	1.96467e-06	1.7774e-05	0.0817584	0.210582	0.279331	0.306886	28.5558	14.0087	18.3932	4.6393	8.52508	7.01112	0.490572	0.644115	1.83758	1.51125	-1.02746	-0.634609	0.877806	0.595739	28.5558	8.52508	0	0	NA	NA	NA	NA	not assigned.unknown	(at5g56980 : 108.0) unknown protein; FUNCTIONS IN: molecular function unknown; INVOLVED IN: biological process unknown; LOCATED IN: endomembrane system; EXPRESSED IN: 18 plant structures; EXPRESSED DURING: 12 growth stages; BEST Arabidopsis thaliana protein match is: unknown protein (TAIR:AT4G26130); Has 30201 Blast hits to 17322 proteins in 780 species: Archae - 12; Bacteria - 1396; Metazoa - 17…
FvH4_1g07600	0.000977039	0.0033947	0.68053	0.860764	0.415333	0.269688	23.0726	21.2272	21.8887	33.1969	27.3643	26.5552	0.920019	0.948691	0.824303	0.799931	-0.120264	-0.0759904	-0.278753	-0.322053	23.0726	33.1969	UniRef90_I7DAH2	UniRef90_I7DAH2 Putative eukaryotic translation initiation factor SUI1 family protein n=1 Tax=Brassica napus RepID=I7DAH2 BRANA	GO:0003743	Molecular Function:translation initiation factor activity	NA	NA	protein.synthesis.initiation	(at5g11900 : 253.0) Translation initiation factor SUI1 family protein; FUNCTIONS IN: translation initiation factor activity; INVOLVED IN: translational initiation; LOCATED IN: cellular component unknown; EXPRESSED IN: 23 plant structures; EXPRESSED DURING: 13 growth stages; CONTAINS InterPro DOMAIN/s: Translation initiation factor SUI1 (InterPro:IPR001950), Density-regulated protein DRP1 (InterPr…
FvH4_1g07640	0.00803148	0.0214423	0.0678363	0.148814	1	0.789207	1.31002	1.97754	2.06969	1.98134	2.011	1.83894	1.50956	1.5799	1.01497	0.928129	0.594126	0.65983	0.0214354	-0.107602	2.06969	2.011	UniRef90_UPI0005C80DEB	UniRef90_UPI0005C80DEB PREDICTED: chloroplastic group IIA intron splicing facilitator CRS1, chloroplastic n=1 Tax=Fragaria vesca subsp. vesca RepID=UPI0005C80DEB	GO:0003723	Molecular Function:RNA binding	NA	NA	not assigned.unknown	(at4g29750 : 645.0) CRS1 / YhbY (CRM) domain-containing protein; FUNCTIONS IN: RNA binding; LOCATED IN: chloroplast; EXPRESSED IN: 22 plant structures; EXPRESSED DURING: 13 growth stages; CONTAINS InterPro DOMAIN/s: RNA-binding, CRM domain (InterPro:IPR001890); BEST Arabidopsis thaliana protein match is: CRM family member 3A (TAIR:AT3G23070); Has 408 Blast hits to 338 proteins in 45 species: Arch…
FvH4_1g07650	3.58332e-06	2.88348e-05	0.165375	0.488073	1	0.579376	1.88832	2.70908	2.97076	7.72779	7.34554	9.44309	1.43465	1.57322	0.950536	1.22197	0.520694	0.653725	-0.0731864	0.289203	2.97076	9.44309	UniRef90_UPI0002C35740	UniRef90_UPI0002C35740 PREDICTED: putative uncharacterized protein YDL057W n=1 Tax=Fragaria vesca subsp. vesca RepID=UPI0002C35740	NA	NA	NA	NA	not assigned.no ontology	(at3g47590 : 332.0) alpha/beta-Hydrolases superfamily protein; CONTAINS InterPro DOMAIN/s: BAAT/Acyl-CoA thioester hydrolase C-terminal (InterPro:IPR014940); BEST Arabidopsis thaliana protein match is: alpha/beta-Hydrolases superfamily protein (TAIR:AT1G29840); Has 4006 Blast hits to 4003 proteins in 1107 species: Archae - 84; Bacteria - 2507; Metazoa - 7; Fungi - 75; Plants - 235; Viruses - 7; O…
FvH4_1g07680	0.010505	0.0271682	0.183954	0.918161	0.51719	0.0639548	6.97061	5.91652	7.32157	4.58378	5.97298	6.25938	0.848781	1.05035	1.30307	1.36555	-0.236536	0.0708665	0.381914	0.449484	7.32157	6.25938	UniRef90_UPI0002C301C7	UniRef90_UPI0002C301C7 PREDICTED: uncharacterized protein LOC101300947 n=2 Tax=Fragaria vesca subsp. vesca RepID=UPI0002C301C7	NA	NA	NA	NA	not assigned.no ontology	(at3g47560 : 95.9) alpha/beta-Hydrolases superfamily protein; FUNCTIONS IN: catalytic activity; EXPRESSED IN: 22 plant structures; EXPRESSED DURING: 13 growth stages; CONTAINS InterPro DOMAIN/s: Peptidase S33, tripeptidyl-peptidase C-terminal (InterPro:IPR013595); BEST Arabidopsis thaliana protein match is: alpha/beta-Hydrolases superfamily protein (TAIR:AT1G29840); Has 35333 Blast hits to 34131 …
FvH4_1g07690	0.000461586	0.00177411	0.780565	0.715058	0.0747938	0.0361122	7.32531	7.71808	6.39047	3.62766	6.60894	5.87644	1.05362	0.872383	1.82182	1.6199	0.075352	-0.196967	0.865378	0.695903	7.71808	6.60894	0	0	NA	NA	NA	NA	not assigned.no ontology	(at3g47590 : 362.0) alpha/beta-Hydrolases superfamily protein; CONTAINS InterPro DOMAIN/s: BAAT/Acyl-CoA thioester hydrolase C-terminal (InterPro:IPR014940); BEST Arabidopsis thaliana protein match is: alpha/beta-Hydrolases superfamily protein (TAIR:AT1G29840); Has 4006 Blast hits to 4003 proteins in 1107 species: Archae - 84; Bacteria - 2507; Metazoa - 7; Fungi - 75; Plants - 235; Viruses - 7; O…
FvH4_1g07700	0.000294	0.00120311	0.304352	0.1106	0.709653	0.472755	7.06628	5.13563	5.43188	9.69228	8.95403	8.43163	0.72678	0.768704	0.923832	0.869933	-0.460409	-0.3795	-0.114298	-0.201024	7.06628	9.69228	UniRef90_UPI0002C3043D	UniRef90_UPI0002C3043D PREDICTED: uncharacterized protein LOC101301234 n=1 Tax=Fragaria vesca subsp. vesca RepID=UPI0002C3043D	NA	NA	NA	NA	not assigned.no ontology	(at3g47590 : 367.0) alpha/beta-Hydrolases superfamily protein; CONTAINS InterPro DOMAIN/s: BAAT/Acyl-CoA thioester hydrolase C-terminal (InterPro:IPR014940); BEST Arabidopsis thaliana protein match is: alpha/beta-Hydrolases superfamily protein (TAIR:AT1G29840); Has 4006 Blast hits to 4003 proteins in 1107 species: Archae - 84; Bacteria - 2507; Metazoa - 7; Fungi - 75; Plants - 235; Viruses - 7; O…
FvH4_1g07730	0.0173373	0.0420746	1	1	0.408256	0.105129	1.5177	1.37888	1.43328	2.56894	1.86256	1.21482	0.908536	0.944377	0.725031	0.472889	-0.138384	-0.0825653	-0.463886	-1.08043	1.5177	2.56894	UniRef90_UPI0002C30145	UniRef90_UPI0002C30145 PREDICTED: DNA repair protein recA homolog 3, mitochondrial n=1 Tax=Fragaria vesca subsp. vesca RepID=UPI0002C30145	GO:0005524	Molecular Function:ATP binding	Replication and repair	NA	DNA.synthesis/chromatin structure	(at2g19490 : 479.0) recA DNA recombination family protein; FUNCTIONS IN: in 6 functions; INVOLVED IN: DNA repair, SOS response, DNA recombination, DNA metabolic process; CONTAINS InterPro DOMAIN/s: DNA recombination/repair protein RecA/RadB, ATP-binding domain (InterPro:IPR020588), ATPase, AAA+ type, core (InterPro:IPR003593), DNA recombination/repair protein RecA, conserved site (InterPro:IPR020…
FvH4_1g07740	1.01657e-07	1.5692e-06	0.0283151	0.0492635	0.249879	0.862968	158.809	106.805	101.477	167.32	188.607	171.449	0.672536	0.638987	1.12723	1.02468	-0.572316	-0.646141	0.172776	0.0351724	158.809	188.607	UniRef90_UPI0005C929AC	UniRef90_UPI0005C929AC PREDICTED: nucleosome assembly protein 1;2 n=1 Tax=Fragaria vesca subsp. vesca RepID=UPI0005C929AC	GO:0006334	Biological Process:nucleosome assembly	Replication and repair	NA	DNA.synthesis/chromatin structure	(at5g56950 : 363.0) Encodes a member of a small gene family of proteins with similarity to nucleosome assembly proteins.May function in nucleotide excision repair. Loss of function mutations have no obvious visible phenotypes but do seem to affect transcription of NER related genes.; nucleosome assembly protein 1;3 (NAP1;3); CONTAINS InterPro DOMAIN/s: Nucleosome assembly protein (NAP) (InterPro:…
FvH4_1g07750	0.36918	0.566877	0.529659	0.655909	0.844611	1	15.7025	11.9745	11.9153	14.4271	16.4825	15.5528	0.762585	0.758813	1.14247	1.07803	-0.39103	-0.398184	0.192158	0.108394	15.7025	16.4825	UniRef90_UPI0002C312F7	UniRef90_UPI0002C312F7 PREDICTED: 37S ribosomal protein S16, mitochondrial n=1 Tax=Fragaria vesca subsp. vesca RepID=UPI0002C312F7	GO:0005840	Cellular Component:ribosome	Translation	NA	protein.synthesis.ribosomal protein.prokaryotic.unknown organellar.30S subunit.S16	(at5g56940 : 201.0) Ribosomal protein S16 family protein; FUNCTIONS IN: structural constituent of ribosome; INVOLVED IN: translation, ribosome biogenesis; LOCATED IN: mitochondrion, ribosome, plastid; EXPRESSED IN: 22 plant structures; EXPRESSED DURING: 13 growth stages; CONTAINS InterPro DOMAIN/s: Ribosomal protein S16 (InterPro:IPR000307); BEST Arabidopsis thaliana protein match is: small subun…
FvH4_1g07770	0.00811805	0.0216491	0.760982	1	0.723717	0.355089	0.569624	0.442239	0.467584	1.14167	0.977615	0.77338	0.776369	0.820864	0.8563	0.67741	-0.365185	-0.284784	-0.223812	-0.5619	0.569624	1.14167	UniRef90_UPI0005CB7CDA	UniRef90_UPI0005CB7CDA PREDICTED: zinc finger CCCH domain-containing protein 65 n=1 Tax=Fragaria vesca subsp. vesca RepID=UPI0005CB7CDA	GO:0046872	Molecular Function:metal ion binding	NA	C3H	RNA.regulation of transcription.unclassified	(at5g56930 : 149.0) embryo defective 1789 (emb1789); FUNCTIONS IN: zinc ion binding, nucleic acid binding; INVOLVED IN: embryo development ending in seed dormancy; CONTAINS InterPro DOMAIN/s: Zinc finger, CCCH-type (InterPro:IPR000571); Has 4013 Blast hits to 1845 proteins in 273 species: Archae - 0; Bacteria - 114; Metazoa - 1017; Fungi - 647; Plants - 283; Viruses - 3; Other Eukaryotes - 1949 (…
FvH4_1g07800	0.0208045	0.0494643	0.041994	0.147709	1	1	2.41037	1.25078	1.25382	1.01668	0.985151	1.10654	0.518916	0.520178	0.968992	1.08839	-0.946428	-0.942922	-0.0454433	0.122195	2.41037	1.10654	UniRef90_UPI0002C33D7E	UniRef90_UPI0002C33D7E PREDICTED: heat stress transcription factor A-2-like n=1 Tax=Fragaria vesca subsp. vesca RepID=UPI0002C33D7E	GO:0006355	Biological Process:regulation of transcription, DNA-templated	Transcription	HSF	RNA.regulation of transcription.HSF,Heat-shock transcription factor family	(at2g26150 : 234.0) member of Heat Stress Transcription Factor (Hsf) family. Involved in response to misfolded protein accumulation in the cytosol. Regulated by alternative splicing and non-sense-mediated decay.; heat shock transcription factor A2 (HSFA2); FUNCTIONS IN: DNA binding, transcription activator activity, sequence-specific DNA binding transcription factor activity; INVOLVED IN: in 7 pr…
FvH4_1g07820	0.393957	0.595455	0.880437	0.770824	1	0.733411	1.95184	1.56571	2.72709	2.54061	2.42193	3.23856	0.802169	1.39719	0.953289	1.27472	-0.318023	0.482525	-0.0690145	0.350179	2.72709	3.23856	UniRef90_UPI0002C330F2	UniRef90_UPI0002C330F2 PREDICTED: uncharacterized protein LOC101303263 n=1 Tax=Fragaria vesca subsp. vesca RepID=UPI0002C330F2	NA	NA	NA	NA	not assigned.unknown	(at5g57000 : 81.3) unknown protein; FUNCTIONS IN: molecular function unknown; INVOLVED IN: biological process unknown; LOCATED IN: cellular component unknown; EXPRESSED IN: 24 plant structures; EXPRESSED DURING: 15 growth stages; BEST Arabidopsis thaliana protein match is: unknown protein (TAIR:AT1G72690); Has 141 Blast hits to 104 proteins in 24 species: Archae - 0; Bacteria - 6; Metazoa - 27; F…
FvH4_1g07830	0.0675372	0.136391	0.0373306	0.0628639	0.709653	0.395769	0.730917	1.52235	1.63945	1.78567	1.27201	1.14172	2.0828	2.243	0.712346	0.639381	1.05852	1.16543	-0.48935	-0.645253	1.63945	1.78567	UniRef90_UPI0002C3246C	UniRef90_UPI0002C3246C PREDICTED: uncharacterized protein LOC101303548 n=1 Tax=Fragaria vesca subsp. vesca RepID=UPI0002C3246C	NA	NA	NA	NA	signalling.calcium	(at4g33050 : 521.0) embryo sac development arrest 39 (EDA39); FUNCTIONS IN: calmodulin binding; INVOLVED IN: polar nucleus fusion, response to chitin; LOCATED IN: cellular component unknown; EXPRESSED IN: 22 plant structures; EXPRESSED DURING: 13 growth stages; CONTAINS InterPro DOMAIN/s: IQ calmodulin-binding region (InterPro:IPR000048); BEST Arabidopsis thaliana protein match is: calmodulin-bin…
FvH4_1g07860	0.000230757	0.00097804	0.0317404	0.158579	1	0.593076	45.2403	36.5766	37.6619	47.9673	47.9596	44.4049	0.808496	0.832484	0.999838	0.925732	-0.306688	-0.264505	-0.000233402	-0.111333	45.2403	47.9673	UniRef90_UPI0004992668	UniRef90_UPI0004992668 PREDICTED: casein kinase I isoform delta-like n=1 Tax=Malus domestica RepID=UPI0004992668	GO:0004672	Molecular Function:protein kinase activity	Signal transduction	NA	protein.postranslational modification	(loc os01g51200 : 663.0) no description available & (at4g26100 : 620.0) Encodes a member of the casein kinase 1 protein family that is expressed in punctate particles at the cell periphery suggesting possible plasmodesmatal localization.; casein kinase 1 (CK1); FUNCTIONS IN: protein serine/threonine kinase activity, protein kinase activity, kinase activity, ATP binding; INVOLVED IN: protein amino…
FvH4_1g07900	0.00203386	0.0064283	0.336121	0.318824	0.10867	0.00485016	7.02385	4.99565	4.59073	2.31181	6.01171	5.50296	0.711241	0.653591	2.60043	2.38037	-0.491589	-0.613539	1.37875	1.25118	7.02385	6.01171	UniRef90_UPI0005C8CCDF	UniRef90_UPI0005C8CCDF PREDICTED: uncharacterized protein LOC101305515 n=1 Tax=Fragaria vesca subsp. vesca RepID=UPI0005C8CCDF	NA	NA	NA	NA	not assigned.unknown	(at2g19460 : 83.6) Protein of unknown function (DUF3511); CONTAINS InterPro DOMAIN/s: Protein of unknown function DUF3511 (InterPro:IPR021899); BEST Arabidopsis thaliana protein match is: Protein of unknown function (DUF3511) (TAIR:AT5G11970); Has 207 Blast hits to 207 proteins in 14 species: Archae - 0; Bacteria - 0; Metazoa - 0; Fungi - 0; Plants - 207; Viruses - 0; Other Eukaryotes - 0 (source…
FvH4_1g07910	5.78268e-05	0.000298241	0.0316081	0.176904	0.129269	0.351558	4.62723	10.0519	9.43063	10.7105	12.9887	13.1959	2.17234	2.03807	1.2127	1.23205	1.11925	1.02721	0.278227	0.30106	10.0519	13.1959	UniRef90_UPI0005CAC119	UniRef90_UPI0005CAC119 PREDICTED: diacylglycerol O-acyltransferase 1 n=1 Tax=Fragaria vesca subsp. vesca RepID=UPI0005CAC119	GO:0019432	Biological Process:triglyceride biosynthetic process	Lipid metabolism	NA	lipid metabolism.TAG synthesis	(at2g19450 : 616.0) Encodes Acyl-CoA:diacylglycerol acyltransferase (DGAT) catalyzes the final step of the triacylglycerol synthesis pathway. An insertion mutation in the TAG1 gene results in altered lipid phenotype. Role in senescence and seed development.; TRIACYLGLYCEROL BIOSYNTHESIS DEFECT 1 (TAG1); CONTAINS InterPro DOMAIN/s: Membrane bound O-acyl transferase, MBOAT (InterPro:IPR004299); Has…
FvH4_1g07920	4.85251e-06	3.71813e-05	0.924483	1	0.726806	0.66817	31.1367	30.1135	31.1196	47.2359	50.4056	44.375	0.967138	0.999451	1.0671	0.939434	-0.0482061	-0.000792532	0.0937004	-0.0901361	31.1367	50.4056	UniRef90_B9DHY5	UniRef90_B9DHY5 AT1G54270 protein (Fragment) n=3 Tax=Mesangiospermae RepID=B9DHY5 ARATH	GO:0003676	Molecular Function:nucleic acid binding	Translation	NA	protein.synthesis.initiation	(q40471|if4a9 tobac : 812.0) Eukaryotic initiation factor 4A-9 (EC 3.6.1.-) (ATP-dependent RNA helicase eIF4A-9) (eIF-4A-9) - Nicotiana tabacum (Common tobacco) & (loc os02g05330 : 796.0) no description available & (at1g54270 : 792.0) member of eIF4A - eukaryotic initiation factor 4A; eif4a-2 (EIF4A-2); CONTAINS InterPro DOMAIN/s: DNA/RNA helicase, DEAD/DEAH box type, N-terminal (InterPro:IPR0115…
FvH4_1g07930	0.000398988	0.00156769	0.143936	0.197324	0.597184	0.141677	24.1133	30.5067	31.6727	31.4066	33.912	37.2715	1.26514	1.3135	1.07977	1.18674	0.339298	0.393414	0.110729	0.247005	31.6727	37.2715	UniRef90_M5VPQ2	UniRef90_M5VPQ2 Glycylpeptide N-tetradecanoyltransferase n=13 Tax=rosids RepID=M5VPQ2 PRUPE	GO:0006499	Biological Process:N-terminal protein myristoylation	NA	NA	protein.postranslational modification	(at5g57020 : 778.0) Arabidopsis thaliana myristoyl-CoA:protein N-myristoyltransferase.; myristoyl-CoA:protein N-myristoyltransferase (NMT1); CONTAINS InterPro DOMAIN/s: Myristoyl-CoA:protein N-myristoyltransferase (InterPro:IPR000903), Myristoyl-CoA:protein N-myristoyltransferase, conserved site (InterPro:IPR022678), Myristoyl-CoA:protein N-myristoyltransferase, N-terminal (InterPro:IPR022676), A…
FvH4_1g07940	3.75247e-05	0.000205469	0.0621694	0.0224331	0.520869	0.55209	18.403	37.6443	37.5842	39.7708	45.0703	44.3834	2.04556	2.04229	1.13325	1.11598	1.03249	1.03019	0.180467	0.158309	37.6443	45.0703	UniRef90_F2QKV8	UniRef90_F2QKV8 Putative MYB transcription factor n=2 Tax=Rosoideae RepID=F2QKV8 ROSRU	GO:0003677	Molecular Function:DNA binding	Transcription	MYB-related	DNA.synthesis/chromatin structure.histone	(loc os01g51154.1 : 137.0) no description available & (at1g17520 : 136.0) Homeodomain-like/winged-helix DNA-binding family protein; FUNCTIONS IN: DNA binding, sequence-specific DNA binding transcription factor activity; INVOLVED IN: in 6 processes; LOCATED IN: nucleus, nucleosome; EXPRESSED IN: 11 plant structures; EXPRESSED DURING: 7 growth stages; CONTAINS InterPro DOMAIN/s: Winged helix-turn-h…
FvH4_1g07950	0.000854359	0.00302021	0.496071	0.828742	0.190095	0.0234887	4.41807	3.56536	3.80524	2.73165	1.83018	1.7232	0.806995	0.861289	0.66999	0.630828	-0.309369	-0.21543	-0.577789	-0.664682	4.41807	2.73165	UniRef90_R4ILB8	UniRef90_R4ILB8 Lycopene epsilon cyclase n=2 Tax=Fragaria RepID=R4ILB8 FRAAN	GO:0016117	Biological Process:carotenoid biosynthetic process	Metabolism of terpenoids and polyketides	NA	secondary metabolism.isoprenoids.carotenoids.lycopene epsilon cyclase	(at5g57030 : 763.0) Lutein-deficient 2 (LUT2) required for lutein biosynthesis, member of the xanthophyll class of carotenoids. Encodes lycopene epsilon cyclase; LUTEIN DEFICIENT 2 (LUT2); CONTAINS InterPro DOMAIN/s: Lycopene beta/epsilon cyclase (InterPro:IPR008671), Lycopene cyclase, beta/epsilon (InterPro:IPR010108); BEST Arabidopsis thaliana protein match is: lycopene cyclase (TAIR:AT3G10230)…
FvH4_1g07960	2.55129e-13	9.59689e-11	0.00315402	0.00598021	0.214226	0.625101	34.4906	7.60562	7.67638	2.44773	3.64075	3.39466	0.220513	0.222565	1.4874	1.38686	-2.18106	-2.1677	0.572793	0.471824	34.4906	3.64075	UniRef90_UPI0002C2DFA9	UniRef90_UPI0002C2DFA9 PREDICTED: UDP-glycosyltransferase 91C1-like n=1 Tax=Fragaria vesca subsp. vesca RepID=UPI0002C2DFA9	GO:0008152	Biological Process:metabolic process	NA	NA	secondary metabolism.flavonoids.anthocyanins.anthocyanidin 3-O-glucosyltransferase	(at5g49690 : 420.0) UDP-Glycosyltransferase superfamily protein; FUNCTIONS IN: transferase activity, transferring glycosyl groups; INVOLVED IN: metabolic process; CONTAINS InterPro DOMAIN/s: UDP-glucuronosyl/UDP-glucosyltransferase (InterPro:IPR002213); BEST Arabidopsis thaliana protein match is: UDP-Glycosyltransferase superfamily protein (TAIR:AT5G65550); Has 1807 Blast hits to 1807 proteins in…
FvH4_1g07970	2.70395e-05	0.000156542	0.594937	0.742572	0.0495777	0.0373923	4.80862	5.16375	5.1863	2.7555	4.24961	4.69177	1.07385	1.07854	1.54223	1.70269	0.102794	0.109082	0.625018	0.767819	5.1863	4.69177	UniRef90_UPI0002C370B6	UniRef90_UPI0002C370B6 PREDICTED: U-box domain-containing protein 34 isoform X1 n=2 Tax=Fragaria vesca subsp. vesca RepID=UPI0002C370B6	GO:0005524	Molecular Function:ATP binding	NA	NA	protein.postranslational modification	(at5g57035 : 825.0) U-box domain-containing protein kinase family protein; FUNCTIONS IN: ubiquitin-protein ligase activity, protein serine/threonine kinase activity, protein kinase activity, kinase activity, ATP binding; INVOLVED IN: protein amino acid phosphorylation, protein ubiquitination, response to stress; LOCATED IN: ubiquitin ligase complex; CONTAINS InterPro DOMAIN/s: UspA (InterPro:IPR0…
FvH4_1g07980	0.0338653	0.0752187	0.77833	0.781003	1	0.827912	0.749333	1.04003	1.23597	0.197194	0.106453	0.0549328	1.38795	1.64943	0.539841	0.278573	0.472953	0.721971	-0.889393	-1.84387	1.23597	0.197194	UniRef90_UPI0002C35D05	UniRef90_UPI0002C35D05 PREDICTED: uncharacterized protein LOC101305877 n=1 Tax=Fragaria vesca subsp. vesca RepID=UPI0002C35D05	NA	NA	NA	NA	Biodegradation of Xenobiotics.lactoylglutathione lyase	(at5g57040 : 141.0) Lactoylglutathione lyase / glyoxalase I family protein; FUNCTIONS IN: catalytic activity; INVOLVED IN: metabolic process; LOCATED IN: chloroplast; EXPRESSED IN: 23 plant structures; EXPRESSED DURING: 15 growth stages; CONTAINS InterPro DOMAIN/s: Glyoxalase/bleomycin resistance protein/dioxygenase (InterPro:IPR004360); BEST Arabidopsis thaliana protein match is: Lactoylglutathi…
FvH4_1g07990	0.0284034	0.0645466	0.362478	1	0.79917	1	8.12546	6.87088	7.8945	8.68077	8.26536	8.59443	0.845599	0.971576	0.952147	0.990055	-0.241955	-0.0416008	-0.0707442	-0.0144199	8.12546	8.68077	UniRef90_UPI0005ECE5B7	UniRef90_UPI0005ECE5B7 PREDICTED: serine/threonine-protein kinase 38 isoform X2 n=1 Tax=Cucumis sativus RepID=UPI0005ECE5B7	GO:0005524	Molecular Function:ATP binding	NA	NA	protein.postranslational modification	(loc os01g09200 : 740.0) no description available & (at4g33080 : 725.0) AGC (cAMP-dependent, cGMP-dependent and protein kinase C) kinase family protein; FUNCTIONS IN: kinase activity; INVOLVED IN: protein amino acid phosphorylation; LOCATED IN: cellular component unknown; EXPRESSED IN: 22 plant structures; EXPRESSED DURING: 13 growth stages; CONTAINS InterPro DOMAIN/s: Protein kinase, ATP binding…
FvH4_1g08000	1.1972e-07	1.79662e-06	0.0155235	0.0427176	0.0113575	0.0114182	8.08346	12.6381	12.3181	9.40315	13.176	14.2392	1.56345	1.52387	1.40123	1.5143	0.644737	0.607735	0.486691	0.598651	12.6381	14.2392	UniRef90_UPI0005C9CD5C	UniRef90_UPI0005C9CD5C PREDICTED: uncharacterized protein LOC101306665 n=1 Tax=Fragaria vesca subsp. vesca RepID=UPI0005C9CD5C	NA	NA	NA	NA	not assigned.unknown	(at2g19390 : 905.0) unknown protein; BEST Arabidopsis thaliana protein match is: unknown protein (TAIR:AT4G29790); Has 203 Blast hits to 188 proteins in 60 species: Archae - 0; Bacteria - 11; Metazoa - 24; Fungi - 34; Plants - 93; Viruses - 0; Other Eukaryotes - 41 (source: NCBI BLink). & (loc os05g28300 : 467.0) no description available & (reliability: 1810.0) & (original description: protein AE…
FvH4_1g08010	6.0693e-05	0.000311451	0.131226	0.0683781	0.0831995	0.0274797	3.89582	1.66639	1.47361	3.11428	0.974859	0.521142	0.427739	0.378255	0.313029	0.16734	-1.2252	-1.40257	-1.67563	-2.57915	3.89582	3.11428	UniRef90_UPI0002C36FDE	UniRef90_UPI0002C36FDE PREDICTED: protein phosphatase 2C 16 n=1 Tax=Fragaria vesca subsp. vesca RepID=UPI0002C36FDE	GO:0003824	Molecular Function:catalytic activity	Signal transduction	NA	hormone metabolism.abscisic acid.signal transduction	(at1g72770 : 404.0) mutant has ABA hypersensitive inhibition of seed germination; Protein Phosphatase 2C; regulates the activation of the Snf1-related kinase OST1 by abscisic acid.; homology to ABI1 (HAB1); FUNCTIONS IN: protein serine/threonine phosphatase activity; INVOLVED IN: protein amino acid dephosphorylation; LOCATED IN: protein serine/threonine phosphatase complex; EXPRESSED IN: 22 plant…
FvH4_1g08020	8.37376e-06	5.85446e-05	0.877148	0.241233	0.688251	0.498481	22.415	23.1296	25.7622	15.2128	17.0643	16.6583	1.03188	1.14933	1.1217	1.09502	0.0452778	0.20079	0.165689	0.130956	25.7622	17.0643	UniRef90_UPI0005CA4032	UniRef90_UPI0005CA4032 PREDICTED: mitogen-activated protein kinase kinase 2 n=1 Tax=Fragaria vesca subsp. vesca RepID=UPI0005CA4032	GO:0005524	Molecular Function:ATP binding	Xenobiotics biodegradation and metabolism	NA	signalling.MAP kinases	(at4g29810 : 484.0) encodes a MAP kinase kinase 2 that regulates MPK6 and MPK4 in response to cold and salt stresses. Co-expression with MEKK1 in protoplasts activated MKK2 activity, suggesting that MEKK1 may be a regulator of MKK2.; MAP kinase kinase 2 (MKK2); FUNCTIONS IN: MAP kinase kinase activity, kinase activity; INVOLVED IN: cold acclimation, MAPKKK cascade, response to salt stress, respon…
FvH4_1g08030	0.394263	0.595887	0.469528	0.329633	1	1	1.45599	2.38987	2.51049	2.47238	2.34237	2.51474	1.64141	1.72425	0.947414	1.01713	0.714937	0.785972	-0.0779337	0.024507	2.51049	2.51474	UniRef90_UPI0002C363F9	UniRef90_UPI0002C363F9 PREDICTED: pentatricopeptide repeat-containing protein At1g09190_n=1 Tax=Fragaria vesca subsp. vesca RepID=UPI0002C363F9	GO:0005515	Molecular Function:protein binding	NA	NA	RNA.processing.3 end processing.CFIm25	(at4g29820 : 276.0) Encodes a homolog of the protein CFI-25, a polyadenylation factor subunit.; homolog of CFIM-25 (CFIM-25); CONTAINS InterPro DOMAIN/s: Cleavage/polyadenylation specificity factor, 25kDa subunit (InterPro:IPR016706); BEST Arabidopsis thaliana protein match is: Cleavage/polyadenylation specificity factor, 25kDa subunit (TAIR:AT4G25550); Has 30201 Blast hits to 17322 proteins in 7…
FvH4_1g08040	0.028239	0.0642291	0.777605	1	0.0945927	0.397187	2.20314	1.88207	2.26761	0.258609	2.7755	1.75058	0.854267	1.02926	10.7324	6.76921	-0.227241	0.0416107	3.4239	2.75899	2.26761	2.7755	0	0	GO:0005515	Molecular Function:protein binding	NA	NA	not assigned.no ontology.pentatricopeptide (PPR) repeat-containing protein	(at1g09190 : 555.0) Tetratricopeptide repeat (TPR)-like superfamily protein; FUNCTIONS IN: molecular function unknown; INVOLVED IN: biological process unknown; LOCATED IN: mitochondrion; EXPRESSED IN: shoot apex, embryo, sperm cell, flower, seed; EXPRESSED DURING: petal differentiation and expansion stage, E expanded cotyledon stage, D bilateral stage; CONTAINS InterPro DOMAIN/s: Pentatricopeptid…
FvH4_1g08050	0.170017	0.29951	0.522054	0.66824	0.709653	1	10.0597	11.7355	11.396	13.1133	11.4186	12.9786	1.16658	1.13283	0.870763	0.989731	0.222287	0.179934	-0.199648	-0.0148916	11.7355	13.1133	UniRef90_UPI0002C2EDCC	UniRef90_UPI0002C2EDCC PREDICTED: uncharacterized protein LOC101308119 isoform X1 n=2 Tax=Fragaria vesca subsp. vesca RepID=UPI0002C2EDCC	NA	NA	NA	NA	not assigned.unknown	(at4g26060 : 142.0) Ribosomal protein L18ae family; BEST Arabidopsis thaliana protein match is: unknown protein (TAIR:AT5G57060); Has 82 Blast hits to 82 proteins in 12 species: Archae - 0; Bacteria - 0; Metazoa - 0; Fungi - 0; Plants - 82; Viruses - 0; Other Eukaryotes - 0 (source: NCBI BLink). & (loc os01g08814.1 : 96.3) no description available & (reliability: 284.0) & (original description: p…
FvH4_1g08060	0.000251963	0.00105494	0.214689	0.29626	0.285808	0.242977	2.39554	1.87437	1.59982	2.71884	4.03593	3.63924	0.782441	0.667832	1.48443	1.33853	-0.353945	-0.582442	0.569911	0.420648	2.39554	4.03593	UniRef90_UPI0002C333E6	UniRef90_UPI0002C333E6 PREDICTED: UBP1-associated proteins 1C n=1 Tax=Fragaria vesca subsp. vesca RepID=UPI0002C333E6	GO:0003676	Molecular Function:nucleic acid binding	Translation	NA	RNA.regulation of transcription.C2H2 zinc finger family	(loc os01g40110 : 193.0) no description available & (at2g19385 : 192.0) zinc ion binding; FUNCTIONS IN: zinc ion binding; INVOLVED IN: biological process unknown; LOCATED IN: intracellular; EXPRESSED IN: 22 plant structures; EXPRESSED DURING: 13 growth stages; CONTAINS InterPro DOMAIN/s: Zinc finger, C2H2-like (InterPro:IPR015880), Zinc finger, C2H2, LYAR-type (InterPro:IPR014898); BEST Arabidops…
FvH4_1g08080	0.000111338	0.000522906	0.109675	0.592066	1	0.582541	9.65137	7.10715	7.55019	2.51499	2.40681	4.1757	0.736388	0.782293	0.956986	1.66032	-0.441462	-0.35422	-0.0634309	0.731465	9.65137	4.1757	UniRef90_UPI0002C3000F	UniRef90_UPI0002C3000F PREDICTED: pollen-specific leucine-rich repeat extensin-like protein 1 n=1 Tax=Fragaria vesca subsp. vesca RepID=UPI0002C3000F	NA	NA	NA	NA	not assigned.no ontology.hydroxyproline rich proteins	(at5g57070 : 141.0) hydroxyproline-rich glycoprotein family protein; BEST Arabidopsis thaliana protein match is: hydroxyproline-rich glycoprotein family protein (TAIR:AT1G72790); Has 43553 Blast hits to 23221 proteins in 1113 species: Archae - 87; Bacteria - 4345; Metazoa - 18926; Fungi - 6211; Plants - 7264; Viruses - 1427; Other Eukaryotes - 5293 (source: NCBI BLink). & (reliability: 282.0) & (…
[truncated: 15,282 more rows]

## Sheet: EXP2pro.RIF-RNAi; RPKM≥1 Red
Supplemental Data, Martín-Pizarro et al. (2021). FaRIF controls fruit ripening in strawberry. Plant Cell.
[truncated: 13,618 more rows]

## Sheet: 35Spro.RIF; RPKM≥1 Red
Supplemental Data, Martín-Pizarro et al. (2021). FaRIF controls fruit ripening in strawberry. Plant Cell.
[truncated: 13,493 more rows]
