# Supplementary material for: The NAC transcription factor FaRIF controls fruit ripening in strawberry
Source: Plant Cell. 2021 Feb 24;33(5):1574–93. doi: 10.1093/plcell/koab070 (PMC8254488; doi:10.1093/plcell/koab070)
Supplement: koab070_Supplementary_Data [file koab070_supplementary_data.zip › tpc.00833.2020-s03.xlsx]

## Sheet: Suppl DS2
Supplemental Data, Martín-Pizarro et al. (2021). FaRIF controls fruit ripening in strawberry. Plant Cell.
Supplemental Data Set S2. List of common DEGs in the two 35Spro:RIF-RNAi lines in both white and red stages of the receptacle ripening.
F. vesca Gene ID	Symbol	Description
FvH4_1g01070	ATCIPK6,CIPK6,SIP3,SNRK3.14	SOS3-interacting protein 3
FvH4_1g01570		Endomembrane protein 70 protein family
FvH4_1g01820		Ubiquitin-like superfamily protein
FvH4_1g03920	ATRAN3,RAN3	RAN GTPase 3
FvH4_1g04350	AIM1	Enoyl-CoA hydratase/isomerase family
FvH4_1g05070		FRIGIDA-like protein
FvH4_1g05110	ATMBF1C,MBF1C	multiprotein bridging factor 1C
FvH4_1g08000
FvH4_1g08640
FvH4_1g08840		Subtilase family protein
FvH4_1g09090		Protein of unknown function (DUF581)
FvH4_1g10010		RNA polymerase I specific transcription initiation factor RRN3 protein
FvH4_1g10140		RING/U-box superfamily protein
FvH4_1g11080
FvH4_1g11920		2-oxoglutarate (2OG) and Fe(II)-dependent oxygenase superfamily protein
FvH4_1g12110		B-box type zinc finger family protein
FvH4_1g12350	BGAL3	beta-galactosidase 3
FvH4_1g12550	XERO1	dehydrin xero 1
FvH4_1g12700		P-loop containing nucleoside triphosphate hydrolases superfamily protein
FvH4_1g13990		UDP-Glycosyltransferase superfamily protein
FvH4_1g14590	ATXLG1,XLG1	extra-large G-protein 1
FvH4_1g15440	SNRK2-3,SNRK2.3,SRK2I	sucrose nonfermenting 1(SNF1)-related protein kinase 2.3
FvH4_1g15590	PLA,IIA,PLA2A,PLP2	phospholipase A 2A
FvH4_1g16310
FvH4_1g16500	I14H,IRX14-L	Nucleotide-diphospho-sugar transferases superfamily protein
FvH4_1g16910	MEE59	maternal effect embryo arrest 59
FvH4_1g17150	ARA12	Subtilase family protein
FvH4_1g17340	RHS19	root hair specific 19
FvH4_1g18550	XTH6	xyloglucan endotransglucosylase/hydrolase 6
FvH4_1g18900	IAA9	indole-3-acetic acid inducible 9
FvH4_1g19530	AIL6,PLT3	AINTEGUMENTA-like 6
FvH4_1g20220	ATGCH,ATRIBA1,GCH,RFD1	GTP cyclohydrolase II
FvH4_1g20450	DHS1	3-deoxy-D-arabino-heptulosonate 7-phosphate synthase 1
FvH4_1g20930	ANNAT1,ATOXY5,OXY5	annexin 1
FvH4_1g21900	TGA1	bZIP transcription factor family protein
FvH4_1g22080	ATATH13,ATH13,ATOSA1,OSA1	ABC2 homolog 13
FvH4_1g22220		stress enhanced protein 2
FvH4_1g24430		Plant regulator RWP-RK family protein
FvH4_1g26030
FvH4_1g26130
FvH4_1g29920	TMK1	transmembrane kinase 1
FvH4_1g30410		Bifunctional inhibitor/lipid-transfer protein/seed storage 2S albumin superfamily protein
FvH4_2g00780		Class II aaRS and biotin synthetases superfamily protein
FvH4_2g02240	MRL1	Pentatricopeptide repeat (PPR) superfamily protein
FvH4_2g03010		Protein of unknown function (DUF1005)
FvH4_2g03950		Peroxisomal membrane 22 kDa (Mpv17/PMP22) family protein
FvH4_2g04110	NPY2	Phototropic-responsive NPH3 family protein
FvH4_2g05150
FvH4_2g05460	CYCD3,CYCD3;1	CYCLIN D3;1
FvH4_2g06910	ATOST1,OST1,P44,SNRK2-6,SNRK2.6,SRK2E	Protein kinase superfamily protein
FvH4_2g07110	MEE14	maternal effect embryo arrest 14
FvH4_2g07390
FvH4_2g07770	AHB1,ARATH,GLB1,ATGLB1,GLB1,HB1,NSHB1	hemoglobin 1
FvH4_2g08520
FvH4_2g08760		Erythronate-4-phosphate dehydrogenase family protein
FvH4_2g09120		NmrA-like negative transcriptional regulator family protein
FvH4_2g10770		SAUR-like auxin-responsive protein family
FvH4_2g13010		Pyridoxal phosphate (PLP)-dependent transferases superfamily protein
FvH4_2g13410
FvH4_2g14750	ADH,ADH1,ATADH,ATADH1	alcohol dehydrogenase 1
FvH4_2g14760	ADH,ADH1,ATADH,ATADH1	alcohol dehydrogenase 1
FvH4_2g15030	SCL1	SCARECROW-like 1
FvH4_2g16910
FvH4_2g17810		Lactoylglutathione lyase / glyoxalase I family protein
FvH4_2g18000		Auxin-responsive family protein
FvH4_2g19160	LUH	LEUNIG_homolog
FvH4_2g19310	ATSDI1	Tetratricopeptide repeat (TPR)-like superfamily protein
FvH4_2g20390	KAM1,MUR3	Exostosin family protein
FvH4_2g20970	LCR5	low-molecular-weight cysteine-rich 5
FvH4_2g21040		Long-chain fatty alcohol dehydrogenase family protein
FvH4_2g21260		S-adenosyl-L-methionine-dependent methyltransferases superfamily protein
FvH4_2g21390	ATCRA1,CRA1,CRU1	RmlC-like cupins superfamily protein
FvH4_2g21400	ATCRA1,CRA1,CRU1	RmlC-like cupins superfamily protein
FvH4_2g21410	ATCRA1,CRA1,CRU1	RmlC-like cupins superfamily protein
FvH4_2g21430	ATCRA1,CRA1,CRU1	RmlC-like cupins superfamily protein
FvH4_2g21440	ATCRA1,CRA1,CRU1	RmlC-like cupins superfamily protein
FvH4_2g21830		2-oxoglutarate (2OG) and Fe(II)-dependent oxygenase superfamily protein
FvH4_2g22810
FvH4_2g23190	PAP85	cupin family protein
FvH4_2g23800		Phenazine biosynthesis PhzC/PhzF protein
FvH4_2g24830		RNA-binding ASCH domain protein
FvH4_2g25210	ATGSTF5,ATGSTF8,GST6,GSTF8	glutathione S-transferase phi 8
FvH4_2g26000	ATSUS3,SUS3	sucrose synthase 3
FvH4_2g26080	HRE2	Integrase-type DNA-binding superfamily protein
FvH4_2g27470	BGAL16	beta-galactosidase 16
FvH4_2g28940	APT5	adenine phosphoribosyltransferase 5
FvH4_2g29440	HY5,TED,5	Basic-leucine zipper (bZIP) transcription factor family protein
FvH4_2g30230	MOT1	molybdate transporter 1
FvH4_2g31950		Protein kinase superfamily protein
FvH4_2g32300	ELF3,PYK20	hydroxyproline-rich glycoprotein family protein
FvH4_2g33930		Leucine-rich repeat (LRR) family protein
FvH4_2g34400	COR27	cold regulated gene 27
FvH4_2g34470		Vacuolar import/degradation, Vid27-related protein
FvH4_2g35190	PFK3	phosphofructokinase 3
FvH4_2g35490		Regulator of chromosome condensation (RCC1) family protein
FvH4_2g36290	ATGLB3,GLB3	hemoglobin 3
FvH4_2g36990	FDH,KCS10	3-ketoacyl-CoA synthase 10
FvH4_2g37320		BTB/POZ domain-containing protein
FvH4_2g37990		2-oxoglutarate (2OG) and Fe(II)-dependent oxygenase superfamily protein
FvH4_2g38710	APS2,ASA1	Pseudouridine synthase/archaeosine transglycosylase-like family protein
FvH4_2g39410	ATBBD1,BBD1	bifunctional nuclease in basal defense response 1
FvH4_2g39960
FvH4_2g41050	CIPK25,SnRK3.25	CBL-interacting protein kinase 25
FvH4_2g41370		Eukaryotic aspartyl protease family protein
FvH4_3g00400	ATOPT3,OPT3	oligopeptide transporter
FvH4_3g01900	APR3,ATAPR3,PRH-26,PRH26	APS reductase 3
FvH4_3g04930	DES-1-LIKE	fatty acid desaturase family protein
FvH4_3g05060		Chaperone DnaJ-domain superfamily protein
FvH4_3g06390	AML5,ML5	MEI2-like protein 5
FvH4_3g06590	ATTPS1,TPS1	trehalose-6-phosphate synthase
FvH4_3g06610		GDSL-like Lipase/Acylhydrolase superfamily protein
FvH4_3g08000		Tetratricopeptide repeat (TPR)-like superfamily protein
FvH4_3g08040	PDC2	pyruvate decarboxylase-2
FvH4_3g08490	ANAC073,NAC073,SND2/FvNAC022	NAC domain containing protein 73
FvH4_3g09060		Protein kinase superfamily protein
FvH4_3g09210	CYP79A2	cytochrome p450 79a2
FvH4_3g11590	CYP716A1	cytochrome P450, family 716, subfamily A, polypeptide 1
FvH4_3g11610		Glycosyl hydrolases family 31 protein
FvH4_3g12200		alpha/beta-Hydrolases superfamily protein
FvH4_3g13430		Protein of unknown function (DUF1639)
FvH4_3g13530		CTP synthase family protein
FvH4_3g16730	ATNCED3,NCED3,SIS7,STO1	nine-cis-epoxycarotenoid dioxygenase 3
FvH4_3g16940
FvH4_3g18430	ATPEPC1,ATPPC1,PEPC1,PPC1	phosphoenolpyruvate carboxylase 1
FvH4_3g19080	ATCRA1,CRA1,CRU1	RmlC-like cupins superfamily protein
FvH4_3g20050		Protein of unknown function (DUF2921)
FvH4_3g20560		Aluminium induced protein with YGL and LRDR motifs
FvH4_3g20700	ANAC056,ATNAC2,NAC2,NARS1/FvNAC035	NAC domain containing protein 2
FvH4_3g21130		Wound-responsive family protein
FvH4_3g24030	PAT1	GRAS family transcription factor
FvH4_3g24830	bZIP21,TGA9	bZIP transcription factor family protein
FvH4_3g28850		Chaperonin-like RbcX protein
FvH4_3g29810
FvH4_3g29980	ATCSLA02,ATCSLA2,CSLA02,CSLA2	cellulose synthase-like A02
FvH4_3g31060		Heavy metal transport/detoxification superfamily protein
FvH4_3g31190
FvH4_3g31880		2-oxoglutarate (2OG) and Fe(II)-dependent oxygenase superfamily protein
FvH4_3g31890		glycosyltransferase family protein 2
FvH4_3g33180		RmlC-like cupins superfamily protein
FvH4_3g34270	JK224,NPH1,PHOT1,RPT1	phototropin 1
FvH4_3g35610	ATDSI-1VOC,DSI-1VOC	dessication-induced 1VOC superfamily protein
FvH4_3g35930	XBAT31	XB3 ortholog 1 in Arabidopsis thaliana
FvH4_3g36410	ATEXP4,ATEXPA4,ATHEXP,ALPHA,1.6,EXPA4	expansin A4
FvH4_3g36420	ATRBL1,RBL1	RHOMBOID-like 1
FvH4_3g37460	TUB3	tubulin beta chain 3
FvH4_3g38460	NPC1	non-specific phospholipase C1
FvH4_3g38470		RING/U-box superfamily protein
FvH4_3g40220	CIPK10,PKS2,SIP1,SNRK3.8	SOS3-interacting protein 1
FvH4_3g40320	WNK4,ZIK2	with no lysine (K) kinase 4
FvH4_3g40360	ATEXP8,ATEXPA8,ATHEXP,ALPHA,1.11,EXP8,EXPA8	expansin A8
FvH4_3g40840		Leucine-rich repeat protein kinase family protein
FvH4_3g40860	RPT2	Phototropic-responsive NPH3 family protein
FvH4_3g43310
FvH4_3g44490		Late embryogenesis abundant protein (LEA) family protein
FvH4_3g44730
FvH4_4g00250	CYP716A1	cytochrome P450, family 716, subfamily A, polypeptide 1
FvH4_4g01400	CYP716A1	cytochrome P450, family 716, subfamily A, polypeptide 1
FvH4_4g02060		acylaminoacyl-peptidase-related
FvH4_4g03030	ETR2	Signal transduction histidine kinase, hybrid-type, ethylene sensor
FvH4_4g03250		2-oxoglutarate (2OG) and Fe(II)-dependent oxygenase superfamily protein
FvH4_4g03570	AT-PHH1,ATCRY2,CRY2,FHA,PHH1	cryptochrome 2
FvH4_4g04450	ATPXG2	ARABIDOPSIS THALIANA PEROXYGENASE 2
FvH4_4g05050		AWPM-19-like family protein
FvH4_4g05230	BAM1,BMY7,TR-BAMY	beta-amylase 1
FvH4_4g08980	ATCOL5,COL5	CONSTANS-like 5
FvH4_4g10190	CER3,FLP1,WAX2,YRE	Fatty acid hydroxylase superfamily
FvH4_4g12350		Leucine-rich receptor-like protein kinase family protein
FvH4_4g13320	GAE6	UDP-D-glucuronate 4-epimerase 6
FvH4_4g13360		HXXXD-type acyl-transferase family protein
FvH4_4g14480
FvH4_4g15300		Major facilitator superfamily protein
FvH4_4g18040	ATXT1,XT1,XXT1	xylosyltransferase 1
FvH4_4g18540		Protein of unknown function (DUF581)
FvH4_4g19970	ATCP1,CP1	Ca2+-binding protein 1
FvH4_4g21440		Protein kinase superfamily protein
FvH4_4g21560		late embryogenesis abundant domain-containing protein / LEA domain-containing protein
FvH4_4g22790	CCL	CCR-like
FvH4_4g22830
FvH4_4g23130	ANAC083,NAC083,VNI2/FvNAC042	NAC domain containing protein 83
FvH4_4g25110		Pectate lyase family protein
FvH4_4g25340		Cellulase (glycosyl hydrolase family 5) protein
FvH4_4g25830		alpha/beta-Hydrolases superfamily protein
FvH4_4g26120	ATMAP65-6,MAP65-6	Microtubule associated protein (MAP65/ASE1) family protein
FvH4_4g27080	OVA9	glutamine-tRNA ligase, putative / glutaminyl-tRNA synthetase, putative / GlnRS, putative
FvH4_4g27130		Thioesterase superfamily protein
FvH4_4g27160		Thioesterase superfamily protein
FvH4_4g27180		Adenine nucleotide alpha hydrolases-like superfamily protein
FvH4_4g27390		B-box type zinc finger protein with CCT domain
FvH4_4g28640	CPuORF9	conserved peptide upstream open reading frame 9
FvH4_4g28650		Adenosylmethionine decarboxylase family protein
FvH4_4g28910		basic helix-loop-helix (bHLH) DNA-binding superfamily protein
FvH4_4g29430	BAS1,CYP72B1,CYP734A1	Cytochrome P450 superfamily protein
FvH4_4g29910	AFP2	ABI five binding protein 2
FvH4_4g32420		hydroxyproline-rich glycoprotein family protein
FvH4_4g33490	ADO3,FKF1	flavin-binding, kelch repeat, f box 1
FvH4_4g33900	PCR2	PLANT CADMIUM RESISTANCE 2
FvH4_4g34230
FvH4_4g34240	ATPANK2,PANK2	pantothenate kinase 2
FvH4_4g34260		DC1 domain-containing protein
FvH4_4g34470	PG2	polygalacturonase 2
FvH4_4g34620		ARM repeat superfamily protein
FvH4_4g34800	ATTPS10,TPS10	trehalose phosphate synthase
FvH4_4g35050	UGT74B1	UDP-glucosyl transferase 74B1
FvH4_4g37020	HEMC	hydroxymethylbilane synthase
FvH4_5g00150	ATNRT1,B-1,CHL1,CHL1-1,NRT1,NRT1.1	nitrate transporter 1.1
FvH4_5g00290	ATBETAFRUCT4,VAC-INV	Glycosyl hydrolases family 32 protein
FvH4_5g02340	TUB6	beta-6 tubulin
FvH4_5g03220	AtGH9B15,GH9B15	glycosyl hydrolase 9B15
FvH4_5g04160	GT72B1,UGT72B1	UDP-Glycosyltransferase superfamily protein
FvH4_5g04440		Pectin lyase-like superfamily protein
FvH4_5g04630		RING/U-box superfamily protein
FvH4_5g05140		ARM repeat superfamily protein
FvH4_5g05220		Protein of unknown function (DUF3506)
FvH4_5g05960		Oleosin family protein
FvH4_5g06720		Pectin lyase-like superfamily protein
FvH4_5g07260		GDSL-like Lipase/Acylhydrolase superfamily protein
FvH4_5g08190	KING1	SNF1-related protein kinase regulatory subunit gamma 1
FvH4_5g08580		Squamosa promoter-binding protein-like (SBP domain) transcription factor family protein
FvH4_5g08650		Heavy metal transport/detoxification superfamily protein
FvH4_5g08670	ATHVA22D,HVA22D	HVA22 homologue D
FvH4_5g09080
FvH4_5g10090		Protein kinase superfamily protein
FvH4_5g10160		S-adenosyl-L-methionine-dependent methyltransferases superfamily protein
FvH4_5g10840		alpha/beta-Hydrolases superfamily protein
FvH4_5g10890	ATMGL,MGL	methionine gamma-lyase
FvH4_5g11210	MEE66	F-box family protein
FvH4_5g12600		alpha/beta-Hydrolases superfamily protein
FvH4_5g13350
FvH4_5g13360		O-fucosyltransferase family protein
FvH4_5g13390	OBP4	OBF binding protein 4
FvH4_5g14560	APRR1,AtTOC1,PRR1,TOC1	CCT motif -containing response regulator protein
FvH4_5g14870		Pyridine nucleotide-disulphide oxidoreductase family protein
FvH4_5g16420	ATPUB38,PUB38	plant U-box 38
FvH4_5g19570	ATHB-2,ATHB2,HAT4,HB-2	homeobox protein 2
FvH4_5g20840		Protein of unknown function (DUF581)
FvH4_5g21220		S-adenosyl-L-methionine-dependent methyltransferases superfamily protein
FvH4_5g21720	PIRL4	plant intracellular ras group-related LRR 4
FvH4_5g22450		Tetratricopeptide repeat (TPR)-like superfamily protein
FvH4_5g23510		SCAMP family protein
FvH4_5g23930		S-adenosyl-L-methionine-dependent methyltransferases superfamily protein
FvH4_5g24480		RING/U-box superfamily protein
FvH4_5g25580		Calcium-binding EF hand family protein
FvH4_5g26470	CP12-3	CP12 domain-containing protein 3
FvH4_5g27170		Leucine-rich repeat protein kinase family protein
FvH4_5g34720
FvH4_5g36200
FvH4_5g36230		RING/U-box superfamily protein
FvH4_5g36440	ATISA3,ISA3	isoamylase 3
FvH4_5g37380		Major facilitator superfamily protein
FvH4_6g02090	ATPPCK1,PPCK1	phosphoenolpyruvate carboxylase kinase 1
FvH4_6g02500		Protein of unknown function, DUF593
FvH4_6g05660		NAD(P)-binding Rossmann-fold superfamily protein
FvH4_6g05670		Glycoprotein membrane precursor GPI-anchored
FvH4_6g06950	ABCG11,ATWBC11,COF1,DSO,WBC11	white-brown complex homolog protein 11
FvH4_6g07300		Adenine nucleotide alpha hydrolases-like superfamily protein
FvH4_6g07470		Uncharacterized protein
FvH4_6g07930	AtGolS2,GolS2	galactinol synthase 2
FvH4_6g08620	ATMYB61,MYB61	myb domain protein 61
FvH4_6g10380		Protein of unknown function (DUF567)
FvH4_6g11720		alpha 1,4-glycosyltransferase family protein
FvH4_6g11980
FvH4_6g12250		chaperone protein dnaJ-related
FvH4_6g12260		O-fucosyltransferase family protein
FvH4_6g12290	TUB8	tubulin beta 8
FvH4_6g13610	ATEXP4,ATEXPA4,ATHEXP,ALPHA,1.6,EXPA4	expansin A4
FvH4_6g13930		TatD related DNase
FvH4_6g15060	APRR7,PRR7	pseudo-response regulator 7
FvH4_6g15160		Homeodomain-like superfamily protein
FvH4_6g15560		Concanavalin A-like lectin protein kinase family protein
FvH4_6g15820	PIP2,PIP2;1,PIP2A	plasma membrane intrinsic protein 2A
FvH4_6g15850
FvH4_6g15900		Protein of unknown function, DUF584
FvH4_6g16160		Protein kinase superfamily protein
FvH4_6g16770	GAMMA-TIP,GAMMA-TIP1,TIP1;1	gamma tonoplast intrinsic protein
FvH4_6g17400	ATECP63,ECP63	embryonic cell protein 63
FvH4_6g17730	ATCSLA09,ATCSLA9,CSLA09,CSLA9,RAT4	Nucleotide-diphospho-sugar transferases superfamily protein
FvH4_6g17800		Nucleotide-diphospho-sugar transferases superfamily protein
FvH4_6g17970
FvH4_6g17980		Aldolase superfamily protein
FvH4_6g21990		Aha1 domain-containing protein
FvH4_6g22300	ACT11	actin-11
FvH4_6g24680	BG1	beta-1,3-glucanase 1
FvH4_6g28280		organic cation/carnitine transporter4
FvH4_6g28680	ATCCR1,CCR1,IRX4	cinnamoyl coa reductase 1
FvH4_6g29710	PIFI	post-illumination chlorophyll fluorescence increase
FvH4_6g30380		Protein of unknown function (DUF1644)
FvH4_6g30930		Galactose oxidase/kelch repeat superfamily protein
FvH4_6g32640		GDSL-like Lipase/Acylhydrolase superfamily protein
FvH4_6g34000		ATPase E1-E2 type family protein / haloacid dehalogenase-like hydrolase family protein
FvH4_6g34050		Pyridoxal phosphate (PLP)-dependent transferases superfamily protein
FvH4_6g35020		Protein of unknown function (DUF1677)
FvH4_6g35670	RAP2.12	related to AP2 12
FvH4_6g35830	ATPME3,PME3	pectin methylesterase 3
FvH4_6g36460		Major facilitator superfamily protein
FvH4_6g36520		Terpenoid cyclases family protein
FvH4_6g37210		O-fucosyltransferase family protein
FvH4_6g37880	AGL1,SHP1	K-box region and MADS-box transcription factor family protein
FvH4_6g38570
FvH4_6g40380	COL9	CONSTANS-like 9
FvH4_6g41570
FvH4_6g43310	ATSGP2,SGP2	Ras-related small GTP-binding family protein
FvH4_6g43350		Disease resistance-responsive (dirigent-like protein) family protein
FvH4_6g43420
FvH4_6g44460		Wound-responsive family protein
FvH4_6g44470		Wound-responsive family protein
FvH4_6g44700	CYP71B34	cytochrome P450, family 71, subfamily B, polypeptide 34
FvH4_6g45150	LBD41	LOB domain-containing protein 41
FvH4_6g45730		Methylenetetrahydrofolate reductase family protein
FvH4_6g45760	SAMDC	S-adenosylmethionine decarboxylase
FvH4_6g45860	ATCOL2,COL2	CONSTANS-like 2
FvH4_6g47290	EXL5	EXORDIUM like 5
FvH4_6g47520	ATCNGC2,CNGC2,DND1	Cyclic nucleotide-regulated ion channel family protein
FvH4_6g47810	cdc2cAt	CDC2C
FvH4_6g48010	ATPME31,PME31	pectin methylesterase 31
FvH4_6g48940	TUA2	tubulin alpha-2 chain
FvH4_6g49150		Protein of unknown function (DUF1637)
FvH4_6g49270		Protein kinase superfamily protein
FvH4_6g51310		Oleosin family protein
FvH4_6g53190
FvH4_6g53780		NAD(P)-binding Rossmann-fold superfamily protein
FvH4_7g00640	CYP712A1	cytochrome P450, family 712, subfamily A, polypeptide 1
FvH4_7g00720	DRT100	Leucine-rich repeat (LRR) family protein
FvH4_7g02550	ATATP-PRT1,ATP-PRT1,HISN1A	ATP phosphoribosyl transferase 1
FvH4_7g03880
FvH4_7g04760	UBP12	ubiquitin-specific protease 12
FvH4_7g04940	AtEIN3,EIN3	Ethylene insensitive 3 family protein
FvH4_7g06020		Protein kinase superfamily protein
FvH4_7g09000	ATHSP70,HSP70	heat shock protein 70
FvH4_7g09870	CAT9	cationic amino acid transporter 9
FvH4_7g12750		ATP-dependent RNA helicase, putative
FvH4_7g14470	ANTR2,PHT4;4	Major facilitator superfamily protein
FvH4_7g14640
FvH4_7g15950
FvH4_7g16870
FvH4_7g17320	ATHB-7,ATHB7,HB-7	homeobox 7
FvH4_7g17760	APRR5,PRR5	pseudo-response regulator 5
FvH4_7g17850	LHY,LHY1	Homeodomain-like superfamily protein
FvH4_7g18050		Subtilase family protein
FvH4_7g18870
FvH4_7g18970
FvH4_7g20600	PGP1,PGPS1,PGS1	phosphatidylglycerolphosphate synthase 1
FvH4_7g21210	SULTR4;2	sulfate transporter 4;2
FvH4_7g21930
FvH4_7g24330	ATATE1,ATE1,DLS1	arginine-tRNA protein transferase 1
FvH4_7g24430
FvH4_7g24490	ATCRR3,CCR3	CRINKLY4 related 3
FvH4_7g25560		Major facilitator superfamily protein
FvH4_7g25830	ATKT2,ATKUP2,KT2,KUP2,SHY3,TRK2	potassium transporter 2
FvH4_7g25870		Basic-leucine zipper (bZIP) transcription factor family protein
FvH4_7g26900	OLE1,OLEO1	oleosin 1
FvH4_7g26920	ATERF-1,ERF-1	ethylene responsive element binding factor 1
FvH4_7g26940		Integrase-type DNA-binding superfamily protein
FvH4_7g27550	ATPS3,PS3	phosphate starvation-induced gene 3
FvH4_7g27620	ATTPPA	Haloacid dehalogenase-like hydrolase (HAD) superfamily protein
FvH4_7g27800		Plant invertase/pectin methylesterase inhibitor superfamily protein
FvH4_7g27820
FvH4_7g28370	ATGT18,GT18	glycosyltransferase 18
FvH4_7g30450		Tic22-like family protein
FvH4_7g30620		P-loop containing nucleoside triphosphate hydrolases superfamily protein
FvH4_7g30630	SLAH3	SLAC1 homologue 3
FvH4_7g31060	ATSIG5,SIG5,SIGE	sigma factor E
FvH4_7g31650		Plant invertase/pectin methylesterase inhibitor superfamily
FvH4_7g32400		Major facilitator superfamily protein
FvH4_7g32780	AtGRF7,GRF7	growth-regulating factor 7
FvH4_7g32840		P-loop containing nucleoside triphosphate hydrolases superfamily protein
FvH4_7g32920	APRR5,PRR5	pseudo-response regulator 5
FvH4_7g33060		Heavy metal transport/detoxification superfamily protein
