# Supplementary material for: The NAC transcription factor FaRIF controls fruit ripening in strawberry
Source: Plant Cell. 2021 Feb 24;33(5):1574–93. doi: 10.1093/plcell/koab070 (PMC8254488; doi:10.1093/plcell/koab070)
Supplement: koab070_Supplementary_Data [file koab070_supplementary_data.zip › tpc.00833.2020-s04.xlsx]

## Sheet: DE NACs 
Supplemental Data, Martín-Pizarro et al. (2021). FaRIF controls fruit ripening in strawberry. Plant Cell.
Supplemental Data Set S3. Expression data of differentially expressed FaNAC transcription factors in control and 35Spro:RIF-RNAi lines at white and red stages of receptacle ripening
NAC TF	F. vesca gene ID	t-test: Control_W vs 35Spro:RIF-RNAi #3_W normalized values - FDR p-value correction	t-test: Control_W vs 35Spro:RIF-RNAi #11_W normalized values - FDR p-value correction	t-test: Control_R vs 35Spro:RIF-RNAi #3_R normalized values - FDR p-value correction	t-test: Control_R vs 35Spro:RIF-RNAi #11_R normalized values - FDR p-value correction	Control_W_RPKM	35Spro:RIF-RNAi #3_W_RPKM	35Spro:RIF-RNAi #11_W_RPKM	Control_R_RPKM	35Spro:RIF-RNAi #3_R_RPKM	35Spro:RIF-RNAi #11_R_RPKM	35Spro:RIF-RNAi #3/Control_W	35Spro:RIF-RNAi #11/Control_W	35Spro:RIF-RNAi #3/Control_R	35Spro:RIF-RNAi #11/Control_R	UniRef90_ID	Annotation	GO Match	GO Descrip	Mapman	Mapman Descrip
FvNAC022	FvH4_3g08490	0.0208495	0.0163966	0.00790508	0.00918188	15.9886	46.7121	46.7344	116.807	77.1147	89.554	2.92159	2.92298	0.660188	0.766682	UniRef90_UPI0002C31054	UniRef90_UPI0002C31054 PREDICTED: NAC domain-containing protein 8 isoform X1 n=2 Tax=Fragaria vesca subsp. vesca RepID=UPI0002C31054	GO:0006355	Biological Process:regulation of transcription, DNA-templated	development.unspecified	(at4g28500 : 328.0) NAC domain containing protein 73 (NAC073); CONTAINS InterPro DOMAIN/s: No apical meristem (NAM) protein (InterPro:IPR003441); BEST Arabidopsis thaliana protein match is: NAC domain containing protein 10 (TAIR:AT1G28470); Has 2322 Blast hits to 2317 proteins in 68 species: Archae - 0; Bacteria - 0; Metazoa - 0; Fungi - 0; Plants - 2321; Viruses - 0; Other Eukaryotes - 1 (source…
FvNAC033	FvH4_3g19410	0.0644648	0.167036	0.028594	0.0126245	15.5257	29.2708	25.6502	53.4647	34.586	28.0209	1.88532	1.65211	0.646893	0.524101	UniRef90_UPI0002C36C23	UniRef90_UPI0002C36C23 PREDICTED: protein CUP-SHAPED COTYLEDON 1-like n=1 Tax=Fragaria vesca subsp. vesca RepID=UPI0002C36C23	GO:0003677	Molecular Function:DNA binding	RNA.regulation of transcription.NAC domain transcription factor family	(at5g53950 : 293.0) Transcriptional activator of the NAC gene family, with CUC1 redundantly required for embryonic apical meristem formation, cotyledon separation and expression of STM. Proper timing of CUC2 expression is required to maintain the phyllotactic pattern initiated in the meristem. CUC2 expression in leaf sinus region is required for serration and the extent of serration is modulated …
FvNAC034	FvH4_3g20690	0.0470485	0.0232905	1	0.252962	206.457	280.656	253.931	135.334	133.727	122.167	1.3594	1.22995	0.988127	0.902705	UniRef90_UPI0002C301D0	UniRef90_UPI0002C301D0 PREDICTED: NAC domain-containing protein 72-like n=1 Tax=Fragaria vesca subsp. vesca RepID=UPI0002C301D0	GO:0003677	Molecular Function:DNA binding	RNA.regulation of transcription.NAC domain transcription factor family	(at4g27410 : 352.0) Encodes a NAC transcription factor induced in response to dessication. It is localized to the nucleus and acts as a transcriptional activator in ABA-mediated dehydration response.; RESPONSIVE TO DESICCATION 26 (RD26); CONTAINS InterPro DOMAIN/s: No apical meristem (NAM) protein (InterPro:IPR003441); BEST Arabidopsis thaliana protein match is: NAC domain containing protein 19 (…
FvNAC035	FvH4_3g20700	0.00269666	0.00225362	0.00906061	0.00887833	763.532	75.0484	65.1407	1657.14	59.372	66.1293	0.0982911	0.085315	0.035828	0.0399057	UniRef90_UPI0002C2DED4	UniRef90_UPI0002C2DED4 PREDICTED: NAC domain-containing protein 18-like n=1 Tax=Fragaria vesca subsp. vesca RepID=UPI0002C2DED4	GO:0006355	Biological Process:regulation of transcription, DNA-templated	RNA.regulation of transcription.NAC domain transcription factor family	(at3g15510 : 293.0) Note of caution: not to be confused with another protein (AtNAC6 locus AT5G39610) which on occasion has also been referred to as AtNAC2.; NAC domain containing protein 2 (NAC2); FUNCTIONS IN: sequence-specific DNA binding transcription factor activity; INVOLVED IN: multicellular organismal development, regulation of transcription; LOCATED IN: cellular component unknown; EXPRES…
FvNAC042	FvH4_4g23130	0.0380023	0.051024	0.00162272	0.0017837	122.491	35.5845	36.4627	71.2433	8.70497	11.9173	0.290507	0.297677	0.122187	0.167276	UniRef90_UPI0002C32104	UniRef90_UPI0002C32104 PREDICTED: NAC transcription factor 29 n=1 Tax=Fragaria vesca subsp. vesca RepID=UPI0002C32104	GO:0003677	Molecular Function:DNA binding	development.unspecified	(at5g13180 : 287.0) Encodes a NAC domain transcription factor that interacts with VND7 and negatively regulates xylem vessel formation.; NAC domain containing protein 83 (NAC083); CONTAINS InterPro DOMAIN/s: No apical meristem (NAM) protein (InterPro:IPR003441); BEST Arabidopsis thaliana protein match is: NAC domain containing protein 41 (TAIR:AT2G33480); Has 1807 Blast hits to 1807 proteins in 2…
FvNAC045	FvH4_4g31070	0.566685	0.711321	0.0055668	0.00599104	171.337	207.253	216.753	23.3468	62.9034	107.765	1.20962	1.26507	2.6943	4.61585	UniRef90_UPI0002C2F687	UniRef90_UPI0002C2F687 PREDICTED: NAC transcription factor 29-like n=1 Tax=Fragaria vesca subsp. vesca RepID=UPI0002C2F687	GO:0006355	Biological Process:regulation of transcription, DNA-templated	development.unspecified	(at1g69490 : 325.0) Encodes a member of the NAC transcription factor gene family. It is expressed in floral primordia and upregulated by AP3 and PI. Its expression is associated with leaf senescence.; NAC-like, activated by AP3/PI (NAP); CONTAINS InterPro DOMAIN/s: No apical meristem (NAM) protein (InterPro:IPR003441); BEST Arabidopsis thaliana protein match is: NAC domain containing protein 25 (…
Legend:
W: White receptacles
R: Red receptacles

## Sheet: DE NCEDs
Supplemental Data, Martín-Pizarro et al. (2021). FaRIF controls fruit ripening in strawberry. Plant Cell.
Supplemental Data Set 3. Expression data of differentially expressed FaNCEDs in control and 35Spro:RIF-RNAi lines at white and red stages of receptacle ripening
NCED	F. vesca gene ID	t-test: Control_W vs 35Spro:RIF-RNAi #3_W normalized values - FDR p-value correction	t-test: Control_W vs 35Spro:RIF-RNAi #11_W normalized values - FDR p-value correction	t-test: Control_R vs 35Spro:RIF-RNAi #3_R normalized values - FDR p-value correction	t-test: Control_R vs 35Spro:RIF-RNAi #11_R normalized values - FDR p-value correction	Control_W_RPKM	35Spro:RIF-RNAi #3_W_RPKM	35Spro:RIF-RNAi #11_W_RPKM	Control_R_RPKM	35Spro:RIF-RNAi #3_R_RPKM	35Spro:RIF-RNAi #11_R_RPKM	35Spro:RIF-RNAi #3/Control_W	35Spro:RIF-RNAi #11/Control_W	35Spro:RIF-RNAi #3/Control_R	35Spro:RIF-RNAi #11/Control_R	UniRef90_ID	Annotation	GO Match	GO Descrip	Mapman	Mapman Descrip
FaNCED3	FvH4_3g16730	0.00269666	0.00382468	0.040101	0.0368953	57.4839	6.65588	9.15926	40.8374	5.01806	4.49698	0.115787	0.159336	0.122879	0.110119	UniRef90_K4IAN1	UniRef90_K4IAN1 9-cis-epoxycarotenoid dioxygenase 2 n=1 Tax=Fragaria ananassa RepID=K4IAN1 FRAAN	GO:0055114	Biological Process:oxidation-reduction process	hormone metabolism.abscisic acid.synthesis-degradation.synthesis.9-cis-epoxycarotenoid dioxygenase	(at3g14440 : 842.0) Encodes 9-<i>cis</i>-epoxycarotenoid dioxygenase, a key enzyme in the biosynthesis of abscisic acid. Regulated in response to drought and salinity. Expressed in roots, flowers and seeds. Localized to the chloroplast stroma and thylakoid membrane.; nine-cis-epoxycarotenoid dioxygenase 3 (NCED3); CONTAINS InterPro DOMAIN/s: Carotenoid oxygenase (InterPro:IPR004294); BEST Arabido…	hormone metabolism.abscisic acid.synthesis-degradation.synthesis.9-cis-epoxycarotenoid dioxygenase	(at3g14440 : 842.0) Encodes 9-<i>cis</i>-epoxycarotenoid dioxygenase, a key enzyme in the biosynthesis of abscisic acid. Regulated in response to drought and salinity. Expressed in roots, flowers and seeds. Localized to the chloroplast stroma and thylakoid membrane.; nine-cis-epoxycarotenoid dioxygenase 3 (NCED3); CONTAINS InterPro DOMAIN/s: Carotenoid oxygenase (InterPro:IPR004294); BEST Arabido…
FaNCED5/FaNCED2	FvH4_3g05440*	0.0115092	0.0302035	0.0827422	0.0433097	438.435	833.702	809.013	861.59	532.9	428.661	1.90154	1.84523	0.618507	0.497523	UniRef90_K4HYC2	UniRef90_K4HYC2 9-cis-epoxycarotenoid dioxygenase 1 n=2 Tax=Fragaria ananassa RepID=K4HYC2 FRAAN	GO:0055114	Biological Process:oxidation-reduction process	hormone metabolism.abscisic acid.synthesis-degradation.synthesis.9-cis-epoxycarotenoid dioxygenase	(at1g30100 : 822.0) Encodes 9-cis-epoxycarotenoid dioxygenase, a key enzyme in the biosynthesis of abscisic acid. The expression of this gene increases during the first 6h of imbibition.; nine-cis-epoxycarotenoid dioxygenase 5 (NCED5); CONTAINS InterPro DOMAIN/s: Carotenoid oxygenase (InterPro:IPR004294); BEST Arabidopsis thaliana protein match is: nine-cis-epoxycarotenoid dioxygenase 2 (TAIR:AT4…
FaNCED6	FvH4_4g05900	1	0.895606	0.709653	0.657109	0.123905	0.143299	0.197654	0.141941	0.0351831	0.0337039	1.15652	1.5952	0.247872	0.237451	UniRef90_K4I240	UniRef90_K4I240 9-cis-epoxycarotenoid dioxygenase 3 n=2 Tax=Fragaria RepID=K4I240 FRAAN	GO:0055114	Biological Process:oxidation-reduction process	hormone metabolism.abscisic acid.synthesis-degradation.synthesis.9-cis-epoxycarotenoid dioxygenase	(at3g24220 : 709.0) A member of gene NCED-related gene family, encodes 9-cis-epoxycarotenoid dioxygenase, a key enzyme in the biosynthesis of abscisic acid. The expression of this gene declines during the first 12h of imbibition.; nine-cis-epoxycarotenoid dioxygenase 6 (NCED6); CONTAINS InterPro DOMAIN/s: Carotenoid oxygenase (InterPro:IPR004294); BEST Arabidopsis thaliana protein match is: nine-…
Legend:
W: White receptacles
R: Red receptacles
*FvH4_3g05440 has been named different in the bibliography:
NCED5 in Liao et al (2018). PNAS. 115: E11542–E11550.
NCED2 in Gu et al (2019). Planta. 250: 145–162.
