# Supplementary material for: The NAC transcription factor FaRIF controls fruit ripening in strawberry
Source: Plant Cell. 2021 Feb 24;33(5):1574–93. doi: 10.1093/plcell/koab070 (PMC8254488; doi:10.1093/plcell/koab070)
Supplement: koab070_Supplementary_Data [file koab070_supplementary_data.zip › tpc.00833.2020-s05.xlsx]

## Sheet: MapMan bins enrichment WHITE
Supplemental Data, Martín-Pizarro et al. (2021). FaRIF controls fruit ripening in strawberry. Plant Cell.
Supplemental Data Set S4. MapMan bins enrichment analysis
Enriched categories at white stage
Category	bincode	p.value	BY	inS_inC	outS_inC
'cell wall	'10	3.36923e-17	4.82562e-14	54	441
'misc	'26	8.10225e-13	8.70341e-10	96	1448
'cell wall.cell wall proteins.AGPs	'10.5.1	7.72468e-08	5.53189e-05	7	8
'cell wall.cell wall proteins.AGPs.AGP'	'10.5.1.1'	7.72468e-08	5.53189e-05	7	8
'development	'33	2.21892e-07	0.000136203	49	722
'development.storage proteins'	'33.1'	1.44221e-06	0.000774609	9	31
'misc.GDSL-motif lipase'	'26.28'	5.06785e-06	0.00217755	12	73
'PS.lightreaction.photosystem II.LHC-II'	'1.1.1.1'	7.18648e-06	0.00280716	6	12
'cell.organisation.cytoskeleton.mikrotubuli'	'31.1.1.2'	1.02889e-05	0.00342172	7	21
'cell wall.degradation	'10.6	1.03525e-05	0.00342172	16	140
'RNA.regulation of transcription.AP2/EREBP, APETALA2/Ethylene-responsive element binding protein family'	'27.3.3'	1.42874e-05	0.00438501	11	68
'cell wall.cell wall proteins	'10.5	2.06917e-05	0.00592719	8	34
'RNA.regulation of transcription.C2C2(Zn) CO-like, Constans-like zinc finger family'	'27.3.7'	2.62051e-05	0.00663087	6	16
'cell.organisation	'31.1	2.77779e-05	0.00663087	10	60
'cell.organisation.cytoskeleton	'31.1.1	2.77779e-05	0.00663087	10	60
'hormone metabolism	'17	2.97541e-05	0.00672879	44	749
'PS.lightreaction	'1.1	0.000109294	0.0213461	12	103
'transport.Major Intrinsic Proteins.TIP'	'34.19.2'	0.000182444	0.0340836	4	7
'PS.lightreaction.photosystem II	'1.1.1	0.000193294	0.0343289	7	36
'transport.amino acids'	'34.3'	0.000199736	0.0343289	10	78
'transport	'34	0.000295328	0.0488062	53	1057
'RNA.regulation of transcription.Psudo ARR transcription factor family'	'27.3.66'	0.000429368	0.0658895	3	3
'hormone metabolism.brassinosteroid	'17.3	0.000521377	0.0772498	10	89
'protein.degradation.subtilases'	'29.5.1'	0.000906543	0.125652	7	48
'development.unspecified'	'33.99'	0.00100876	0.135451	35	652
'signalling.receptor kinases.leucine rich repeat III'	'30.2.3'	0.0011361	0.147927	6	36
'fermentation	'5	0.00144341	0.182071	4	14
'PS	'1	0.00148308	0.182071	13	161
'hormone metabolism.brassinosteroid.synthesis-degradation	'17.3.1	0.0015267	0.182219	7	53
'minor CHO metabolism.trehalose	'3.2	0.00178749	0.202118	4	15
'misc.gluco-, galacto- and mannosidases.beta-galactosidase'	'26.3.2'	0.00178749	0.202118	4	15
'cell wall.modification'	'10.7'	0.00185144	0.20398	7	55
'misc.gluco-, galacto- and mannosidases	'26.3	0.00256049	0.275047	6	43
'stress.abiotic.touch/wounding'	'20.2.4'	0.00318407	0.325744	3	8
'PS.lightreaction.cyclic electron flow-chlororespiration'	'1.1.40'	0.00415625	0.415315	3	9
'cell wall.degradation.mannan-xylose-arabinose-fucose'	'10.6.2'	0.00474426	0.463297	5	34
'transport.Major Intrinsic Proteins.PIP'	'34.19.1'	0.00528981	0.500739	3	10
'signalling.light'	'30.11'	0.00536074	0.500739	8	86
'hormone metabolism.ethylene.induced-regulated-responsive-activated'	'17.5.3'	0.0058901	0.513793	4	22
'lipid metabolism	'11	0.00592016	0.513793	25	471
'cell wall.pectin*esterases.PME'	'10.8.1'	0.0059788	0.513793	6	52
'misc.beta 1,3 glucan hydrolases	'26.4	0.0064992	0.537032	6	53
'misc.beta 1,3 glucan hydrolases.glucan endo-1,3-beta-glucosidase'	'26.4.1'	0.0064992	0.537032	6	53
'stress.abiotic'	'20.2'	0.00676132	0.54815	4	23
'cell wall.degradation.pectate lyases and polygalacturonases'	'10.6.3'	0.00729227	0.580247	8	91
'transport.peptides and oligopeptides'	'34.13'	0.00825197	0.63316	7	74
'cell wall.precursor synthesis	'10.1	0.00960244	0.723853	5	41
'cell.organisation.cytoskeleton.actin.Actin'	'31.1.1.1.1'	0.0112207	0.788328	2	4
'amino acid metabolism.synthesis.central amino acid metabolism.alanine	'13.1.1.3	0.0112207	0.788328	2	4
'signalling.receptor kinases.leucine rich repeat XI'	'30.2.11'	0.0114534	0.788328	5	43
'misc.gluco-, galacto- and mannosidases'	'26.3'	0.0114534	0.788328	5	43
'hormone metabolism.brassinosteroid.synthesis-degradation.sterols.other'	'17.3.1.2.99'	0.0115586	0.788328	3	14
'development.squamosa promoter binding like (SPL)'	'33.3'	0.0115586	0.788328	3	14
'hormone metabolism.ethylene	'17.5	0.0128816	0.864836	10	144
'protein.postranslational modification.kinase'	'29.4.1'	0.0135332	0.884199	5	45
'cell wall.degradation.cellulases and beta -1,4-glucanases'	'10.6.1'	0.0135816	0.884199	3	15
'minor CHO metabolism.trehalose.TPP'	'3.2.2'	0.0154148	0.974032	2	5
'C1-metabolism.glycine hydroxymethyltransferase'	'25.1'	0.0154148	0.974032	2	5
'minor CHO metabolism	'3	0.0178651	1	8	108
'misc.plastocyanin-like'	'26.19'	0.0203664	1	4	33
'hormone metabolism.brassinosteroid.signal transduction.other'	'17.3.2.99'	0.0207871	1	3	18
'RNA.regulation of transcription.bZIP transcription factor family'	'27.3.35'	0.0212551	1	5	51
'misc.cytochrome P450'	'26.10'	0.0232995	1	14	249
'lipid metabolism.'exotics' (steroids, squalene etc).sphingolipids'	'11.8.1'	0.0235715	1	3	19
'misc.invertase/pectin methylesterase inhibitor family protein'	'26.18'	0.0235715	1	3	19
'hormone metabolism.abscisic acid	'17.1	0.0236497	1	6	72
'secondary metabolism.phenylpropanoids	'16.2	0.0240628	1	7	93
'S-assimilation	'14	0.0254484	1	2	7
'misc.oxidases - copper, flavone etc'	'26.7'	0.025494	1	8	116
'metal handling	'15	0.0260085	1	5	54
'C1-metabolism	'25	0.0297144	1	3	21
'hormone metabolism.gibberelin.induced-regulated-responsive-activated'	'17.6.3'	0.0297144	1	3	21
'hormone metabolism.gibberelin	'17.6	0.0303663	1	7	98
'secondary metabolism.phenylpropanoids.lignin biosynthesis.4CL'	'16.2.1.3'	0.0312192	1	2	8
'signalling.receptor kinases.leucine rich repeat VI'	'30.2.6'	0.0312192	1	2	8
'RNA.regulation of transcription.ABI3/VP1-related B3-domain-containing transcription factor family'	'27.3.1'	0.0312192	1	2	8
'misc.UDP glucosyl and glucoronyl transferases'	'26.2'	0.0322286	1	13	235
'stress.abiotic.drought/salt'	'20.2.3'	0.0333296	1	5	58
'cell wall.cellulose synthesis	'10.2	0.0333385	1	4	39
'RNA.regulation of transcription	'27.3	0.0345267	1	75	2011
'not assigned.no ontology.formin homology 2 domain-containing protein'	'35.1.20'	0.0374492	1	2	9
'cell wall.pectin*esterases	'10.8	0.0376699	1	6	81
'glycolysis	'4	0.0433114	1	6	84
'misc.oxygenases'	'26.14'	0.0441078	1	2	10
'metal handling.binding, chelation and storage'	'15.2'	0.044138	1	4	43
'cell wall.cellulose synthesis.cellulose synthase'	'10.2.1'	0.0442649	1	3	25
'secondary metabolism	'16	0.0464107	1	31	732
'secondary metabolism.phenylpropanoids.lignin biosynthesis	'16.2.1	0.0494552	1	6	87
'cell wall.cellulose synthesis'	'10.2'	0.0511656	1	2	11
'transport.sulphate'	'34.6'	0.0511656	1	2	11
'cell wall.hemicellulose synthesis	'10.3	0.0585946	1	2	12
'cell wall.hemicellulose synthesis'	'10.3'	0.0585946	1	2	12
'transport.potassium'	'34.15'	0.0600726	1	4	48
'RNA.regulation of transcription.HB,Homeobox transcription factor family'	'27.3.22'	0.0652688	1	5	71
'hormone metabolism.abscisic acid.signal transduction'	'17.1.2'	0.0663681	1	2	13
'RNA.regulation of transcription.PHOR1'	'27.3.64'	0.0663681	1	2	13
'minor CHO metabolism.raffinose family.galactinol synthases	'3.1.1	0.0744605	1	2	14
'glycolysis.unclear/dually targeted	'4.3	0.0744605	1	2	14
'hormone metabolism.brassinosteroid.signal transduction	'17.3.2	0.0818567	1	3	33
'misc.protease inhibitor/seed storage/lipid transfer protein (LTP) family protein'	'26.21'	0.0818567	1	3	33
'polyamine metabolism.synthesis	'22.1	0.0828474	1	2	15
'amino acid metabolism.synthesis.central amino acid metabolism	'13.1.1	0.0828474	1	2	15
'misc.gluco-, galacto- and mannosidases.endoglucanase'	'26.3.4'	0.0828474	1	2	15
'RNA.regulation of transcription.JUMONJI family'	'27.3.57'	0.0828474	1	2	15
'hormone metabolism.ethylene.synthesis-degradation'	'17.5.1'	0.0872824	1	3	34
'signalling.MAP kinases'	'30.6'	0.0910114	1	4	56
'polyamine metabolism	'22	0.0915056	1	2	16
'DNA.synthesis/chromatin structure.histone.core.H2A'	'28.1.3.2.1'	0.0915056	1	2	16
'Biodegradation of Xenobiotics.lactoylglutathione lyase'	'24.2'	0.0915056	1	2	16
'transport.nitrate'	'34.4'	0.0915056	1	2	16
'secondary metabolism.flavonoids.anthocyanins'	'16.8.1'	0.0928553	1	3	35
'hormone metabolism.gibberelin.signal transduction'	'17.6.2'	0.100413	1	2	17
'hormone metabolism.auxin.induced-regulated-responsive-activated'	'17.2.3'	0.103251	1	7	124
'hormone metabolism.auxin	'17.2	0.111933	1	9	175
'RNA.regulation of transcription.NAC domain transcription factor family'	'27.3.27'	0.116527	1	3	39
'misc.glutathione S transferases'	'26.9'	0.118283	1	4	62
'RNA.regulation of transcription.C2C2(Zn) GATA transcription factor family'	'27.3.9'	0.118892	1	2	19
'Biodegradation of Xenobiotics	'24	0.128424	1	2	20
'secondary metabolism.isoprenoids'	'16.1'	0.128424	1	2	20
'protein.degradation.ubiquitin.E3.RING'	'29.5.11.4.2'	0.133915	1	14	319
'hormone metabolism.brassinosteroid.synthesis-degradation.BRs.metabolic regulation'	'17.3.1.1.5'	0.138126	1	2	21
'development.late embryogenesis abundant'	'33.2'	0.138126	1	2	21
'misc.peroxidases'	'26.12'	0.138196	1	4	66
'major CHO metabolism.degradation	'2.2	0.143373	1	4	67
'minor CHO metabolism.raffinose family	'3.1	0.147982	1	2	22
'lipid metabolism.lipid degradation.beta-oxidation.acyl-CoA thioesterase'	'11.9.4.5'	0.147982	1	2	22
'cell.division'	'31.2'	0.156068	1	6	113
'lipid metabolism.FA desaturation	'11.2	0.157974	1	2	23
'lipid metabolism.FA synthesis and FA elongation.Acetyl CoA Carboxylation	'11.1.1	0.1589	1	1	5
'cell.organisation.cytoskeleton.mikrotubuli.MAP65'	'31.1.1.2.6'	0.1589	1	1	5
'minor CHO metabolism.raffinose family.galactinol synthases.known'	'3.1.1.1'	0.1589	1	1	5
'amino acid metabolism.synthesis.aspartate family.methionine.S-adenosylmethionine synthetase'	'13.1.3.4.11'	0.1589	1	1	5
'amino acid metabolism.synthesis.aspartate family.methionine.homocysteine S-methyltransferase'	'13.1.3.4.12'	0.1589	1	1	5
'major CHO metabolism.degradation.sucrose.Susy'	'2.2.1.5'	0.1589	1	1	5
'amino acid metabolism.degradation.aromatic aa.tyrosine'	'13.2.6.2'	0.1589	1	1	5
'RNA.regulation of transcription.CPP(Zn),CPP1-related transcription factor family'	'27.3.17'	0.1589	1	1	5
'RNA.regulation of transcription.GeBP like'	'27.3.49'	0.1589	1	1	5
'signalling.phosphinositides.phosphoinositide phospholipase C'	'30.4.4'	0.1589	1	1	5
'secondary metabolism.sulfur-containing.misc.alliinase'	'16.5.99.1'	0.1589	1	1	5
'cell wall.degradation'	'10.6'	0.1589	1	1	5
'lipid metabolism.'exotics' (steroids, squalene etc)	'11.8	0.162522	1	3	46
'protein.degradation.aspartate protease'	'29.5.4'	0.164808	1	4	71
'protein.postranslational modification	'29.4	0.168117	1	8	168
'DNA.synthesis/chromatin structure	'28.1	0.169489	1	3	47
'secondary metabolism.sulfur-containing	'16.5	0.175932	1	4	73
'amino acid metabolism.synthesis.aspartate family	'13.1.3	0.17654	1	3	48
'redox.ascorbate and glutathione'	'21.2'	0.17654	1	3	48
'hormone metabolism.abscisic acid.induced-regulated-responsive-activated'	'17.1.3'	0.178306	1	2	25
'hormone metabolism.gibberelin.synthesis-degradation'	'17.6.1'	0.178306	1	2	25
'PS.lightreaction.other electron carrier (ox/red).ferredoxin'	'1.1.5.2'	0.182814	1	1	6
'glycolysis.cytosolic branch.phospho-enol-pyruvate carboxylase kinase (PPCK)'	'4.1.16'	0.182814	1	1	6
'secondary metabolism.phenylpropanoids.lignin biosynthesis.CCR1'	'16.2.1.7'	0.182814	1	1	6
'minor CHO metabolism.trehalose.potential TPS/TPP'	'3.2.3'	0.182814	1	1	6
'secondary metabolism.phenylpropanoids.lignin biosynthesis'	'16.2.1'	0.182814	1	1	6
'glycolysis.cytosolic branch	'4.1	0.198152	1	3	51
'hormone metabolism.abscisic acid.synthesis-degradation.synthesis.9-cis-epoxycarotenoid dioxygenase'	'17.1.1.1.10'	0.206049	1	1	7
'major CHO metabolism.synthesis.starch.starch synthase'	'2.1.2.2'	0.206049	1	1	7
'DNA.synthesis/chromatin structure.histone.core.H4'	'28.1.3.2.4'	0.206049	1	1	7
'PS.lightreaction.state transition'	'1.1.30'	0.206049	1	1	7
'transport.p- and v-ATPases.H+-exporting ATPase'	'34.1.2'	0.206049	1	1	7
'signalling.receptor kinases.crinkly like'	'30.2.26'	0.206049	1	1	7
'secondary metabolism.flavonoids.flavonols.flavonol-3-O-rhamnosyltransferase'	'16.8.4.3'	0.206049	1	1	7
'metal handling.acquisition'	'15.1'	0.206049	1	1	7
'DNA.synthesis/chromatin structure'	'28.1'	0.216592	1	12	286
'major CHO metabolism.degradation.starch	'2.2.2	0.219969	1	2	29
'secondary metabolism.isoprenoids.non-mevalonate pathway'	'16.1.1'	0.228624	1	1	8
'protein.synthesis.ribosomal protein.eukaryotic.60S subunit.L34'	'29.2.1.2.2.34'	0.228624	1	1	8
'amino acid metabolism.degradation.glutamate family	'13.2.2	0.228624	1	1	8
'signalling.receptor kinases.leucine rich repeat XIII'	'30.2.13'	0.228624	1	1	8
'RNA.regulation of transcription.zf-HD'	'27.3.80'	0.228624	1	1	8
'RNA.regulation of transcription.G2-like transcription factor family, GARP'	'27.3.20'	0.23052	1	2	30
'misc.short chain dehydrogenase/reductase (SDR)'	'26.22'	0.23542	1	3	56
'major CHO metabolism	'2	0.238182	1	5	103
'misc.nitrilases, *nitrile lyases, berberine bridge enzymes, reticuline oxidases, troponine reductases'	'26.8'	0.24302	1	3	57
'hormone metabolism'	'17'	0.250558	1	1	9
'minor CHO metabolism.raffinose family.galactinol synthases.putative'	'3.1.1.2'	0.250558	1	1	9
'amino acid metabolism.synthesis.aspartate family.methionine'	'13.1.3.4'	0.250558	1	1	9
'secondary metabolism.phenylpropanoids.lignin biosynthesis.COMT'	'16.2.1.9'	0.250558	1	1	9
'major CHO metabolism.degradation.starch.starch cleavage.beta amylase'	'2.2.2.1.2'	0.250558	1	1	9
'cell wall.hemicellulose synthesis.glucuronoxylan'	'10.3.2'	0.250558	1	1	9
'RNA.regulation of transcription.DNA methyltransferases'	'27.3.46'	0.250558	1	1	9
'secondary metabolism.flavonoids	'16.8	0.251161	1	10	241
'stress.abiotic	'20.2	0.261388	1	17	448
'misc.beta 1,3 glucan hydrolases'	'26.4'	0.262316	1	2	33
'transport.cyclic nucleotide or calcium regulated channels'	'34.22'	0.266038	1	3	60
'hormone metabolism.cytokinin.signal transduction'	'17.4.2'	0.271869	1	1	10
'nucleotide metabolism.deoxynucleotide metabolism	'23.5	0.271869	1	1	10
'signalling.misc'	'30.8'	0.271869	1	1	10
'RNA.regulation of transcription.MYB-related transcription factor family'	'27.3.26'	0.28354	1	2	35
'not assigned.no ontology.proline rich family'	'35.1.42'	0.292575	1	1	11
'protein.targeting.peroxisomes'	'29.3.5'	0.292575	1	1	11
'protein.postranslational modification.kinase.receptor like cytoplasmatic kinase V'	'29.4.1.55'	0.292575	1	1	11
'minor CHO metabolism.callose'	'3.6'	0.292575	1	1	11
'hormone metabolism.abscisic acid.synthesis-degradation.synthesis	'17.1.1.1	0.312692	1	1	12
'amino acid metabolism.degradation.aspartate family	'13.2.3	0.312692	1	1	12
'signalling.receptor kinases.leucine rich repeat IX'	'30.2.9'	0.312692	1	1	12
'signalling.receptor kinases.extensin'	'30.2.18'	0.312692	1	1	12
'RNA.regulation of transcription.Nucleosome/chromatin assembly factor group'	'27.3.62'	0.312692	1	1	12
'protein.postranslational modification.kinase.receptor like cytoplasmatic kinase VI'	'29.4.1.56'	0.312692	1	1	12
'secondary metabolism.flavonoids.anthocyanins.anthocyanidin 3-O-glucosyltransferase'	'16.8.1.12'	0.312692	1	1	12
'lipid metabolism.lipid transfer proteins etc'	'11.6'	0.312692	1	1	12
'major CHO metabolism.degradation.sucrose	'2.2.1	0.315246	1	2	38
'cell	'31	0.328907	1	27	766
'PS.lightreaction.other electron carrier (ox/red)	'1.1.5	0.332238	1	1	13
'lipid metabolism.FA synthesis and FA elongation.beta ketoacyl CoA synthase'	'11.1.10'	0.332238	1	1	13
'signalling.receptor kinases.leucine rich repeat VIII.VIII-1'	'30.2.8.1'	0.332238	1	1	13
'minor CHO metabolism.myo-inositol	'3.4	0.332238	1	1	13
'transport.nucleotides'	'34.10'	0.332238	1	1	13
'lipid metabolism.lipid degradation.lysophospholipases.glycerophosphodiester phosphodiesterase'	'11.9.3.3'	0.336211	1	2	40
'hormone metabolism.abscisic acid.synthesis-degradation	'17.1.1	0.351229	1	1	14
'cell wall.cellulose synthesis.COBRA'	'10.2.2'	0.351229	1	1	14
'cell wall.cell wall proteins.LRR'	'10.5.3'	0.351229	1	1	14
'transport.unspecified cations'	'34.14'	0.35698	1	2	42
'stress'	'20'	0.36968	1	1	15
'secondary metabolism.flavonoids.chalcones'	'16.8.2'	0.36968	1	1	15
'not assigned.no ontology.epsin N-terminal homology (ENTH) domain-containing protein'	'35.1.21'	0.387607	1	1	16
'RNA.regulation of transcription.TCP transcription factor family'	'27.3.29'	0.387607	1	1	16
'protein.degradation.AAA type'	'29.5.9'	0.387671	1	2	45
'secondary metabolism.phenylpropanoids.lignin biosynthesis.CAD'	'16.2.1.10'	0.405025	1	1	17
'Co-factor and vitamine metabolism.pantothenate	'18.4	0.405025	1	1	17
'transport.Major Intrinsic Proteins.NIP'	'34.19.3'	0.405025	1	1	17
'lipid metabolism.Phospholipid synthesis'	'11.3'	0.405025	1	1	17
'TCA / org transformation.other organic acid transformatons	'8.2	0.421948	1	1	18
'secondary metabolism.phenylpropanoids.lignin biosynthesis.F5H'	'16.2.1.8'	0.421948	1	1	18
'RNA.regulation of transcription.ARF, Auxin Response Factor family'	'27.3.4'	0.421948	1	1	18
'misc.dynamin'	'26.17'	0.421948	1	1	18
'secondary metabolism.sulfur-containing.glucosinolates	'16.5.1	0.438067	1	3	63
'glycolysis.plastid branch	'4.2	0.43839	1	1	19
'RNA.regulation of transcription.Aux/IAA family'	'27.3.40'	0.43839	1	1	19
'protein.degradation.autophagy'	'29.5.2'	0.43839	1	1	19
'RNA.regulation of transcription.WRKY domain transcription factor family'	'27.3.32'	0.445301	1	3	65
'signalling.receptor kinases.misc'	'30.2.99'	0.453037	1	3	67
'N-metabolism	'12	0.454365	1	1	20
'major CHO metabolism.synthesis.starch	'2.1.2	0.454365	1	1	20
'hormone metabolism.abscisic acid.synthesis-degradation'	'17.1.1'	0.454365	1	1	20
'amino acid metabolism.degradation	'13.2	0.478734	1	3	73
'hormone metabolism.ethylene.signal transduction'	'17.5.2'	0.478734	1	3	73
'transport.p- and v-ATPases	'34.1	0.484966	1	1	22
'PS.photorespiration	'1.2	0.484966	1	1	22
'PS.lightreaction.photosystem II.PSII polypeptide subunits'	'1.1.1.2'	0.499617	1	1	23
'hormone metabolism.auxin.synthesis-degradation'	'17.2.1'	0.499617	1	1	23
'RNA.regulation of transcription.C2C2(Zn) DOF zinc finger family'	'27.3.8'	0.499617	1	1	23
'lipid metabolism.lipid degradation.lysophospholipases.carboxylesterase'	'11.9.3.2'	0.499617	1	1	23
'secondary metabolism.wax'	'16.7'	0.513852	1	1	24
'redox	'21	0.520727	1	7	194
'signalling.phosphinositides	'30.4	0.541121	1	1	26
'protein.degradation.ubiquitin.ubiquitin protease'	'29.5.11.5'	0.541121	1	1	26
'secondary metabolism.flavonoids.anthocyanins	'16.8.1	0.554176	1	1	27
'hormone metabolism.auxin.signal transduction'	'17.2.2'	0.566861	1	1	28
'stress.abiotic.cold'	'20.2.2'	0.566861	1	1	28
'RNA.regulation of transcription.GRAS transcription factor family'	'27.3.21'	0.579185	1	1	29
'transport.misc'	'34.99'	0.586717	1	4	116
'secondary metabolism.flavonoids.flavonols'	'16.8.4'	0.591159	1	1	30
'DNA	'28	0.597457	1	17	515
'signalling	'30	0.599197	1	52	1651
'lipid metabolism.Phospholipid synthesis	'11.3	0.602792	1	1	31
'secondary metabolism.flavonoids.dihydroflavonols.flavonoid 3''-monooxygenase'	'16.8.3.3'	0.602792	1	1	31
'transport.p- and v-ATPases'	'34.1'	0.602792	1	1	31
'secondary metabolism.flavonoids.dihydroflavonols'	'16.8.3'	0.650892	1	2	47
'secondary metabolism.simple phenols'	'16.10'	0.670436	1	2	53
'secondary metabolism.phenylpropanoids'	'16.2'	0.681282	1	2	56
'Co-factor and vitamine metabolism	'18	0.704233	1	2	62
'misc.acid and other phosphatases'	'26.13'	0.716054	1	2	65
'amino acid metabolism	'13	0.717041	1	9	274
'lipid metabolism.FA synthesis and FA elongation	'11.1	0.760809	1	3	96
'stress.abiotic.unspecified'	'20.2.99'	0.762872	1	3	97
'amino acid metabolism.synthesis	'13.1	0.830184	1	6	195
'RNA	'27	0.90398	1	78	2643
'signalling.receptor kinases	'30.2	0.92049	1	27	912

## Sheet: DEGs for Mapman WHITE 
Supplemental Data, Martín-Pizarro et al. (2021). FaRIF controls fruit ripening in strawberry. Plant Cell.
Supplemental Data Set S4. MapMan bins enrichment analysis
Genes with Fold-Change ≥2 or ≤0,5 and pValue<0.05 at white stage
F. vesca gene ID	Control_W	35Spro:RIF-RNAi #3_W	35Spro:RIF-RNAi #11_W	Fold-Change 35Spro:RIF-RNAi #3/Control W	Fold-Change 35Spro:RIF-RNAi #11/Control W	bincode	Category	Description
FvH4_3g06120	5.71659	0.698836	0.458496	0.122247	0.0802044	'1.1.1.1'	'PS.lightreaction.photosystem II.LHC-II'	'(p27493|cb22_tobac : 495.0) Chlorophyll a-b binding protein 21, chloroplast precursor (LHCII type I CAB-21) (LHCP) - Nicotiana tabacum (Common tobacco) & (at2g34430 : 484.0) Photosystem II type I chlorophyll a/b-binding protein; light-harvesting chlorophyll-protein complex II subunit B1 (LHB1B1); FUNCTIONS IN: chlorophyll binding; INVOLVED IN: photosynthesis, light harvesting in photosystem II, …
FvH4_3g17050	79.7906	24.0437	28.9057	0.301335	0.36227	'1.1.1.1'	'PS.lightreaction.photosystem II.LHC-II'	'(at4g10340 : 409.0) photosystem II encoding the light-harvesting chlorophyll a/b binding protein CP26 of the antenna system of the photosynthetic apparatus; light harvesting complex of photosystem II 5 (LHCB5); FUNCTIONS IN: chlorophyll binding; INVOLVED IN: response to blue light, response to red light, response to far red light, photosynthesis, nonphotochemical quenching; LOCATED IN: in 9 comp…
FvH4_3g21020	9.55739	1.69256	1.54549	0.177094	0.161706	'1.1.1.1'	'PS.lightreaction.photosystem II.LHC-II'	'(at5g54270 : 473.0) Lhcb3 protein is a component of the main light harvesting chlorophyll a/b-protein complex of Photosystem II (LHC II).; light-harvesting chlorophyll B-binding protein 3 (LHCB3); FUNCTIONS IN: structural molecule activity; INVOLVED IN: photosynthesis; LOCATED IN: light-harvesting complex, thylakoid, chloroplast thylakoid membrane, chloroplast; EXPRESSED IN: 24 plant structures;…
FvH4_3g37660	11.9122	0.713444	0.806322	0.059892	0.0676888	'1.1.1.1'	'PS.lightreaction.photosystem II.LHC-II'	'(p27495|cb24_tobac : 491.0) Chlorophyll a-b binding protein 40, chloroplast precursor (LHCII type I CAB-40) (LHCP) - Nicotiana tabacum (Common tobacco) & (at1g29930 : 466.0) Subunit of light-harvesting complex II (LHCII),which absorbs light and transfers energy to the photosynthetic reaction center.; chlorophyll A/B binding protein 1 (CAB1); FUNCTIONS IN: chlorophyll binding; INVOLVED IN: photos…
FvH4_5g30940	17.8541	5.06069	6.54334	0.283447	0.36649	'1.1.1.1'	'PS.lightreaction.photosystem II.LHC-II'	'(at1g15820 : 409.0) Lhcb6 protein (Lhcb6), light harvesting complex of photosystem II.; light harvesting complex photosystem II subunit 6 (LHCB6); FUNCTIONS IN: chlorophyll binding; INVOLVED IN: photosynthesis, nonphotochemical quenching; LOCATED IN: in 7 components; EXPRESSED IN: 24 plant structures; EXPRESSED DURING: 14 growth stages; CONTAINS InterPro DOMAIN/s: Chlorophyll A-B binding protein…
FvH4_6g40970	20.2395	4.95626	2.94057	0.244881	0.145289	'1.1.1.1'	'PS.lightreaction.photosystem II.LHC-II'	'(p27518|cb21_goshi : 480.0) Chlorophyll a-b binding protein 151, chloroplast precursor (LHCII type II CAB-151) (LHCP) - Gossypium hirsutum (Upland cotton) & (at2g05070 : 469.0) Encodes Lhcb2.2. Belongs to the Lhc super-gene family encodes the light-harvesting chlorophyll a/b-binding (LHC) proteins that constitute the antenna system of the photosynthetic apparatus.; photosystem II light harvestin…
FvH4_2g26970	17.5945	1.74216	2.4622	0.0990177	0.139942	'1.1.1.2'	'PS.lightreaction.photosystem II.PSII polypeptide subunits'	'(q02060|psbs_spiol : 261.0) Photosystem II 22 kDa protein, chloroplast precursor (CP22) - Spinacia oleracea (Spinach) & (at1g44575 : 243.0) Encoding PSII-S (CP22), a ubiquitous pigment-binding protein associated with photosystem II (PSII) of higher plants. Involved in nonphotochemical quenching rather than in photosynthesis. Mutant has a normal violaxanthin cycle but has a limited capacity of qu…
FvH4_7g15080	13.4945	37.2145	34.5135	2.75776	2.5576	'1.1.30'	'PS.lightreaction.state transition'	'(at1g01540 : 630.0) Protein kinase superfamily protein; FUNCTIONS IN: protein serine/threonine kinase activity, protein kinase activity, kinase activity, ATP binding; INVOLVED IN: protein amino acid phosphorylation; LOCATED IN: plasma membrane; EXPRESSED IN: 23 plant structures; EXPRESSED DURING: 13 growth stages; CONTAINS InterPro DOMAIN/s: Protein kinase, ATP binding site (InterPro:IPR017441),…
FvH4_7g15080	13.4945	37.2145	34.5135	2.75776	2.5576	'1.1.30'	'PS.lightreaction.state transition'	'(at1g01540 : 630.0) Protein kinase superfamily protein; FUNCTIONS IN: protein serine/threonine kinase activity, protein kinase activity, kinase activity, ATP binding; INVOLVED IN: protein amino acid phosphorylation; LOCATED IN: plasma membrane; EXPRESSED IN: 23 plant structures; EXPRESSED DURING: 13 growth stages; CONTAINS InterPro DOMAIN/s: Protein kinase, ATP binding site (InterPro:IPR017441),…
FvH4_3g01250	8.59183	18.319	20.9161	2.13214	2.43442	'1.1.40'	'PS.lightreaction.cyclic electron flow-chlororespiration'	'(at4g22260 : 452.0) Similar to mitochondrial alternative oxidase. im mutants have a variegated phenotype and fail to differentiate chloroplasts in the majority of their cells under high light intensity continuous illumination. The white tissues of immutans accumulate phytoene, a non-colored C40 carotenoid intermediate. This suggests that immutans controls, either directly or indirectly, the acti…
FvH4_4g04430	3.61994	0.600642	0.696976	0.165926	0.192538	'1.1.40'	'PS.lightreaction.cyclic electron flow-chlororespiration'	'(at2g05620 : 157.0) Involved in electron flow in Photosystem I. Essential for photoprotection.; proton gradient regulation 5 (PGR5); FUNCTIONS IN: electron carrier activity; INVOLVED IN: response to water deprivation, response to high light intensity, photosynthetic electron transport in photosystem I; LOCATED IN: chloroplast thylakoid membrane, chloroplast, chloroplast thylakoid; EXPRESSED IN: …
FvH4_6g29710	9.60316	33.8968	33.6704	3.52975	3.50618	'1.1.40'	'PS.lightreaction.cyclic electron flow-chlororespiration'	'(at3g15840 : 343.0) Encodes a chloroplast-targeted protein localized in the stroma that is a novel component essential for NDH-mediated non-photochemical reduction of the plastoquinone pool in chlororespiratory electron transport.; post-illumination chlorophyll fluorescence increase (PIFI); FUNCTIONS IN: molecular_function unknown; INVOLVED IN: chlororespiration; LOCATED IN: chloroplast stroma; …
FvH4_2g30950	12.9974	3.61738	4.03812	0.278316	0.310687	'1.1.5.2'	'PS.lightreaction.other electron carrier (ox/red).ferredoxin'	'(at1g02180 : 140.0) ferredoxin-related; FUNCTIONS IN: molecular_function unknown; INVOLVED IN: biological_process unknown; LOCATED IN: endomembrane system; EXPRESSED IN: 23 plant structures; EXPRESSED DURING: 15 growth stages; Has 54 Blast hits to 54 proteins in 11 species: Archae - 0; Bacteria - 0; Metazoa - 0; Fungi - 0; Plants - 54; Viruses - 0; Other Eukaryotes - 0 (source: NCBI BLink). & (r…
FvH4_5g21610	37.9471	9.87261	9.36948	0.260168	0.246909	'1.2.4.4'	'PS.photorespiration.glycine cleavage.H protein'	'(at1g32470 : 280.0) Single hybrid motif superfamily protein; FUNCTIONS IN: glycine dehydrogenase (decarboxylating) activity; INVOLVED IN: glycine catabolic process, glycine decarboxylation via glycine cleavage system; LOCATED IN: mitochondrion, glycine cleavage complex, chloroplast; EXPRESSED IN: 23 plant structures; EXPRESSED DURING: 13 growth stages; CONTAINS InterPro DOMAIN/s: 2-oxo acid dehy…
FvH4_5g01300	652.907	273.266	295.737	0.418537	0.452954	'10.1.11'	'cell wall.precursor synthesis.UER'	'(at1g63000 : 513.0) nucleotide-rhamnose synthase/epimerase-reductase (NRS/ER); FUNCTIONS IN: UDP-4-keto-rhamnose-4-keto-reductase activity, dTDP-4-dehydrorhamnose reductase activity, UDP-4-keto-6-deoxy-glucose-3,5-epimerase activity, dTDP-4-dehydrorhamnose 3,5-epimerase activity; INVOLVED IN: dTDP-rhamnose biosynthetic process, UDP-rhamnose biosynthetic process; LOCATED IN: soluble fraction, pla…
FvH4_5g01300	652.907	273.266	295.737	0.418537	0.452954	'10.1.11'	'cell wall.precursor synthesis.UER'	'(at1g63000 : 513.0) nucleotide-rhamnose synthase/epimerase-reductase (NRS/ER); FUNCTIONS IN: UDP-4-keto-rhamnose-4-keto-reductase activity, dTDP-4-dehydrorhamnose reductase activity, UDP-4-keto-6-deoxy-glucose-3,5-epimerase activity, dTDP-4-dehydrorhamnose 3,5-epimerase activity; INVOLVED IN: dTDP-rhamnose biosynthetic process, UDP-rhamnose biosynthetic process; LOCATED IN: soluble fraction, pla…
FvH4_4g27070	21.5659	5.06462	4.44013	0.234844	0.205887	'10.1.20'	'cell wall.precursor synthesis.phosphomannose isomerase'	'(at3g02570 : 480.0) Encodes a protein with phosphomannose isomerase activity.; MATERNAL EFFECT EMBRYO ARREST 31 (MEE31); CONTAINS InterPro DOMAIN/s: Mannose-6-phosphate isomerase (InterPro:IPR016305), Cupin, RmlC-type (InterPro:IPR011051), Mannose-6-phosphate isomerase, type I (InterPro:IPR001250), RmlC-like jelly roll fold (InterPro:IPR014710), Phosphomannose isomerase, type I, conserved site (…
FvH4_2g36460	11.4054	36.3624	32.6976	3.18818	2.86686	'10.1.30.2'	cell wall.precursor synthesis.sugar kinases.arabinose-1-kinase'	'(at4g16130 : 1559.0) Similar to galactokinase.; arabinose kinase (ARA1); FUNCTIONS IN: L-arabinokinase activity, ATP binding, galactokinase activity; INVOLVED IN: arabinose metabolic process; LOCATED IN: cytoplasm; EXPRESSED IN: 23 plant structures; EXPRESSED DURING: 13 growth stages; CONTAINS InterPro DOMAIN/s: Mevalonate/galactokinase (InterPro:IPR006206), Galactokinase galactose-binding domai…
FvH4_7g08190	173.656	82.8214	76.2891	0.476929	0.439313	'10.1.4'	'cell wall.precursor synthesis.UDP-Glc dehydrogenase (UGD)'	'(q96558|ugdh_soybn : 819.0) UDP-glucose 6-dehydrogenase (EC 1.1.1.22) (UDP-Glc dehydrogenase) (UDP-GlcDH) (UDPGDH) - Glycine max (Soybean) & (at5g15490 : 806.0) UDP-glucose 6-dehydrogenase family protein; FUNCTIONS IN: in 7 functions; INVOLVED IN: oxidation reduction, metabolic process; LOCATED IN: cytosol, cell wall, nucleus; EXPRESSED IN: 24 plant structures; EXPRESSED DURING: 13 growth stages…
FvH4_2g13380	10.3875	3.21956	2.77203	0.309944	0.266861	'10.2.1'	'cell wall.cellulose synthesis.cellulose synthase'	'(at4g39350 : 1675.0) Encodes a cellulose synthase isomer, related to CESA6. As inferred from the null role of secondary wall-type CesAs, included in a set of five primary wall-type CesAs that may support trichome cell wall thickening.; cellulose synthase A2 (CESA2); FUNCTIONS IN: cellulose synthase activity, transferase activity, transferring glycosyl groups; INVOLVED IN: primary cell wall bioge…
FvH4_3g07420	1.31353	3.53982	3.54795	2.69489	2.70107	'10.2.1'	'cell wall.cellulose synthesis.cellulose synthase'	'(at4g18780 : 1503.0) Encodes a member of the cellulose synthase family involved in secondary cell wall biosynthesis. Mutants have abnormal xylem formation, reduced cellulose content, and enhanced drought and osmotic stress tolerance. Mediates resistance towards bacterial pathogens via ABA. Confers resistance towards bacterial and fungal pathogens, independent of salicylic acid, ethylene and jasm…
FvH4_5g26830	97.1391	44.5476	46.022	0.458596	0.473774	'10.2.1'	'cell wall.cellulose synthesis.cellulose synthase'	'(at4g39350 : 1508.0) Encodes a cellulose synthase isomer, related to CESA6. As inferred from the null role of secondary wall-type CesAs, included in a set of five primary wall-type CesAs that may support trichome cell wall thickening.; cellulose synthase A2 (CESA2); FUNCTIONS IN: cellulose synthase activity, transferase activity, transferring glycosyl groups; INVOLVED IN: primary cell wall bioge…
FvH4_5g13550	63.9128	22.4057	22.784	0.350566	0.356486	'10.2.2'	'cell wall.cellulose synthesis.COBRA'	'(q60e70|cobl3_orysa : 749.0) COBRA-like 3 protein precursor (BRITTLE CULM1-like 4 protein) - Oryza sativa (Rice) & (at5g60920 : 743.0) Encodes a glycosylphosphatidylinositol-anchored protein localized primarily in the plasma membrane of the longitudinal sides of root cells. Necessary for oriented cell expansion in Arabidopsis. Cob mutants have abnormal roots that expand radially rather than long…
FvH4_3g29980	143.184	37.6954	42.8274	0.263265	0.299107	'10.2'	'cell wall.cellulose synthesis'	'(at5g22740 : 860.0) encodes a beta-mannan synthase based on in vitro enzyme assays from heterologously expressed protein; cellulose synthase-like A02 (CSLA02); CONTAINS InterPro DOMAIN/s: Glycosyl transferase, family 2 (InterPro:IPR001173); BEST Arabidopsis thaliana protein match is: Nucleotide-diphospho-sugar transferases superfamily protein (TAIR:AT5G03760.1); Has 5133 Blast hits to 5129 prote…
FvH4_6g17730	52.1938	3.19916	3.89261	0.0612939	0.0745799	'10.2'	'cell wall.cellulose synthesis'	'(at5g03760 : 838.0) encodes a beta-mannan synthase that is required for agrobacterium-mediated plant genetic transformation involves a complex interaction between the bacterium and the host plant. 3' UTR is involved in transcriptional regulation and the gene is expressed in the elongation zone of the root.; ATCSLA09; CONTAINS InterPro DOMAIN/s: Glycosyl transferase, family 2 (InterPro:IPR001173)…
FvH4_2g20390	59.0828	18.123	17.7311	0.306738	0.300106	'10.3.1.1'	'cell wall.hemicellulose synthesis.xyloglucan.XXXG galactose Transferase'	'(at2g20370 : 904.0) Encodes a xyloglucan galactosyltransferase located in the membrane of Golgi stacks that is involved in the biosynthesis of fucose. It is also involved in endomembrane organization. It is suggested that it is a dual-function protein that is responsible for actin organization and the synthesis of cell wall materials.; MURUS 3 (MUR3); CONTAINS InterPro DOMAIN/s: Exostosin-like (…
FvH4_1g14120	7.51055	1.24051	2.0111	0.165169	0.26777	'10.3.2'	'cell wall.hemicellulose synthesis.glucuronoxylan'	'(at1g19300 : 482.0) The PARVUS/GLZ1 gene encodes a putative family 8 glycosyl transferase that contributes to xylan biosynthesis. Its gene expression shows good co-variance with the IRX3 gene involved in secondary cell wall synthesis. PARVUS/GLZ1 is predicted to have galacturonosyltransferase activity and may be involved in the formation of the complex oligosaccharide sequence present at the red…
FvH4_1g14120	7.51055	1.24051	2.0111	0.165169	0.26777	'10.3.2'	'cell wall.hemicellulose synthesis.glucuronoxylan'	'(at1g19300 : 482.0) The PARVUS/GLZ1 gene encodes a putative family 8 glycosyl transferase that contributes to xylan biosynthesis. Its gene expression shows good co-variance with the IRX3 gene involved in secondary cell wall synthesis. PARVUS/GLZ1 is predicted to have galacturonosyltransferase activity and may be involved in the formation of the complex oligosaccharide sequence present at the red…
FvH4_5g14640	15.1584	6.34761	7.01985	0.418752	0.4631	'10.3'	'cell wall.hemicellulose synthesis'	'(q9m5q1|fut1_pea : 760.0) Galactoside 2-alpha-L-fucosyltransferase (EC 2.4.1.69) (Xyloglucan alpha-(1,2)-fucosyltransferase) (PsFT1) - Pisum sativum (Garden pea) & (at2g03220 : 686.0) member of Glycosyltransferase Family- 37; fucosyltransferase 1 (FT1); FUNCTIONS IN: transferase activity, transferring glycosyl groups, fucosyltransferase activity; INVOLVED IN: plant-type cell wall biogenesis, xyl…
FvH4_6g40270	24.8578	5.66	5.54447	0.227695	0.223048	'10.3'	'cell wall.hemicellulose synthesis'	'(at3g07620 : 565.0) Exostosin family protein; FUNCTIONS IN: catalytic activity; INVOLVED IN: biological_process unknown; LOCATED IN: endomembrane system, membrane; CONTAINS InterPro DOMAIN/s: Exostosin-like (InterPro:IPR004263); BEST Arabidopsis thaliana protein match is: Exostosin family protein (TAIR:AT5G03795.1); Has 1440 Blast hits to 1432 proteins in 112 species: Archae - 0; Bacteria - 8; M…
FvH4_1g03420	96.3507	22.9132	23.9728	0.237811	0.248807	'10.5.1.1'	'cell wall.cell wall proteins.AGPs.AGP'	'(at1g03870 : 174.0) fasciclin-like arabinogalactan-protein 9 (Fla9); FASCICLIN-like arabinoogalactan 9 (FLA9); LOCATED IN: anchored to plasma membrane, plasma membrane, anchored to membrane; EXPRESSED IN: 23 plant structures; EXPRESSED DURING: 14 growth stages; CONTAINS InterPro DOMAIN/s: FAS1 domain (InterPro:IPR000782); BEST Arabidopsis thaliana protein match is: FASCICLIN-like arabinogalactan…
FvH4_3g26750	57.8707	12.5479	13.1983	0.216826	0.228066	'10.5.1.1'	'cell wall.cell wall proteins.AGPs.AGP'	'(at5g06390 : 538.0) FASCICLIN-like arabinogalactan protein 17 precursor (FLA17); FUNCTIONS IN: molecular_function unknown; INVOLVED IN: cell adhesion; LOCATED IN: vacuole; EXPRESSED IN: guard cell; CONTAINS InterPro DOMAIN/s: FAS1 domain (InterPro:IPR000782); BEST Arabidopsis thaliana protein match is: FASCICLIN-like arabinogalactan protein 18 precursor (TAIR:AT3G11700.1); Has 803 Blast hits to …
FvH4_3g29120	58.5248	7.24353	7.76135	0.123769	0.132616	'10.5.1.1'	'cell wall.cell wall proteins.AGPs.AGP'	'(at5g55730 : 422.0) fasciclin-like arabinogalactan-protein 1 (Fla1); FASCICLIN-like arabinogalactan 1 (FLA1); CONTAINS InterPro DOMAIN/s: FAS1 domain (InterPro:IPR000782); BEST Arabidopsis thaliana protein match is: FASCICLIN-like arabinogalactan 2 (TAIR:AT4G12730.1). & (reliability: 844.0) & (original description: transcript offset:0 AED:0.12 eAED:0.12 QI:0|-1|0|1|-1|1|1|0|407)'
FvH4_3g36000	585.681	143.574	139.754	0.245141	0.238618	'10.5.1.1'	'cell wall.cell wall proteins.AGPs.AGP'	'(at3g46550 : 345.0) Isolated in a screen for salt hypersensitive mutants. Mutants have thinner cell walls, abnormal siliques and root growth is inhibited under salt stress. The gene has similarity to arabinogalactan proteins and domains associated with cell adhesion.; salt overly sensitive 5 (SOS5); FUNCTIONS IN: polysaccharide binding; INVOLVED IN: multidimensional cell growth, cell adhesion, r…
FvH4_6g20860	428.255	86.3024	91.6156	0.201521	0.213928	'10.5.1.1'	'cell wall.cell wall proteins.AGPs.AGP'	'(at5g06390 : 557.0) FASCICLIN-like arabinogalactan protein 17 precursor (FLA17); FUNCTIONS IN: molecular_function unknown; INVOLVED IN: cell adhesion; LOCATED IN: vacuole; EXPRESSED IN: guard cell; CONTAINS InterPro DOMAIN/s: FAS1 domain (InterPro:IPR000782); BEST Arabidopsis thaliana protein match is: FASCICLIN-like arabinogalactan protein 18 precursor (TAIR:AT3G11700.1); Has 803 Blast hits to …
FvH4_6g40590	769.184	274.605	310.178	0.357008	0.403256	'10.5.1.1'	'cell wall.cell wall proteins.AGPs.AGP'	'(at4g12730 : 444.0) AF333971 Arabidopsis thaliana fasciclin-like arabinogalactan-protein 2 (Fla2) mRNA, complete cds; FASCICLIN-like arabinogalactan 2 (FLA2); INVOLVED IN: response to cyclopentenone; LOCATED IN: anchored to plasma membrane, plasma membrane, anchored to membrane, membrane; EXPRESSED IN: 25 plant structures; EXPRESSED DURING: 13 growth stages; CONTAINS InterPro DOMAIN/s: FAS1 doma…
FvH4_7g12120	591.858	88.6066	81.697	0.149709	0.138035	'10.5.1.1'	'cell wall.cell wall proteins.AGPs.AGP'	'(at3g60900 : 485.0) FASCICLIN-like arabinogalactan-protein 10 (FLA10); LOCATED IN: anchored to plasma membrane, plasma membrane, anchored to membrane; EXPRESSED IN: 17 plant structures; EXPRESSED DURING: 8 growth stages; CONTAINS InterPro DOMAIN/s: FAS1 domain (InterPro:IPR000782); BEST Arabidopsis thaliana protein match is: FASCICLIN-like arabinogalactan protein 8 (TAIR:AT2G45470.1); Has 12874 …
FvH4_1g06510	2.01446	0.36088	0.513555	0.179145	0.254934	'10.5.3'	'cell wall.cell wall proteins.LRR'	'(at2g19780 : 485.0) Leucine-rich repeat (LRR) family protein; INVOLVED IN: signal transduction; LOCATED IN: endomembrane system; EXPRESSED IN: 14 plant structures; EXPRESSED DURING: 7 growth stages; CONTAINS InterPro DOMAIN/s: Leucine-rich repeat-containing N-terminal domain, type 2 (InterPro:IPR013210), Leucine-rich repeat (InterPro:IPR001611); BEST Arabidopsis thaliana protein match is: Leucin…
FvH4_5g08190	99.0405	264.3	241.76	2.6686	2.44102	'10.5'	'cell wall.cell wall proteins'	'(at3g48530 : 532.0) SNF1-related protein kinase regulatory subunit gamma 1 (KING1); FUNCTIONS IN: molecular_function unknown; INVOLVED IN: biological_process unknown; LOCATED IN: plant-type cell wall; EXPRESSED IN: 23 plant structures; EXPRESSED DURING: 13 growth stages; CONTAINS InterPro DOMAIN/s: Cystathionine beta-synthase, core (InterPro:IPR000644); BEST Arabidopsis thaliana protein match is…
FvH4_5g03220	5.9174	0.157181	0.0377801	0.0265625	0.00638457	'10.6.1'	'cell wall.degradation.cellulases and beta -1,4-glucanases'	'(p22503|gun_phavu : 669.0) Endoglucanase precursor (EC 3.2.1.4) (Endo-1,4-beta-glucanase) (Abscission cellulase) - Phaseolus vulgaris (Kidney bean) (French bean) & (at4g23560 : 662.0) glycosyl hydrolase 9B15 (GH9B15); FUNCTIONS IN: hydrolase activity, hydrolyzing O-glycosyl compounds, catalytic activity; INVOLVED IN: carbohydrate metabolic process; LOCATED IN: endomembrane system; CONTAINS Inter…
FvH4_6g42440	22.0144	1.76646	2.0184	0.0802409	0.0916853	'10.6.1'	'cell wall.degradation.cellulases and beta -1,4-glucanases'	'(at2g32990 : 758.0) glycosyl hydrolase 9B8 (GH9B8); FUNCTIONS IN: hydrolase activity, hydrolyzing O-glycosyl compounds, catalytic activity; INVOLVED IN: carbohydrate metabolic process; LOCATED IN: endomembrane system; EXPRESSED IN: 17 plant structures; EXPRESSED DURING: 11 growth stages; CONTAINS InterPro DOMAIN/s: Six-hairpin glycosidase (InterPro:IPR012341), Glycoside hydrolase, family 9, acti…
FvH4_2g32390	19.8621	8.37855	7.08805	0.421837	0.356864	'10.6.2'	'cell wall.degradation.mannan-xylose-arabinose-fucose'	'(at1g58370 : 1338.0) Encodes a protein with xylanase activity.; RXF12; FUNCTIONS IN: endo-1,4-beta-xylanase activity, hydrolase activity, hydrolyzing O-glycosyl compounds; INVOLVED IN: carbohydrate metabolic process; LOCATED IN: cell wall; EXPRESSED IN: 24 plant structures; EXPRESSED DURING: 10 growth stages; CONTAINS InterPro DOMAIN/s: Glycoside hydrolase, family 10 (InterPro:IPR001000), Carboh…
FvH4_4g26010	15.4344	3.00459	3.31122	0.194669	0.214536	'10.6.2'	'cell wall.degradation.mannan-xylose-arabinose-fucose'	'(at3g26430 : 483.0) GDSL-like Lipase/Acylhydrolase superfamily protein; FUNCTIONS IN: hydrolase activity, acting on ester bonds, carboxylesterase activity; INVOLVED IN: lipid metabolic process; LOCATED IN: endomembrane system; EXPRESSED IN: guard cell; CONTAINS InterPro DOMAIN/s: Lipase, GDSL (InterPro:IPR001087); BEST Arabidopsis thaliana protein match is: alpha-fucosidase 1 (TAIR:AT1G67830.1);…
FvH4_5g30710	6.07477	0.520662	0.611054	0.0857089	0.100589	'10.6.2'	'cell wall.degradation.mannan-xylose-arabinose-fucose'	'(at5g64570 : 830.0) Encodes a beta-d-xylosidase that belongs to family 3 of glycoside hydrolases.; beta-D-xylosidase 4 (XYL4); FUNCTIONS IN: xylan 1,4-beta-xylosidase activity, hydrolase activity, hydrolyzing O-glycosyl compounds; INVOLVED IN: xylan catabolic process; LOCATED IN: apoplast, cell wall; EXPRESSED IN: 24 plant structures; EXPRESSED DURING: 13 growth stages; CONTAINS InterPro DOMAIN/…
FvH4_5g37840	11.3728	3.10645	2.56818	0.273148	0.225818	'10.6.2'	'cell wall.degradation.mannan-xylose-arabinose-fucose'	'(at1g78060 : 1048.0) Glycosyl hydrolase family protein; FUNCTIONS IN: hydrolase activity, hydrolyzing O-glycosyl compounds; INVOLVED IN: carbohydrate metabolic process; LOCATED IN: apoplast, cell wall, chloroplast, plant-type cell wall; EXPRESSED IN: 22 plant structures; EXPRESSED DURING: 13 growth stages; CONTAINS InterPro DOMAIN/s: Glycoside hydrolase, family 3, N-terminal (InterPro:IPR001764)…
FvH4_6g36270	5.95434	1.7853	2.16683	0.299831	0.363908	'10.6.2'	'cell wall.degradation.mannan-xylose-arabinose-fucose'	'(at5g66460 : 460.0) Glycosyl hydrolase superfamily protein; FUNCTIONS IN: cation binding, hydrolase activity, hydrolyzing O-glycosyl compounds, catalytic activity; INVOLVED IN: carbohydrate metabolic process; LOCATED IN: endomembrane system; EXPRESSED IN: 17 plant structures; EXPRESSED DURING: 4 anthesis, C globular stage, 4 leaf senescence stage, petal differentiation and expansion stage, E exp…
FvH4_4g26010	15.4344	3.00459	3.31122	0.194669	0.214536	'10.6.2'	'cell wall.degradation.mannan-xylose-arabinose-fucose'	'(at3g26430 : 483.0) GDSL-like Lipase/Acylhydrolase superfamily protein; FUNCTIONS IN: hydrolase activity, acting on ester bonds, carboxylesterase activity; INVOLVED IN: lipid metabolic process; LOCATED IN: endomembrane system; EXPRESSED IN: guard cell; CONTAINS InterPro DOMAIN/s: Lipase, GDSL (InterPro:IPR001087); BEST Arabidopsis thaliana protein match is: alpha-fucosidase 1 (TAIR:AT1G67830.1);…
FvH4_6g36270	5.95434	1.7853	2.16683	0.299831	0.363908	'10.6.2'	'cell wall.degradation.mannan-xylose-arabinose-fucose'	'(at5g66460 : 460.0) Glycosyl hydrolase superfamily protein; FUNCTIONS IN: cation binding, hydrolase activity, hydrolyzing O-glycosyl compounds, catalytic activity; INVOLVED IN: carbohydrate metabolic process; LOCATED IN: endomembrane system; EXPRESSED IN: 17 plant structures; EXPRESSED DURING: 4 anthesis, C globular stage, 4 leaf senescence stage, petal differentiation and expansion stage, E exp…
FvH4_1g03300	13.7277	45.8083	47.1897	3.33692	3.43755	'10.6.3'	'cell wall.degradation.pectate lyases and polygalacturonases'	'(at2g22620 : 727.0) Rhamnogalacturonate lyase family protein; CONTAINS InterPro DOMAIN/s: Rhamnogalacturonate lyase (InterPro:IPR010325), Carbohydrate-binding-like fold (InterPro:IPR013784), Galactose-binding domain-like (InterPro:IPR008979); BEST Arabidopsis thaliana protein match is: Rhamnogalacturonate lyase family protein (TAIR:AT4G37950.1). & (reliability: 1454.0) & (original description: t…
FvH4_2g20970	345.622	14.0509	16.8934	0.0406541	0.0488783	'10.6.3'	'cell wall.degradation.pectate lyases and polygalacturonases'	'(p48978|pglr_maldo : 111.0) Polygalacturonase precursor (EC 3.2.1.15) (PG) (Pectinase) - Malus domestica (Apple) (Malus sylvestris) & (at2g41850 : 99.0) ADPG2.; polygalacturonase abscission zone A. thaliana (PGAZAT); FUNCTIONS IN: polygalacturonase activity; INVOLVED IN: cell wall modification involved in abscission, fruit dehiscence, floral organ abscission, anther dehiscence, carbohydrate meta…
FvH4_4g25110	96.9968	4.52752	6.56888	0.046677	0.0677227	'10.6.3'	'cell wall.degradation.pectate lyases and polygalacturonases'	'(at1g67750 : 650.0) Pectate lyase family protein; FUNCTIONS IN: pectate lyase activity; INVOLVED IN: biological_process unknown; LOCATED IN: endomembrane system; EXPRESSED IN: 21 plant structures; EXPRESSED DURING: 13 growth stages; CONTAINS InterPro DOMAIN/s: Pectin lyase fold/virulence factor (InterPro:IPR011050), AmbAllergen (InterPro:IPR018082), Pectate lyase/Amb allergen (InterPro:IPR002022…
FvH4_5g03040	7.99996	1.2342	1.50952	0.154276	0.188691	'10.6.3'	'cell wall.degradation.pectate lyases and polygalacturonases'	'(at4g23500 : 410.0) Pectin lyase-like superfamily protein; FUNCTIONS IN: polygalacturonase activity; INVOLVED IN: carbohydrate metabolic process; LOCATED IN: cell wall; CONTAINS InterPro DOMAIN/s: Pectin lyase fold/virulence factor (InterPro:IPR011050), Glycoside hydrolase, family 28 (InterPro:IPR000743), Pectin lyase fold (InterPro:IPR012334), Parallel beta-helix repeat (InterPro:IPR006626); BE…
FvH4_5g04440	303.715	66.5886	73.0295	0.219247	0.240454	'10.6.3'	'cell wall.degradation.pectate lyases and polygalacturonases'	'(at4g23820 : 639.0) Pectin lyase-like superfamily protein; FUNCTIONS IN: polygalacturonase activity; INVOLVED IN: carbohydrate metabolic process; LOCATED IN: endomembrane system; EXPRESSED IN: 22 plant structures; EXPRESSED DURING: 13 growth stages; CONTAINS InterPro DOMAIN/s: Pectin lyase fold/virulence factor (InterPro:IPR011050), Glycoside hydrolase, family 28 (InterPro:IPR000743), Pectin lya…
FvH4_5g06720	112.231	17.0091	19.5056	0.151555	0.1738	'10.6.3'	'cell wall.degradation.pectate lyases and polygalacturonases'	'(at4g24780 : 687.0) Pectin lyase-like superfamily protein; CONTAINS InterPro DOMAIN/s: Pectin lyase fold/virulence factor (InterPro:IPR011050), AmbAllergen (InterPro:IPR018082), Pectate lyase/Amb allergen (InterPro:IPR002022), Pectin lyase fold (InterPro:IPR012334); BEST Arabidopsis thaliana protein match is: Pectin lyase-like superfamily protein (TAIR:AT5G63180.1). & (p40973|pel_lillo : 442.0) …
FvH4_6g41380	1.88478	17.5925	17.126	9.33395	9.08645	'10.6.3'	'cell wall.degradation.pectate lyases and polygalacturonases'	'(q40312|pglr_medsa : 395.0) Polygalacturonase precursor (EC 3.2.1.15) (PG) (Pectinase) - Medicago sativa (Alfalfa) & (at3g07820 : 386.0) Pectin lyase-like superfamily protein; FUNCTIONS IN: polygalacturonase activity; INVOLVED IN: carbohydrate metabolic process; LOCATED IN: endomembrane system; EXPRESSED IN: 11 plant structures; EXPRESSED DURING: L mature pollen stage, M germinated pollen stage,…
FvH4_7g18400	162.366	27.9478	29.2083	0.172128	0.179892	'10.6.3'	'cell wall.degradation.pectate lyases and polygalacturonases'	'(at5g04310 : 555.0) Pectin lyase-like superfamily protein; CONTAINS InterPro DOMAIN/s: Pectin lyase fold/virulence factor (InterPro:IPR011050), AmbAllergen (InterPro:IPR018082), Pectate lyase/Amb allergen (InterPro:IPR002022), Pectin lyase fold (InterPro:IPR012334); BEST Arabidopsis thaliana protein match is: Pectin lyase-like superfamily protein (TAIR:AT3G54920.1); Has 1753 Blast hits to 1747 p…
FvH4_7g28860	33.8186	196.115	212.58	5.79903	6.28587	'10.6'	'cell wall.degradation'	'(at5g62150 : 126.0) peptidoglycan-binding LysM domain-containing protein; FUNCTIONS IN: molecular_function unknown; INVOLVED IN: cell wall macromolecule catabolic process; LOCATED IN: endomembrane system; EXPRESSED IN: 15 plant structures; EXPRESSED DURING: 6 growth stages; BEST Arabidopsis thaliana protein match is: peptidoglycan-binding LysM domain-containing protein (TAIR:AT4G25433.1); Has 63…
FvH4_3g02630	1.59545	0.336709	0.395186	0.211043	0.247695	'10.7'	'cell wall.modification'	'(at1g11545 : 511.0) xyloglucan endotransglucosylase/hydrolase 8 (XTH8); FUNCTIONS IN: hydrolase activity, acting on glycosyl bonds, xyloglucan:xyloglucosyl transferase activity, hydrolase activity, hydrolyzing O-glycosyl compounds; INVOLVED IN: carbohydrate metabolic process, cellular glucan metabolic process; LOCATED IN: endomembrane system, cell wall, apoplast; EXPRESSED IN: 21 plant structure…
FvH4_3g36410	71.7914	17.9295	17.6286	0.249744	0.245552	'10.7'	'cell wall.modification'	'(at2g39700 : 476.0) putative expansin. Naming convention from the Expansin Working Group (Kende et al, 2004. Plant Mol Bio). Involved in the formation of nematode-induced syncytia in roots of Arabidopsis thaliana.; expansin A4 (EXPA4); CONTAINS InterPro DOMAIN/s: Barwin-related endoglucanase (InterPro:IPR009009), Pollen allergen, N-terminal (InterPro:IPR014734), Expansin (InterPro:IPR002963), Ra…
FvH4_3g40360	42.3871	230.085	228.74	5.42819	5.39644	'10.7'	'cell wall.modification'	'(at2g40610 : 367.0) member of Alpha-Expansin Gene Family. Naming convention from the Expansin Working Group (Kende et al, 2004. Plant Mol Bio). Involved in the formation of nematode-induced syncytia in roots of Arabidopsis thaliana.; expansin A8 (EXPA8); INVOLVED IN: plant-type cell wall modification involved in multidimensional cell growth, syncytium formation, unidimensional cell growth, plant…
FvH4_4g12960	10.5657	0.896221	0.489882	0.0848237	0.0463654	'10.7'	'cell wall.modification'	'(p35694|bru1_soybn : 452.0) Brassinosteroid-regulated protein BRU1 precursor - Glycine max (Soybean) & (at3g23730 : 407.0) xyloglucan endotransglucosylase/hydrolase 16 (XTH16); FUNCTIONS IN: hydrolase activity, acting on glycosyl bonds, hydrolase activity, hydrolyzing O-glycosyl compounds, xyloglucan:xyloglucosyl transferase activity; INVOLVED IN: carbohydrate metabolic process, cellular glucan …
FvH4_6g13610	66.4155	14.108	14.2725	0.212421	0.214897	'10.7'	'cell wall.modification'	'(at2g28950 : 450.0) Encodes an expansin. Naming convention from the Expansin Working Group (Kende et al, 2004. Plant Mol Bio). Involved in the formation of nematode-induced syncytia in roots of Arabidopsis thaliana.; expansin A6 (EXPA6); CONTAINS InterPro DOMAIN/s: Barwin-related endoglucanase (InterPro:IPR009009), Pollen allergen, N-terminal (InterPro:IPR014734), Expansin (InterPro:IPR002963), …
FvH4_6g43860	281.809	29.4214	26.1836	0.104402	0.0929124	'10.7'	'cell wall.modification'	'(at4g03210 : 446.0) encodes a member of xyloglucan endotransglucosylase/hydrolases (XTHs) that catalyze the cleavage and molecular grafting of xyloglucan chains function in loosening and rearrangement of the cell wall. Gene is expressed in shoot apex region, flower buds, flower stalks and internodes bearing flowers.; xyloglucan endotransglucosylase/hydrolase 9 (XTH9); FUNCTIONS IN: hydrolase act…
FvH4_6g48210	5.3074	0.421263	0.577328	0.0793727	0.108778	'10.7'	'cell wall.modification'	'(at1g69530 : 347.0) Member of Alpha-Expansin Gene Family. Naming convention from the Expansin Working Group (Kende et al, Plant Mol Bio). Involved in the formation of nematode-induced syncytia in roots of Arabidopsis thaliana.; expansin A1 (EXPA1); CONTAINS InterPro DOMAIN/s: Pollen allergen, N-terminal (InterPro:IPR014734), Rare lipoprotein A (InterPro:IPR005132), Pollen allergen/expansin, C-te…
FvH4_1g09580	8.21163	2.76031	3.11989	0.336146	0.379935	'10.8.1'	'cell wall.pectin*esterases.PME'	'(at2g26440 : 668.0) Plant invertase/pectin methylesterase inhibitor superfamily; FUNCTIONS IN: enzyme inhibitor activity, pectinesterase activity; INVOLVED IN: cell wall modification; LOCATED IN: endomembrane system, cell wall, plant-type cell wall; EXPRESSED IN: 20 plant structures; EXPRESSED DURING: 13 growth stages; CONTAINS InterPro DOMAIN/s: Pectinesterase, active site (InterPro:IPR018040),…
FvH4_2g37780	63.9007	5.66186	6.55941	0.0886041	0.10265	'10.8.1'	'cell wall.pectin*esterases.PME'	'(at1g41830 : 895.0) SKU5-similar 6 (SKS6); FUNCTIONS IN: pectinesterase activity; INVOLVED IN: oxidation reduction; LOCATED IN: apoplast, cell wall, membrane, plant-type cell wall; EXPRESSED IN: 23 plant structures; EXPRESSED DURING: 13 growth stages; CONTAINS InterPro DOMAIN/s: Cupredoxin (InterPro:IPR008972), Multicopper oxidase, type 2 (InterPro:IPR011706), Multicopper oxidase, type 3 (InterP…
FvH4_3g02560	0.558611	2.26932	2.07511	4.06243	3.71477	'10.8.1'	'cell wall.pectin*esterases.PME'	'(at1g11580 : 553.0) methylesterase PCR A (PMEPCRA); FUNCTIONS IN: enzyme inhibitor activity, pectinesterase activity; INVOLVED IN: cell wall modification; LOCATED IN: cell wall, plasma membrane, plant-type cell wall; EXPRESSED IN: 25 plant structures; EXPRESSED DURING: 13 growth stages; CONTAINS InterPro DOMAIN/s: Pectinesterase, active site (InterPro:IPR018040), Pectin lyase fold/virulence fact…
FvH4_6g35830	343.252	138.744	148.968	0.404206	0.433989	'10.8.1'	'cell wall.pectin*esterases.PME'	'(o04886|pme1_citsi : 809.0) Pectinesterase-1 precursor (EC 3.1.1.11) (Pectin methylesterase) (PE) - Citrus sinensis (Sweet orange) & (at3g14310 : 774.0) encodes a pectin methylesterase, targeted by a cellulose binding protein (CBP) from the parasitic nematode Heterodera schachtii during parasitism.; pectin methylesterase 3 (PME3); FUNCTIONS IN: pectinesterase activity; INVOLVED IN: response to n…
FvH4_7g31650	160.505	43.8222	39.1602	0.273027	0.243981	'10.8.1'	'cell wall.pectin*esterases.PME'	'(at3g49220 : 773.0) Plant invertase/pectin methylesterase inhibitor superfamily; FUNCTIONS IN: enzyme inhibitor activity, pectinesterase activity; INVOLVED IN: cell wall modification; LOCATED IN: cell wall, plant-type cell wall; EXPRESSED IN: 22 plant structures; EXPRESSED DURING: 13 growth stages; CONTAINS InterPro DOMAIN/s: Pectinesterase, active site (InterPro:IPR018040), Pectin lyase fold/vi…
FvH4_5g10840	4.25599	0.857788	0.932605	0.201548	0.219127	'10'	'cell wall'	'(at4g24140 : 605.0) alpha/beta-Hydrolases superfamily protein; FUNCTIONS IN: hydrolase activity; LOCATED IN: endomembrane system; EXPRESSED IN: 10 plant structures; EXPRESSED DURING: 4 anthesis, F mature embryo stage, petal differentiation and expansion stage, E expanded cotyledon stage, D bilateral stage; CONTAINS InterPro DOMAIN/s: Alpha/beta hydrolase fold-1 (InterPro:IPR000073); BEST Arabido…
FvH4_7g13820	4.27086	12.5143	12.7512	2.93017	2.98564	'11.1.1.2.1'	'lipid metabolism.FA synthesis and FA elongation.Acetyl CoA Carboxylation.heteromeric Complex.alpha Carboxyltransferase'	'(at2g38040 : 651.0) encodes the carboxyltransferase alpha subunit of acetyl-CoA carboxylase, involved in de novo fatty acid biosynthesis; acetyl Co-enzyme a carboxylase carboxyltransferase alpha subunit (CAC3); FUNCTIONS IN: acetyl-CoA carboxylase activity; INVOLVED IN: fatty acid biosynthetic process; LOCATED IN: acetyl-CoA carboxylase complex, chloroplast, membrane, chloroplast envelope; EXPRE…
FvH4_3g34690	4.31963	0.928269	1.72535	0.214895	0.39942	'11.1.10'	'lipid metabolism.FA synthesis and FA elongation.beta ketoacyl CoA synthase'	'(at2g28630 : 670.0) Encodes KCS12, a member of the 3-ketoacyl-CoA synthase family involved in the biosynthesis of VLCFA (very long chain fatty acids).; 3-ketoacyl-CoA synthase 12 (KCS12); FUNCTIONS IN: transferase activity, transferring acyl groups other than amino-acyl groups, catalytic activity, acyltransferase activity; INVOLVED IN: response to osmotic stress; LOCATED IN: endoplasmic reticulu…
FvH4_3g44170	10.3958	4.09008	4.34074	0.393436	0.417548	'11.1.6'	'lipid metabolism.FA synthesis and FA elongation.enoyl ACP reductase'	'(at2g05990 : 499.0) Encodes enoyl-ACP reductase a component of the fatty acid synthase complex. A reduced function mutation in this gene, mod1, was found in a screen for premature cell death mutants. Mutant plants have reduced lipid level and pleiotropic morphological defects, including chlorotic and abnormally shaped leaves.; MOSAIC DEATH 1 (MOD1); FUNCTIONS IN: enoyl-[acyl-carrier-protein] red…
FvH4_3g38780	76.5938	38.2531	37.4626	0.499428	0.489107	'11.2.3'	'lipid metabolism.FA desaturation.omega 3 desaturase'	'(p48619|fad3c_ricco : 598.0) Omega-3 fatty acid desaturase, chloroplast precursor (EC 1.14.19.-) - Ricinus communis (Castor bean) & (at5g05580 : 595.0) Encodes a temperature sensitive plastidic fatty acid desaturase.; fatty acid desaturase 8 (FAD8); CONTAINS InterPro DOMAIN/s: Protein of unknown function DUF3474 (InterPro:IPR021863), Fatty acid desaturase, type 1 (InterPro:IPR005804); BEST Arabi…
FvH4_7g24590	12.1129	2.73299	2.29483	0.225627	0.189454	'11.2.3'	'lipid metabolism.FA desaturation.omega 3 desaturase'	'(p48619|fad3c_ricco : 711.0) Omega-3 fatty acid desaturase, chloroplast precursor (EC 1.14.19.-) - Ricinus communis (Castor bean) & (at5g05580 : 692.0) Encodes a temperature sensitive plastidic fatty acid desaturase.; fatty acid desaturase 8 (FAD8); CONTAINS InterPro DOMAIN/s: Protein of unknown function DUF3474 (InterPro:IPR021863), Fatty acid desaturase, type 1 (InterPro:IPR005804); BEST Arabi…
FvH4_4g04310	33.1143	13.7518	14.7815	0.415283	0.446378	'11.3.7'	'lipid metabolism.Phospholipid synthesis.cyclopropane-fatty-acyl-phospholipid synthase'	'(at3g23530 : 1369.0) Cyclopropane-fatty-acyl-phospholipid synthase; FUNCTIONS IN: cyclopropane-fatty-acyl-phospholipid synthase activity; INVOLVED IN: lipid biosynthetic process; LOCATED IN: endomembrane system; CONTAINS InterPro DOMAIN/s: Amine oxidase (InterPro:IPR002937), Cyclopropane-fatty-acyl-phospholipid/mycolic acid synthase (InterPro:IPR003333), Adrenodoxin reductase (InterPro:IPR000759…
FvH4_5g38280	50.3089	117.793	135.161	2.3414	2.68662	'11.3'	'lipid metabolism.Phospholipid synthesis'	'(at1g02390 : 529.0) Encodes a member of a family of proteins with glycerol-3-phosphate acyltransferase activity.; glycerol-3-phosphate acyltransferase 2 (GPAT2); FUNCTIONS IN: acyltransferase activity; INVOLVED IN: metabolic process; EXPRESSED IN: 13 plant structures; EXPRESSED DURING: 8 growth stages; CONTAINS InterPro DOMAIN/s: Phospholipid/glycerol acyltransferase (InterPro:IPR002123); BEST A…
FvH4_5g05960	13.1116	1.07676	1.55384	0.0821228	0.118509	'11.4'	'lipid metabolism.TAG synthesis'	'(p29530|oleo1_soybn : 110.0) P24 oleosin isoform A (P89) - Glycine max (Soybean) & (at5g40420 : 108.0) Encodes oleosin2, a protein found in oil bodies, involved in seed lipid accumulation. Suppression of OLEO1 (and OLEO2) resulted in an aberrant phenotype of embryo cells that contain unusually large oilbodies that are not normally observed in seeds. Changes in the size of oilbodies caused disrup…
FvH4_5g12770	10.3898	2.13602	2.69707	0.205589	0.259589	'11.4'	'lipid metabolism.TAG synthesis'	'(at3g18570 : 134.0) Oleosin family protein; FUNCTIONS IN: molecular_function unknown; INVOLVED IN: lipid storage; LOCATED IN: monolayer-surrounded lipid storage body, integral to membrane, membrane; EXPRESSED IN: petal, leaf whorl, male gametophyte, flower; EXPRESSED DURING: L mature pollen stage, M germinated pollen stage, 4 anthesis, petal differentiation and expansion stage; CONTAINS InterPro…
FvH4_6g51310	52.1046	5.24064	4.82694	0.100579	0.0926394	'11.4'	'lipid metabolism.TAG synthesis'	'(p29527|oleo6_goshi : 151.0) Oleosin 18.2 kDa - Gossypium hirsutum (Upland cotton) & (at3g01570 : 147.0) Oleosin family protein; FUNCTIONS IN: molecular_function unknown; INVOLVED IN: lipid storage; LOCATED IN: monolayer-surrounded lipid storage body, integral to membrane, membrane; CONTAINS InterPro DOMAIN/s: Oleosin (InterPro:IPR000136); BEST Arabidopsis thaliana protein match is: oleosin 2 (T…
FvH4_7g26900	89.1045	7.82077	7.42402	0.0877707	0.083318	'11.4'	'lipid metabolism.TAG synthesis'	'(at4g25140 : 150.0) Encodes oleosin1, a protein found in oil bodies, involved in seed lipid accumulation. Suppression of OLEO1 (and OLEO2) resulted in an aberrant phenotype of embryo cells that contain unusually large oilbodies that are not normally observed in seeds. Changes in the size of oilbodies caused disruption of storage organelles, altering accumulation of lipids and proteins and causin…
FvH4_3g40460	0.929762	5.89914	6.50611	6.34478	6.9976	'11.6'	'lipid metabolism.lipid transfer proteins etc'	'(p10976|nltp_spiol : 92.4) Nonspecific lipid-transfer protein precursor (LTP) (Phospholipid transfer protein) (PLTP) - Spinacia oleracea (Spinach) & (at2g38540 : 86.7) Non-specific lipid transfer protein. Binds calmodulin in a Ca2+-independent manner. Localized to the cell wall. Specifically expressed in L1 epidermal layer. Predicted to be a member of PR-14 pathogenesis-related protein family wi…
FvH4_6g04000	3.47085	0.897215	1.29157	0.2585	0.372119	'11.7'	'lipid metabolism.unassigned'	'(at1g54570 : 798.0) Esterase/lipase/thioesterase family protein; FUNCTIONS IN: transferase activity, transferring acyl groups other than amino-acyl groups, catalytic activity; LOCATED IN: chloroplast, plastoglobule; EXPRESSED IN: 22 plant structures; EXPRESSED DURING: 13 growth stages; CONTAINS InterPro DOMAIN/s: Diacylglycerol acyltransferase (InterPro:IPR007130); BEST Arabidopsis thaliana prot…
FvH4_2g31760	23.2163	6.00428	4.7381	0.258623	0.204084	'11.8.1'	'lipid metabolism.'exotics' (steroids, squalene etc).sphingolipids'	'(at3g61580 : 636.0) Fatty acid/sphingolipid desaturase; CONTAINS InterPro DOMAIN/s: Fatty acid desaturase, type 1 (InterPro:IPR005804), Fatty acid/sphingolipid desaturase (InterPro:IPR012171), Cytochrome b5 (InterPro:IPR001199); BEST Arabidopsis thaliana protein match is: Fatty acid/sphingolipid desaturase (TAIR:AT2G46210.1); Has 5416 Blast hits to 5306 proteins in 857 species: Archae - 2; Bacte…
FvH4_5g29630	235.427	100.159	103.754	0.425435	0.440706	'11.8.1'	'lipid metabolism.'exotics' (steroids, squalene etc).sphingolipids'	'(at3g06470 : 196.0) GNS1/SUR4 membrane protein family; FUNCTIONS IN: molecular_function unknown; INVOLVED IN: biological_process unknown; LOCATED IN: integral to membrane; EXPRESSED IN: 22 plant structures; EXPRESSED DURING: 13 growth stages; CONTAINS InterPro DOMAIN/s: GNS1/SUR4 membrane protein (InterPro:IPR002076); BEST Arabidopsis thaliana protein match is: GNS1/SUR4 membrane protein family …
FvH4_7g15550	28.9128	9.53481	11.5679	0.329779	0.400096	'11.8.1'	'lipid metabolism.'exotics' (steroids, squalene etc).sphingolipids'	'(at3g61580 : 666.0) Fatty acid/sphingolipid desaturase; CONTAINS InterPro DOMAIN/s: Fatty acid desaturase, type 1 (InterPro:IPR005804), Fatty acid/sphingolipid desaturase (InterPro:IPR012171), Cytochrome b5 (InterPro:IPR001199); BEST Arabidopsis thaliana protein match is: Fatty acid/sphingolipid desaturase (TAIR:AT2G46210.1); Has 5416 Blast hits to 5306 proteins in 857 species: Archae - 2; Bacte…
FvH4_6g53990	31.6016	7.99978	8.19929	0.253145	0.259458	'11.9.3.3'	'lipid metabolism.lipid degradation.lysophospholipases.glycerophosphodiester phosphodiesterase'	'(at3g02040 : 487.0) senescence-related gene 3 (SRG3); FUNCTIONS IN: phosphoric diester hydrolase activity, glycerophosphodiester phosphodiesterase activity; INVOLVED IN: glycerol metabolic process, lipid metabolic process; EXPRESSED IN: 18 plant structures; EXPRESSED DURING: 8 growth stages; CONTAINS InterPro DOMAIN/s: PLC-like phosphodiesterase, TIM beta/alpha-barrel domain (InterPro:IPR017946)…
FvH4_5g08480	16.2502	7.43679	7.45967	0.457642	0.459049	'11.9.3.5'	'lipid metabolism.lipid degradation.lysophospholipases.phosphoinositide phospholipase C'	'(at3g48610 : 840.0) non-specific phospholipase C6 (NPC6); FUNCTIONS IN: hydrolase activity, acting on ester bonds; LOCATED IN: endomembrane system; EXPRESSED IN: 22 plant structures; EXPRESSED DURING: 13 growth stages; CONTAINS InterPro DOMAIN/s: Phosphoesterase (InterPro:IPR007312); BEST Arabidopsis thaliana protein match is: non-specific phospholipase C1 (TAIR:AT1G07230.1); Has 2244 Blast hits…
FvH4_3g24570	3.66194	0.858753	1.13973	0.234508	0.311237	'11.9.4.13'	'lipid metabolism.lipid degradation.beta-oxidation.acyl CoA reductase'	'(at5g22500 : 470.0) Encodes a member of the eight-member gene family encoding alcohol-forming fatty acyl-CoA reductases (FARs) identified in Arabidopsis thaliana. Three of the FARs, FAR1 (At5g22500), FAR4 (At3g44540) and FAR5 (At3g44550), are shown to generate the fatty alcohols found in root, seed coat, and wound-induced leaf tissue.; fatty acid reductase 1 (FAR1); FUNCTIONS IN: oxidoreductase …
FvH4_4g27160	41.2581	294.993	299.892	7.14995	7.2687	'11.9.4.5'	'lipid metabolism.lipid degradation.beta-oxidation.acyl-CoA thioesterase'	'(at1g68260 : 204.0) Thioesterase superfamily protein; CONTAINS InterPro DOMAIN/s: Thioesterase superfamily (InterPro:IPR006683); BEST Arabidopsis thaliana protein match is: Thioesterase superfamily protein (TAIR:AT1G68280.1); Has 2036 Blast hits to 2035 proteins in 690 species: Archae - 16; Bacteria - 1416; Metazoa - 0; Fungi - 0; Plants - 80; Viruses - 0; Other Eukaryotes - 524 (source: NCBI BL…
FvH4_1g04350	55.2576	123.163	114.988	2.22889	2.08094	'11.9.4.9'	'lipid metabolism.lipid degradation.beta-oxidation.multifunctional'	'(at4g29010 : 979.0) Functions in beta-oxidation of fatty acids, similar to CuMFP with L-3-hydroxyacyl-CoA hydrolyase , L-3-hydroxyacyl-dehydrogenase, D-3-hydroxyacyl-CoA epimerase, and 3, 2-enoyl-CoA isomerase activities; ABNORMAL INFLORESCENCE MERISTEM (AIM1); FUNCTIONS IN: enoyl-CoA hydratase activity; INVOLVED IN: multicellular organismal development, flower development, fatty acid beta-oxida…
FvH4_2g21040	3.12975	6.85617	7.67592	2.19064	2.45257	'11.9'	'lipid metabolism.lipid degradation'	'(at4g28570 : 835.0) Long-chain fatty alcohol dehydrogenase family protein; FUNCTIONS IN: electron carrier activity, oxidoreductase activity, acting on CH-OH group of donors, FAD binding; LOCATED IN: endoplasmic reticulum; EXPRESSED IN: 25 plant structures; EXPRESSED DURING: 13 growth stages; CONTAINS InterPro DOMAIN/s: Glucose-methanol-choline oxidoreductase, N-terminal (InterPro:IPR000172), Glu…
FvH4_5g39010	2.60697	12.8381	10.5214	4.92454	4.03586	'12.1.1'	'N-metabolism.nitrate metabolism.NR'	'(p17569|nia_cucma : 1432.0) Nitrate reductase [NADH] (EC 1.7.1.1) (NR) - Cucurbita maxima (Pumpkin) (Winter squash) & (at1g37130 : 1387.0) Identified as a mutant resistant to chlorate. Encodes nitrate reductase structural gene. Involved in nitrate assimilation. Has nitrate reductase activity. Up-regulated by the fungus P. indica. Binds transcription factor At2g35940.; nitrate reductase 2 (NIA2);…
FvH4_1g21900	4.24877	10.3299	9.65352	2.43126	2.27207	'13.1.1.3.11'	'amino acid metabolism.synthesis.central amino acid metabolism.alanine.alanine-glyoxylate aminotransferase'	'(at4g39660 : 780.0) alanine:glyoxylate aminotransferase 2 homolog (AGT2) mRNA,; alanine:glyoxylate aminotransferase 2 (AGT2); FUNCTIONS IN: zinc ion binding, alanine-glyoxylate transaminase activity; INVOLVED IN: response to cadmium ion; LOCATED IN: mitochondrion, plasma membrane, membrane; EXPRESSED IN: 25 plant structures; EXPRESSED DURING: 14 growth stages; CONTAINS InterPro DOMAIN/s: Pyridox…
FvH4_1g21920	63.7879	22.7511	21.2361	0.356668	0.332918	'13.1.1.3.11'	'amino acid metabolism.synthesis.central amino acid metabolism.alanine.alanine-glyoxylate aminotransferase'	'(at4g39660 : 780.0) alanine:glyoxylate aminotransferase 2 homolog (AGT2) mRNA,; alanine:glyoxylate aminotransferase 2 (AGT2); FUNCTIONS IN: zinc ion binding, alanine-glyoxylate transaminase activity; INVOLVED IN: response to cadmium ion; LOCATED IN: mitochondrion, plasma membrane, membrane; EXPRESSED IN: 25 plant structures; EXPRESSED DURING: 14 growth stages; CONTAINS InterPro DOMAIN/s: Pyridox…
FvH4_1g01890	0.854572	4.4084	5.85383	5.15861	6.85001	'13.1.3.4.12'	'amino acid metabolism.synthesis.aspartate family.methionine.homocysteine S-methyltransferase'	'(at2g41040 : 357.0) S-adenosyl-L-methionine-dependent methyltransferases superfamily protein; FUNCTIONS IN: methyltransferase activity; INVOLVED IN: response to karrikin; LOCATED IN: chloroplast, plastoglobule; EXPRESSED IN: 21 plant structures; EXPRESSED DURING: 12 growth stages; CONTAINS InterPro DOMAIN/s: Methyltransferase type 11 (InterPro:IPR013216); BEST Arabidopsis thaliana protein match …
FvH4_4g21340	634.876	86.1239	78.914	0.135655	0.124298	'13.1.3.4'	'amino acid metabolism.synthesis.aspartate family.methionine'	'(q96552|metl_catro : 723.0) S-adenosylmethionine synthetase 2 (EC 2.5.1.6) (Methionine adenosyltransferase 2) (AdoMet synthetase 2) - Catharanthus roseus (Rosy periwinkle) (Madagascar periwinkle) & (at3g17390 : 715.0) S-adenosylmethionine synthetase; METHIONINE OVER-ACCUMULATOR 3 (MTO3); FUNCTIONS IN: methionine adenosyltransferase activity; INVOLVED IN: lignin biosynthetic process, response to …
FvH4_4g21340	634.876	86.1239	78.914	0.135655	0.124298	'13.1.3.4'	'amino acid metabolism.synthesis.aspartate family.methionine'	'(q96552|metl_catro : 723.0) S-adenosylmethionine synthetase 2 (EC 2.5.1.6) (Methionine adenosyltransferase 2) (AdoMet synthetase 2) - Catharanthus roseus (Rosy periwinkle) (Madagascar periwinkle) & (at3g17390 : 715.0) S-adenosylmethionine synthetase; METHIONINE OVER-ACCUMULATOR 3 (MTO3); FUNCTIONS IN: methionine adenosyltransferase activity; INVOLVED IN: lignin biosynthetic process, response to …
FvH4_4g21340	634.876	86.1239	78.914	0.135655	0.124298	'13.1.3.4'	'amino acid metabolism.synthesis.aspartate family.methionine'	'(q96552|metl_catro : 723.0) S-adenosylmethionine synthetase 2 (EC 2.5.1.6) (Methionine adenosyltransferase 2) (AdoMet synthetase 2) - Catharanthus roseus (Rosy periwinkle) (Madagascar periwinkle) & (at3g17390 : 715.0) S-adenosylmethionine synthetase; METHIONINE OVER-ACCUMULATOR 3 (MTO3); FUNCTIONS IN: methionine adenosyltransferase activity; INVOLVED IN: lignin biosynthetic process, response to …
FvH4_1g20450	71.7804	27.2277	33.225	0.379319	0.46287	'13.1.6.1.1'	'amino acid metabolism.synthesis.aromatic aa.chorismate.3-deoxy-D-arabino-heptulosonate 7-phosphate synthase'	'(p37822|arog_soltu : 809.0) Phospho-2-dehydro-3-deoxyheptonate aldolase 2, chloroplast precursor (EC 2.5.1.54) (Phospho-2-keto-3-deoxyheptonate aldolase 2) (DAHP synthetase 2) (3-deoxy-D-arabino-heptulosonate 7-phosphate synthase 2) - Solanum tuberosum (Potato) & (at1g22410 : 793.0) Class-II DAHP synthetase family protein; FUNCTIONS IN: 3-deoxy-7-phosphoheptulonate synthase activity; INVOLVED IN…
FvH4_6g45730	64.3987	14.0982	14.9459	0.218921	0.232083	'13.2.2.2'	'amino acid metabolism.degradation.glutamate family.proline'	'(at5g38710 : 521.0) Methylenetetrahydrofolate reductase family protein; FUNCTIONS IN: proline dehydrogenase activity; INVOLVED IN: oxidation reduction, proline catabolic process, glutamate biosynthetic process; EXPRESSED IN: 21 plant structures; EXPRESSED DURING: 12 growth stages; CONTAINS InterPro DOMAIN/s: Proline dehydrogenase (InterPro:IPR002872), Proline oxidase (InterPro:IPR015659); BEST A…
FvH4_5g10890	69.3237	511.746	494.758	7.38197	7.13693	'13.2.3.4.1'	'amino acid metabolism.degradation.aspartate family.methionine.methionine gamma-lyase'	'(at1g64660 : 615.0) Encodes a functional methionine gamma-lyase, a cytosolic enzyme catalyzes the degradation of methionine into methanethiol, alpha-ketobutyrate and ammonia. The catabolism of excess methionine is important to methionine homeostasis.; methionine gamma-lyase (MGL); CONTAINS InterPro DOMAIN/s: Pyridoxal phosphate-dependent transferase, major domain (InterPro:IPR015424), Cys/Met me…
FvH4_2g38710	43.5972	6.66535	7.56309	0.152885	0.173477	'14.1'	'S-assimilation.ATPS'	'(at1g19920 : 733.0) encodes a chloroplast form of ATP sulfurylase; APS2; FUNCTIONS IN: sulfate adenylyltransferase (ATP) activity; INVOLVED IN: sulfate assimilation; LOCATED IN: chloroplast; EXPRESSED IN: 25 plant structures; EXPRESSED DURING: 13 growth stages; CONTAINS InterPro DOMAIN/s: Rossmann-like alpha/beta/alpha sandwich fold (InterPro:IPR014729), Pseudouridine synthase/archaeosine transg…
FvH4_3g01900	16.8964	6.37264	6.27798	0.37716	0.371558	'14.2'	'S-assimilation.APR'	'(at4g04610 : 670.0) Encodes a protein disulfide isomerase-like (PDIL) protein, a member of a multigene family within the thioredoxin (TRX) superfamily. This protein also belongs to the adenosine 5'-phosphosulfate reductase-like (APRL) group.; APS reductase 1 (APR1); FUNCTIONS IN: adenylyl-sulfate reductase activity; INVOLVED IN: response to oxidative stress, sulfate reduction, sulfate assimilati…
FvH4_7g30120	4.05752	1.62092	1.81314	0.399484	0.446858	'15.1'	'metal handling.acquisition'	'(at5g23980 : 801.0) Encodes a ferric chelate reductase that is expressed at low levels in roots,shoots and cotyledons, but not flowers. Its transcription is regulated by FIT1.; ferric reduction oxidase 4 (FRO4); FUNCTIONS IN: ferric-chelate reductase activity; INVOLVED IN: oxidation reduction, N-terminal protein myristoylation; LOCATED IN: endomembrane system, integral to membrane, membrane; CON…
FvH4_3g00420	444.032	168.217	143.703	0.378839	0.323632	'15.2'	'metal handling.binding, chelation and storage'	'(at5g50740 : 139.0) Heavy metal transport/detoxification superfamily protein ; FUNCTIONS IN: metal ion binding; INVOLVED IN: metal ion transport; LOCATED IN: cellular_component unknown; EXPRESSED IN: 20 plant structures; EXPRESSED DURING: 13 growth stages; CONTAINS InterPro DOMAIN/s: Heavy metal transport/detoxification protein (InterPro:IPR006121); BEST Arabidopsis thaliana protein match is: fa…
FvH4_5g08650	478.262	210.302	174.958	0.439721	0.36582	'15.2'	'metal handling.binding, chelation and storage'	'(at5g63530 : 223.0) Farnesylated protein that binds metals.; farnesylated protein 3 (FP3); FUNCTIONS IN: transition metal ion binding, metal ion binding; INVOLVED IN: cellular transition metal ion homeostasis; LOCATED IN: plasma membrane; EXPRESSED IN: 22 plant structures; EXPRESSED DURING: 13 growth stages; CONTAINS InterPro DOMAIN/s: Heavy metal transport/detoxification protein (InterPro:IPR00…
FvH4_7g33060	35.1045	7.5141	6.36093	0.21405	0.1812	'15.2'	'metal handling.binding, chelation and storage'	'(at5g24580 : 251.0) Heavy metal transport/detoxification superfamily protein ; FUNCTIONS IN: copper ion binding, metal ion binding; INVOLVED IN: copper ion transport, metal ion transport; LOCATED IN: cellular_component unknown; EXPRESSED IN: 20 plant structures; EXPRESSED DURING: 13 growth stages; CONTAINS InterPro DOMAIN/s: Heavy metal transport/detoxification protein (InterPro:IPR006121); BEST…
FvH4_5g14870	87.3173	32.0436	31.9052	0.366979	0.365393	'16.1.1'	'secondary metabolism.isoprenoids.non-mevalonate pathway'	'(at1g74470 : 734.0) Encodes for a multifunctional protein with geranylgeranyl reductase activity shown to catalyze the reduction of prenylated geranylgeranyl-chlorophyll a to phytyl-chlorophyll a (chlorophyll a) and free geranylgeranyl pyrophosphate to phytyl pyrophosphate.; Pyridine nucleotide-disulphide oxidoreductase family protein; FUNCTIONS IN: geranylgeranyl reductase activity; INVOLVED IN…
FvH4_6g26600	34.599	11.596	12.9137	0.335154	0.37324	'16.1.3'	'secondary metabolism.isoprenoids.tocopherol biosynthesis'	'(at2g20610 : 484.0) Confers auxin overproduction. Mutants have an over-proliferation of lateral roots. Encodes a C-S lyase involved in converting S-alkylthiohydroximate to thiohydroximate in glucosinolate biosynthesis.; SUPERROOT 1 (SUR1); FUNCTIONS IN: S-alkylthiohydroximate lyase activity, carbon-sulfur lyase activity, transaminase activity; INVOLVED IN: regulation of cell growth by extracellu…
FvH4_6g26600	34.599	11.596	12.9137	0.335154	0.37324	'16.1.3'	'secondary metabolism.isoprenoids.tocopherol biosynthesis'	'(at2g20610 : 484.0) Confers auxin overproduction. Mutants have an over-proliferation of lateral roots. Encodes a C-S lyase involved in converting S-alkylthiohydroximate to thiohydroximate in glucosinolate biosynthesis.; SUPERROOT 1 (SUR1); FUNCTIONS IN: S-alkylthiohydroximate lyase activity, carbon-sulfur lyase activity, transaminase activity; INVOLVED IN: regulation of cell growth by extracellu…
FvH4_6g26600	34.599	11.596	12.9137	0.335154	0.37324	'16.1.3'	'secondary metabolism.isoprenoids.tocopherol biosynthesis'	'(at2g20610 : 484.0) Confers auxin overproduction. Mutants have an over-proliferation of lateral roots. Encodes a C-S lyase involved in converting S-alkylthiohydroximate to thiohydroximate in glucosinolate biosynthesis.; SUPERROOT 1 (SUR1); FUNCTIONS IN: S-alkylthiohydroximate lyase activity, carbon-sulfur lyase activity, transaminase activity; INVOLVED IN: regulation of cell growth by extracellu…
FvH4_6g36520	26.8934	75.421	68.6335	2.80444	2.55206	'16.1.5'	'secondary metabolism.isoprenoids.terpenoids'	'(at1g78950 : 1046.0) Terpenoid cyclases family protein; CONTAINS InterPro DOMAIN/s: Terpene synthase, conserved site (InterPro:IPR002365), Squalene cyclase (InterPro:IPR018333), Terpenoid cylases/protein prenyltransferase alpha-alpha toroid (InterPro:IPR008930), Prenyltransferase/squalene oxidase (InterPro:IPR001330); BEST Arabidopsis thaliana protein match is: camelliol C synthase 1 (TAIR:AT1G7…
FvH4_6g36520	26.8934	75.421	68.6335	2.80444	2.55206	'16.1.5'	'secondary metabolism.isoprenoids.terpenoids'	'(at1g78950 : 1046.0) Terpenoid cyclases family protein; CONTAINS InterPro DOMAIN/s: Terpene synthase, conserved site (InterPro:IPR002365), Squalene cyclase (InterPro:IPR018333), Terpenoid cylases/protein prenyltransferase alpha-alpha toroid (InterPro:IPR008930), Prenyltransferase/squalene oxidase (InterPro:IPR001330); BEST Arabidopsis thaliana protein match is: camelliol C synthase 1 (TAIR:AT1G7…
FvH4_2g36990	31.1892	14.0711	14.3617	0.451154	0.460471	'16.1'	'secondary metabolism.isoprenoids'	'(at2g26250 : 829.0) epidermis-specific, encodes KCS10, a putative 3-ketoacyl-CoA synthase. probably involved in the synthesis of long-chain lipids found in the cuticle.; 3-ketoacyl-CoA synthase 10 (KCS10); FUNCTIONS IN: transferase activity, transferring acyl groups other than amino-acyl groups, catalytic activity, acyltransferase activity; INVOLVED IN: in 8 processes; LOCATED IN: endoplasmic re…
FvH4_2g12610	93.4478	9.1222	9.08881	0.0976182	0.0972608	'16.10'	'secondary metabolism.simple phenols'	'(at5g09360 : 347.0) putative laccase, a member of laccase family of genes (17 members in Arabidopsis).; laccase 14 (LAC14); FUNCTIONS IN: laccase activity; INVOLVED IN: oxidation reduction, lignin catabolic process; LOCATED IN: endomembrane system, apoplast; EXPRESSED IN: central cell, fruit; CONTAINS InterPro DOMAIN/s: Multicopper oxidase, type 3 (InterPro:IPR011707), Laccase (InterPro:IPR01776…
FvH4_6g11960	3.58209	1.3294	1.22005	0.371123	0.340597	'16.10'	'secondary metabolism.simple phenols'	'(at2g38080 : 839.0) Encodes a protein with similarity to putative laccase, a member of laccase family (17 members in Arabidopsis). Might be involved in cell wall biosynthesis. Mutants have a mild irregular xylem phenotype.; IRREGULAR XYLEM 12 (IRX12); FUNCTIONS IN: laccase activity; INVOLVED IN: secondary cell wall biogenesis; LOCATED IN: endomembrane system, apoplast; EXPRESSED IN: 24 plant str…
FvH4_2g38060	3.33139	12.6529	11.7156	3.79808	3.51674	'16.2.1.10'	'secondary metabolism.phenylpropanoids.lignin biosynthesis.CAD'	'(at4g39330 : 409.0) cinnamyl alcohol dehydrogenase 9 (CAD9); FUNCTIONS IN: oxidoreductase activity, zinc ion binding; INVOLVED IN: oxidation reduction; LOCATED IN: apoplast; EXPRESSED IN: 25 plant structures; EXPRESSED DURING: 15 growth stages; CONTAINS InterPro DOMAIN/s: GroES-like (InterPro:IPR011032), Alcohol dehydrogenase GroES-like (InterPro:IPR013154), Alcohol dehydrogenase, zinc-containin…
FvH4_6g16460	83.2968	419.359	487.444	5.03451	5.85189	'16.2.1.3'	'secondary metabolism.phenylpropanoids.lignin biosynthesis.4CL'	'(at4g05160 : 620.0) Encodes a peroxisomal protein involved in the activation of fatty acids through esterification with CoA. At4g05160 preferentially activates fatty acids with medium chain length (C6:0 and C7:0) as well as even-numbered long-chain fatty acids (C14:0, C16:0 and C18:0). At4g05160 was also able to catalyze the conversion of OPC-6:0 to its CoA ester and is therefore thought to be i…
FvH4_7g33990	44.3602	10.2706	11.1146	0.231528	0.250554	'16.2.1.3'	'secondary metabolism.phenylpropanoids.lignin biosynthesis.4CL'	'(p31687|4cl2_soybn : 822.0) 4-coumarate--CoA ligase 2 (EC 6.2.1.12) (4CL 2) (4-coumaroyl-CoA synthase 2) (Clone 4CL16) - Glycine max (Soybean) & (at1g65060 : 726.0) encodes an isoform of 4-coumarate:CoA ligase (4CL), which is involved in the last step of the general phenylpropanoid pathway. mRNA levels are not induced in response to wounding or to fungal infection by P. parasitica. mRNA is expre…
FvH4_6g28680	282.726	927.189	835.351	3.27947	2.95464	'16.2.1.7'	'secondary metabolism.phenylpropanoids.lignin biosynthesis.CCR1'	'(at1g15950 : 471.0) Encodes a cinnamoyl CoA reductase. Involved in lignin biosynthesis.; cinnamoyl coa reductase 1 (CCR1); CONTAINS InterPro DOMAIN/s: NAD-dependent epimerase/dehydratase (InterPro:IPR001509), NAD(P)-binding domain (InterPro:IPR016040); BEST Arabidopsis thaliana protein match is: cinnamoyl coa reductase (TAIR:AT1G80820.1); Has 11995 Blast hits to 11983 proteins in 1896 species: A…
FvH4_7g32990	211.948	793.326	760.816	3.74302	3.58963	'16.2.1.9'	'secondary metabolism.phenylpropanoids.lignin biosynthesis.COMT'	'(p28002|comt1_medsa : 641.0) Caffeic acid 3-O-methyltransferase (EC 2.1.1.68) (S-adenosysl-L-methionine:caffeic acid 3-O-methyltransferase) (COMT) (CAOMT) - Medicago sativa (Alfalfa) & (at5g54160 : 608.0) A caffeic acid/5-hydroxyferulic acid O-methyltransferase. Interacts with 14-4-3 proteins in yeast 2 hybrid assay. AtOMT1 (At5g54160) encodes a flavonol 3Ì_-O-methyltransferase that is highly ac…
FvH4_6g11940	4.35235	20.0395	19.4664	4.60429	4.47263	'16.2'	'secondary metabolism.phenylpropanoids'	'(at5g01210 : 630.0) HXXXD-type acyl-transferase family protein; FUNCTIONS IN: transferase activity, transferring acyl groups other than amino-acyl groups, transferase activity; INVOLVED IN: biological_process unknown; LOCATED IN: cellular_component unknown; EXPRESSED IN: 22 plant structures; EXPRESSED DURING: 13 growth stages; CONTAINS InterPro DOMAIN/s: Transferase (InterPro:IPR003480); BEST Ar…
FvH4_7g18650	15.9983	85.5237	79.5165	5.34581	4.97032	'16.2'	'secondary metabolism.phenylpropanoids'	'(at5g47950 : 87.4) HXXXD-type acyl-transferase family protein; FUNCTIONS IN: transferase activity, transferring acyl groups other than amino-acyl groups, transferase activity; INVOLVED IN: biological_process unknown; LOCATED IN: cellular_component unknown; EXPRESSED IN: root; CONTAINS InterPro DOMAIN/s: Transferase (InterPro:IPR003480); BEST Arabidopsis thaliana protein match is: HXXXD-type acyl…
FvH4_5g00950	4.40601	14.552	17.0766	3.30276	3.87575	'16.5.1.4.1'	'secondary metabolism.sulfur-containing.glucosinolates.transport.aliphatic'	'(at4g22840 : 484.0) Sodium Bile acid symporter family; FUNCTIONS IN: transporter activity, bile acid:sodium symporter activity; INVOLVED IN: sodium ion transport; LOCATED IN: membrane; EXPRESSED IN: 23 plant structures; EXPRESSED DURING: 14 growth stages; CONTAINS InterPro DOMAIN/s: Bile acid:sodium symporter (InterPro:IPR002657); BEST Arabidopsis thaliana protein match is: bile acid transporter…
FvH4_5g00950	4.40601	14.552	17.0766	3.30276	3.87575	'16.5.1.4.1'	'secondary metabolism.sulfur-containing.glucosinolates.transport.aliphatic'	'(at4g22840 : 484.0) Sodium Bile acid symporter family; FUNCTIONS IN: transporter activity, bile acid:sodium symporter activity; INVOLVED IN: sodium ion transport; LOCATED IN: membrane; EXPRESSED IN: 23 plant structures; EXPRESSED DURING: 14 growth stages; CONTAINS InterPro DOMAIN/s: Bile acid:sodium symporter (InterPro:IPR002657); BEST Arabidopsis thaliana protein match is: bile acid transporter…
FvH4_2g13010	55.6068	16.8831	16.7674	0.303616	0.301534	'16.5.99.1'	'secondary metabolism.sulfur-containing.misc.alliinase'	'(at1g34060 : 458.0) Pyridoxal phosphate (PLP)-dependent transferases superfamily protein; FUNCTIONS IN: carbon-sulfur lyase activity, pyridoxal phosphate binding, catalytic activity; LOCATED IN: endomembrane system; CONTAINS InterPro DOMAIN/s: Pyridoxal phosphate-dependent transferase, major domain (InterPro:IPR015424), EGF-like, alliinase (InterPro:IPR006947), Pyridoxal phosphate-dependent tran…
FvH4_7g01920	1.21534	2.96845	2.49619	2.44249	2.05391	'16.7'	'secondary metabolism.wax'	'(at3g51970 : 233.0) acyl-CoA sterol acyl transferase 1 (ASAT1); FUNCTIONS IN: acyltransferase activity; INVOLVED IN: biological_process unknown; LOCATED IN: endomembrane system; EXPRESSED IN: 10 plant structures; EXPRESSED DURING: 6 growth stages; CONTAINS InterPro DOMAIN/s: Wax synthase (InterPro:IPR017088); BEST Arabidopsis thaliana protein match is: MBOAT (membrane bound O-acyl transferase) f…
FvH4_1g07960	34.4906	7.60562	7.67638	0.220513	0.222565	'16.8.1.12'	'secondary metabolism.flavonoids.anthocyanins.anthocyanidin 3-O-glucosyltransferase'	'(at5g49690 : 422.0) UDP-Glycosyltransferase superfamily protein; FUNCTIONS IN: transferase activity, transferring glycosyl groups; INVOLVED IN: metabolic process; CONTAINS InterPro DOMAIN/s: UDP-glucuronosyl/UDP-glucosyltransferase (InterPro:IPR002213); BEST Arabidopsis thaliana protein match is: UDP-Glycosyltransferase superfamily protein (TAIR:AT5G65550.1); Has 1807 Blast hits to 1807 proteins…
FvH4_1g22020	16.5142	139.716	168.38	8.46035	10.1961	'16.8.1'	'secondary metabolism.flavonoids.anthocyanins'	'(at1g66370 : 191.0) Encodes a member of the MYB family of transcription factors. Involved in regulation of anthocyanin biosynthesis. Affects the expression of enzymes involved in later steps of anthocyanin biosynthesis.; myb domain protein 113 (MYB113); CONTAINS InterPro DOMAIN/s: SANT, DNA-binding (InterPro:IPR001005), Homeodomain-like (InterPro:IPR009057), Myb, DNA-binding (InterPro:IPR014778)…
FvH4_3g08340	3.57349	0.675172	0.768504	0.188939	0.215057	'16.8.1'	'secondary metabolism.flavonoids.anthocyanins'	'(at5g54010 : 422.0) UDP-Glycosyltransferase superfamily protein; FUNCTIONS IN: transferase activity, transferring glycosyl groups; INVOLVED IN: metabolic process; LOCATED IN: endomembrane system; EXPRESSED IN: 6 plant structures; EXPRESSED DURING: L mature pollen stage, M germinated pollen stage, 4 anthesis, petal differentiation and expansion stage; CONTAINS InterPro DOMAIN/s: UDP-glucuronosyl/…
FvH4_6g11360	1.70288	21.5074	21.2706	12.63	12.491	'16.8.1'	'secondary metabolism.flavonoids.anthocyanins'	'(at5g05600 : 472.0) 2-oxoglutarate (2OG) and Fe(II)-dependent oxygenase superfamily protein; FUNCTIONS IN: oxidoreductase activity, iron ion binding; INVOLVED IN: response to salt stress, response to karrikin; EXPRESSED IN: 15 plant structures; EXPRESSED DURING: 9 growth stages; CONTAINS InterPro DOMAIN/s: Isopenicillin N synthase (InterPro:IPR002283), Oxoglutarate/iron-dependent oxygenase (Inte…
FvH4_3g08340	3.57349	0.675172	0.768504	0.188939	0.215057	'16.8.1'	'secondary metabolism.flavonoids.anthocyanins'	'(at5g54010 : 422.0) UDP-Glycosyltransferase superfamily protein; FUNCTIONS IN: transferase activity, transferring glycosyl groups; INVOLVED IN: metabolic process; LOCATED IN: endomembrane system; EXPRESSED IN: 6 plant structures; EXPRESSED DURING: L mature pollen stage, M germinated pollen stage, 4 anthesis, petal differentiation and expansion stage; CONTAINS InterPro DOMAIN/s: UDP-glucuronosyl/…
FvH4_3g08340	3.57349	0.675172	0.768504	0.188939	0.215057	'16.8.1'	'secondary metabolism.flavonoids.anthocyanins'	'(at5g54010 : 422.0) UDP-Glycosyltransferase superfamily protein; FUNCTIONS IN: transferase activity, transferring glycosyl groups; INVOLVED IN: metabolic process; LOCATED IN: endomembrane system; EXPRESSED IN: 6 plant structures; EXPRESSED DURING: L mature pollen stage, M germinated pollen stage, 4 anthesis, petal differentiation and expansion stage; CONTAINS InterPro DOMAIN/s: UDP-glucuronosyl/…
FvH4_1g22020	16.5142	139.716	168.38	8.46035	10.1961	'16.8.1'	'secondary metabolism.flavonoids.anthocyanins'	'(at1g66370 : 191.0) Encodes a member of the MYB family of transcription factors. Involved in regulation of anthocyanin biosynthesis. Affects the expression of enzymes involved in later steps of anthocyanin biosynthesis.; myb domain protein 113 (MYB113); CONTAINS InterPro DOMAIN/s: SANT, DNA-binding (InterPro:IPR001005), Homeodomain-like (InterPro:IPR009057), Myb, DNA-binding (InterPro:IPR014778)…
FvH4_4g25620	214.486	992.387	975.701	4.62681	4.54901	'16.8.2'	'secondary metabolism.flavonoids.chalcones'	'(at1g59960 : 381.0) NAD(P)-linked oxidoreductase superfamily protein; FUNCTIONS IN: oxidoreductase activity; INVOLVED IN: response to salt stress; EXPRESSED IN: 21 plant structures; EXPRESSED DURING: 13 growth stages; CONTAINS InterPro DOMAIN/s: Aldo/keto reductase (InterPro:IPR001395), Aldo/keto reductase subgroup (InterPro:IPR020471), Aldo/keto reductase, conserved site (InterPro:IPR018170); B…
FvH4_5g00500	10.2435	4.06592	4.87223	0.396929	0.475644	'16.8.3.3'	'secondary metabolism.flavonoids.dihydroflavonols.flavonoid 3''-monooxygenase'	'(at4g12300 : 570.0) member of CYP706A; \cytochrome P450, family 706, subfamily A, polypeptide 4\" (CYP706A4); FUNCTIONS IN: electron carrier activity, monooxygenase activity, iron ion binding, oxygen binding, heme binding; INVOLVED IN: oxidation reduction; LOCATED IN: cellular_component unknown; EXPRESSED IN: 22 plant structures; EXPRESSED DURING: 11 growth stages; CONTAINS InterPro DOMAIN/s: Cy…
FvH4_5g00500	10.2435	4.06592	4.87223	0.396929	0.475644	'16.8.3.3'	'secondary metabolism.flavonoids.dihydroflavonols.flavonoid 3''-monooxygenase'	'(at4g12300 : 570.0) member of CYP706A; \cytochrome P450, family 706, subfamily A, polypeptide 4\" (CYP706A4); FUNCTIONS IN: electron carrier activity, monooxygenase activity, iron ion binding, oxygen binding, heme binding; INVOLVED IN: oxidation reduction; LOCATED IN: cellular_component unknown; EXPRESSED IN: 22 plant structures; EXPRESSED DURING: 11 growth stages; CONTAINS InterPro DOMAIN/s: Cy…
FvH4_3g17470	2.28353	5.3713	5.15621	2.35219	2.258	'16.8.4'	'secondary metabolism.flavonoids.flavonols'	'(at1g17020 : 370.0) Encodes a novel member of the Fe(II)/ascorbate oxidase gene family; senescence-related gene.; senescence-related gene 1 (SRG1); CONTAINS InterPro DOMAIN/s: Oxoglutarate/iron-dependent oxygenase (InterPro:IPR005123); BEST Arabidopsis thaliana protein match is: 2-oxoglutarate (2OG) and Fe(II)-dependent oxygenase superfamily protein (TAIR:AT1G17010.1); Has 8560 Blast hits to 851…
FvH4_3g16730	57.4839	6.65588	9.15926	0.115787	0.159336	'17.1.1.1.10'	'hormone metabolism.abscisic acid.synthesis-degradation.synthesis.9-cis-epoxycarotenoid dioxygenase'	'(at3g14440 : 848.0) Encodes 9-<i>cis</i>-epoxycarotenoid dioxygenase, a key enzyme in the biosynthesis of abscisic acid. Regulated in response to drought and salinity. Expressed in roots, flowers and seeds. Localized to the chloroplast stroma and thylakoid membrane.; nine-cis-epoxycarotenoid dioxygenase 3 (NCED3); CONTAINS InterPro DOMAIN/s: Carotenoid oxygenase (InterPro:IPR004294); BEST Arabid…
FvH4_7g31810	3.20752	14.9122	11.8657	4.64915	3.69934	'17.1.3'	'hormone metabolism.abscisic acid.induced-regulated-responsive-activated'	'(at5g59220 : 215.0) highly ABA-induced PP2C gene 1 (HAI1); FUNCTIONS IN: protein serine/threonine phosphatase activity, catalytic activity; INVOLVED IN: response to water deprivation, response to abscisic acid stimulus; LOCATED IN: chloroplast; EXPRESSED IN: 18 plant structures; EXPRESSED DURING: 11 growth stages; CONTAINS InterPro DOMAIN/s: Protein phosphatase 2C-related (InterPro:IPR001932), P…
FvH4_5g08670	253.895	61.9732	67.8598	0.24409	0.267275	'17.1.3'	'hormone metabolism.abscisic acid.induced-regulated-responsive-activated'	'(q07764|hva22_horvu : 175.0) Protein HVA22 - Hordeum vulgare (Barley) & (at4g24960 : 170.0) Homologous to a eukaryote specific ABA- and stress-inducible gene first isolated from barley. Groups in one subfamily with ATHVA22E. Along with other members of the ATHVA22 family, it may be involved in regulation of autophagy during development.; HVA22 homologue D (HVA22D); FUNCTIONS IN: molecular_functi…
FvH4_7g31810	3.20752	14.9122	11.8657	4.64915	3.69934	'17.1.3'	'hormone metabolism.abscisic acid.induced-regulated-responsive-activated'	'(at5g59220 : 215.0) highly ABA-induced PP2C gene 1 (HAI1); FUNCTIONS IN: protein serine/threonine phosphatase activity, catalytic activity; INVOLVED IN: response to water deprivation, response to abscisic acid stimulus; LOCATED IN: chloroplast; EXPRESSED IN: 18 plant structures; EXPRESSED DURING: 11 growth stages; CONTAINS InterPro DOMAIN/s: Protein phosphatase 2C-related (InterPro:IPR001932), P…
FvH4_7g31810	3.20752	14.9122	11.8657	4.64915	3.69934	'17.1.3'	'hormone metabolism.abscisic acid.induced-regulated-responsive-activated'	'(at5g59220 : 215.0) highly ABA-induced PP2C gene 1 (HAI1); FUNCTIONS IN: protein serine/threonine phosphatase activity, catalytic activity; INVOLVED IN: response to water deprivation, response to abscisic acid stimulus; LOCATED IN: chloroplast; EXPRESSED IN: 18 plant structures; EXPRESSED DURING: 11 growth stages; CONTAINS InterPro DOMAIN/s: Protein phosphatase 2C-related (InterPro:IPR001932), P…
FvH4_4g35050	26.221	4.84887	5.1025	0.184923	0.194596	'17.2.1'	'hormone metabolism.auxin.synthesis-degradation'	'(at1g24100 : 471.0) Encodes a UDP-glucose:thiohydroximate S-glucosyltransferase, involved in glucosinolate biosynthesis; UDP-glucosyl transferase 74B1 (UGT74B1); CONTAINS InterPro DOMAIN/s: UDP-glucuronosyl/UDP-glucosyltransferase (InterPro:IPR002213); BEST Arabidopsis thaliana protein match is: UDP-glycosyltransferase 74 F1 (TAIR:AT2G43840.1); Has 7754 Blast hits to 7677 proteins in 493 species…
FvH4_4g35050	26.221	4.84887	5.1025	0.184923	0.194596	'17.2.1'	'hormone metabolism.auxin.synthesis-degradation'	'(at1g24100 : 471.0) Encodes a UDP-glucose:thiohydroximate S-glucosyltransferase, involved in glucosinolate biosynthesis; UDP-glucosyl transferase 74B1 (UGT74B1); CONTAINS InterPro DOMAIN/s: UDP-glucuronosyl/UDP-glucosyltransferase (InterPro:IPR002213); BEST Arabidopsis thaliana protein match is: UDP-glycosyltransferase 74 F1 (TAIR:AT2G43840.1); Has 7754 Blast hits to 7677 proteins in 493 species…
FvH4_2g10770	37.1166	4.495	6.74601	0.121105	0.181752	'17.2.3'	'hormone metabolism.auxin.induced-regulated-responsive-activated'	'(at1g75580 : 174.0) SAUR-like auxin-responsive protein family ; CONTAINS InterPro DOMAIN/s: Auxin responsive SAUR protein (InterPro:IPR003676); BEST Arabidopsis thaliana protein match is: SAUR-like auxin-responsive protein family (TAIR:AT1G19830.1); Has 1403 Blast hits to 1386 proteins in 27 species: Archae - 0; Bacteria - 0; Metazoa - 0; Fungi - 0; Plants - 1402; Viruses - 0; Other Eukaryotes -…
FvH4_2g18000	489.059	220.136	224.704	0.450122	0.459463	'17.2.3'	'hormone metabolism.auxin.induced-regulated-responsive-activated'	'(at3g25290 : 417.0) Auxin-responsive family protein; INVOLVED IN: multicellular organismal development; LOCATED IN: plasma membrane, membrane; EXPRESSED IN: 19 plant structures; EXPRESSED DURING: 9 growth stages; CONTAINS InterPro DOMAIN/s: Cytochrome b561, eukaryote (InterPro:IPR004877), Uncharacterised conserved protein UCP037471 (InterPro:IPR017214), Protein of unknown function DUF568, DOMON-…
FvH4_2g37530	76.7016	37.575	34.5511	0.489886	0.450461	'17.2.3'	'hormone metabolism.auxin.induced-regulated-responsive-activated'	'(at1g42430 : 606.0) unknown protein; FUNCTIONS IN: molecular_function unknown; INVOLVED IN: biological_process unknown; LOCATED IN: cellular_component unknown; BEST Arabidopsis thaliana protein match is: unknown protein (TAIR:AT3G55760.3). & (reliability: 1148.0) & (original description: transcript offset:373 AED:0.04 eAED:0.04 QI:373|1|1|1|0.52|0.5|20|3308|458)'
FvH4_3g04880	34.5296	137.141	120.991	3.9717	3.50399	'17.2.3'	'hormone metabolism.auxin.induced-regulated-responsive-activated'	'(at4g27450 : 364.0) Aluminium induced protein with YGL and LRDR motifs; FUNCTIONS IN: molecular_function unknown; INVOLVED IN: biological_process unknown; LOCATED IN: cytosol, nucleus, plasma membrane; EXPRESSED IN: 25 plant structures; EXPRESSED DURING: 14 growth stages; BEST Arabidopsis thaliana protein match is: Aluminium induced protein with YGL and LRDR motifs (TAIR:AT3G15450.1); Has 30201 …
FvH4_5g13360	58.7263	20.0802	19.0126	0.341929	0.323749	'17.2.3'	'hormone metabolism.auxin.induced-regulated-responsive-activated'	'(at5g15740 : 727.0) O-fucosyltransferase family protein; CONTAINS InterPro DOMAIN/s: GDP-fucose protein O-fucosyltransferase (InterPro:IPR019378); BEST Arabidopsis thaliana protein match is: O-fucosyltransferase family protein (TAIR:AT3G02250.1); Has 822 Blast hits to 815 proteins in 30 species: Archae - 0; Bacteria - 0; Metazoa - 0; Fungi - 0; Plants - 822; Viruses - 0; Other Eukaryotes - 0 (so…
FvH4_5g15150	14.7654	3.74422	4.16931	0.253581	0.282371	'17.2.3'	'hormone metabolism.auxin.induced-regulated-responsive-activated'	'(at3g47620 : 181.0) Encodes a transcription factor AtTCP14 that regulates seed germination. AtTCP14 shows elevated expression level just prior to germination. AtTCP14 is predominantly expressed in the vascular tissue of the embryo, and affects gene expression in radicles in a non-cell-autonomous manner.; \TEOSINTE BRANCHED, cycloidea and PCF (TCP) 14\" (TCP14); CONTAINS InterPro DOMAIN/s: Transc…
FvH4_6g12260	15.0802	3.264	3.47875	0.216442	0.230682	'17.2.3'	'hormone metabolism.auxin.induced-regulated-responsive-activated'	'(at2g37980 : 756.0) O-fucosyltransferase family protein; FUNCTIONS IN: molecular_function unknown; INVOLVED IN: biological_process unknown; LOCATED IN: chloroplast; EXPRESSED IN: 13 plant structures; EXPRESSED DURING: L mature pollen stage, M germinated pollen stage, 4 anthesis, petal differentiation and expansion stage; CONTAINS InterPro DOMAIN/s: GDP-fucose protein O-fucosyltransferase (InterP…
FvH4_6g46500	11.0195	4.34795	5.08673	0.39457	0.461613	'17.3.1.1.4'	'hormone metabolism.brassinosteroid.synthesis-degradation.BRs.BR6OX'	'(q69f95|c85a_phavu : 738.0) Cytochrome P450 85A (EC 1.14.-.-) (C6-oxidase) - Phaseolus vulgaris (Kidney bean) (French bean) & (at3g30180 : 647.0) Encodes a cytochrome p450 enzyme that catalyzes the last reaction in the production of brassinolide. It is capable of converting 6-deoxocastasterone into castasterone, a C-6 oxidation, as well as the further conversion of castasterone into brassinolide…
FvH4_6g46500	11.0195	4.34795	5.08673	0.39457	0.461613	'17.3.1.1.4'	'hormone metabolism.brassinosteroid.synthesis-degradation.BRs.BR6OX'	'(q69f95|c85a_phavu : 738.0) Cytochrome P450 85A (EC 1.14.-.-) (C6-oxidase) - Phaseolus vulgaris (Kidney bean) (French bean) & (at3g30180 : 647.0) Encodes a cytochrome p450 enzyme that catalyzes the last reaction in the production of brassinolide. It is capable of converting 6-deoxocastasterone into castasterone, a C-6 oxidation, as well as the further conversion of castasterone into brassinolide…
FvH4_1g03910	0.329189	2.89611	2.93512	8.79772	8.91621	'17.3.1.1.5'	'hormone metabolism.brassinosteroid.synthesis-degradation.BRs.metabolic regulation'	'(at2g26710 : 766.0) Encodes a member of the cytochrome p450 family that serves as a control point between multiple photoreceptor systems and brassinosteroid signal transduction. Involved in brassinolide metabolism. Mediates response to a variety of light signals including hypocotyl elongation and cotyledon expansion.; PHYB ACTIVATION TAGGED SUPPRESSOR 1 (BAS1); FUNCTIONS IN: steroid hydroxylase …
FvH4_1g18300	20.1658	6.28977	7.06861	0.311903	0.350524	'17.3.1.2.99'	'hormone metabolism.brassinosteroid.synthesis-degradation.sterols.other'	'(o48651|erg1_pangi : 767.0) Squalene monooxygenase (EC 1.14.99.7) (Squalene epoxidase) (SE) - Panax ginseng (Korean ginseng) & (at4g37760 : 754.0) squalene epoxidase 3 (SQE3); FUNCTIONS IN: squalene monooxygenase activity; INVOLVED IN: response to jasmonic acid stimulus, response to wounding, sterol biosynthetic process; LOCATED IN: endomembrane system, integral to membrane; EXPRESSED IN: 23 pla…
FvH4_2g02580	1.27035	18.3049	20.704	14.4093	16.2979	'17.3.1.2.99'	'hormone metabolism.brassinosteroid.synthesis-degradation.sterols.other'	'(o48651|erg1_pangi : 728.0) Squalene monooxygenase (EC 1.14.99.7) (Squalene epoxidase) (SE) - Panax ginseng (Korean ginseng) & (at4g37760 : 695.0) squalene epoxidase 3 (SQE3); FUNCTIONS IN: squalene monooxygenase activity; INVOLVED IN: response to jasmonic acid stimulus, response to wounding, sterol biosynthetic process; LOCATED IN: endomembrane system, integral to membrane; EXPRESSED IN: 23 pla…
FvH4_2g32500	25.2558	8.44885	9.12835	0.334531	0.361436	'17.3.1.2.99'	'hormone metabolism.brassinosteroid.synthesis-degradation.sterols.other'	'(o48651|erg1_pangi : 784.0) Squalene monooxygenase (EC 1.14.99.7) (Squalene epoxidase) (SE) - Panax ginseng (Korean ginseng) & (at1g58440 : 762.0) Encodes a putative protein that has been speculated, based on sequence similarities, to have squalene monooxygenase activity.; XF1; FUNCTIONS IN: squalene monooxygenase activity; INVOLVED IN: response to water deprivation, sterol biosynthetic process;…
FvH4_5g13350	20.3999	9.74429	8.86369	0.477663	0.434496	'17.3.2.99'	'hormone metabolism.brassinosteroid.signal transduction.other'	'(at5g08130 : 338.0) Arabidopsis thaliana basic helix-loop-helix (bHLH) family protein involved in brassinosteroid signaling. It synergistically interacts with BES1 to bind to E box sequences (CANNTG).; BIM1; FUNCTIONS IN: protein binding, DNA binding, sequence-specific DNA binding transcription factor activity; INVOLVED IN: brassinosteroid mediated signaling pathway, regulation of transcription;…
FvH4_1g11530	11.806	5.41741	4.79732	0.458871	0.406347	'17.4.2'	'hormone metabolism.cytokinin.signal transduction'	'(at2g17820 : 1225.0) Encodes a member of the histidine kinase family.; histidine kinase 1 (HK1); FUNCTIONS IN: osmosensor activity, protein histidine kinase activity, histidine phosphotransfer kinase activity; INVOLVED IN: response to water deprivation, seed maturation, response to osmotic stress; LOCATED IN: membrane; EXPRESSED IN: 19 plant structures; EXPRESSED DURING: 12 growth stages; CONTAI…
FvH4_3g31880	2.74658	0.243665	0.250184	0.0887157	0.0910891	'17.5.1'	'hormone metabolism.ethylene.synthesis-degradation'	'(at1g06620 : 310.0) encodes a protein whose sequence is similar to a 2-oxoglutarate-dependent dioxygenase; 2-oxoglutarate (2OG) and Fe(II)-dependent oxygenase superfamily protein; CONTAINS InterPro DOMAIN/s: Oxoglutarate/iron-dependent oxygenase (InterPro:IPR005123); BEST Arabidopsis thaliana protein match is: 2-oxoglutarate (2OG) and Fe(II)-dependent oxygenase superfamily protein (TAIR:AT3G6140…
FvH4_4g03250	1.37211	3.68077	4.12032	2.68257	3.00291	'17.5.1'	'hormone metabolism.ethylene.synthesis-degradation'	'(at1g06650 : 422.0) encodes a protein whose sequence is similar to 2-oxoglutarate-dependent dioxygenase; 2-oxoglutarate (2OG) and Fe(II)-dependent oxygenase superfamily protein; CONTAINS InterPro DOMAIN/s: Oxoglutarate/iron-dependent oxygenase (InterPro:IPR005123); BEST Arabidopsis thaliana protein match is: 2-oxoglutarate (2OG) and Fe(II)-dependent oxygenase superfamily protein (TAIR:AT1G06640.…
FvH4_3g31880	2.74658	0.243665	0.250184	0.0887157	0.0910891	'17.5.1'	'hormone metabolism.ethylene.synthesis-degradation'	'(at1g06620 : 310.0) encodes a protein whose sequence is similar to a 2-oxoglutarate-dependent dioxygenase; 2-oxoglutarate (2OG) and Fe(II)-dependent oxygenase superfamily protein; CONTAINS InterPro DOMAIN/s: Oxoglutarate/iron-dependent oxygenase (InterPro:IPR005123); BEST Arabidopsis thaliana protein match is: 2-oxoglutarate (2OG) and Fe(II)-dependent oxygenase superfamily protein (TAIR:AT3G6140…
FvH4_4g03250	1.37211	3.68077	4.12032	2.68257	3.00291	'17.5.1'	'hormone metabolism.ethylene.synthesis-degradation'	'(at1g06650 : 422.0) encodes a protein whose sequence is similar to 2-oxoglutarate-dependent dioxygenase; 2-oxoglutarate (2OG) and Fe(II)-dependent oxygenase superfamily protein; CONTAINS InterPro DOMAIN/s: Oxoglutarate/iron-dependent oxygenase (InterPro:IPR005123); BEST Arabidopsis thaliana protein match is: 2-oxoglutarate (2OG) and Fe(II)-dependent oxygenase superfamily protein (TAIR:AT1G06640.…
FvH4_2g29150	3.94948	0.0453064	0.141173	0.0114715	0.0357448	'17.5.2'	'hormone metabolism.ethylene.signal transduction'	'(at5g11190 : 181.0) encodes a member of the ERF (ethylene response factor) subfamily B-6 of ERF/AP2 transcription factor family. The protein contains one AP2 domain. There are 12 members in this subfamily including RAP2.11.; shine3 (SHN3); FUNCTIONS IN: DNA binding, sequence-specific DNA binding transcription factor activity; INVOLVED IN: regulation of transcription, DNA-dependent; LOCATED IN: m…
FvH4_7g26920	7.20478	55.5767	56.1086	7.71386	7.78769	'17.5.2'	'hormone metabolism.ethylene.signal transduction'	'(q40479|erf2_tobac : 183.0) Ethylene-responsive transcription factor 2 (Ethylene-responsive element-binding factor 2) (EREBP-2) (NtERF2) - Nicotiana tabacum (Common tobacco) & (at4g17500 : 158.0) Encodes a member of the ERF (ethylene response factor) subfamily B-3 of ERF/AP2 transcription factor family (ATERF-1). The protein contains one AP2 domain. There are 18 members in this subfamily includi…
FvH4_7g26940	44.9756	125.734	146.754	2.79561	3.26296	'17.5.2'	'hormone metabolism.ethylene.signal transduction'	'(at5g07580 : 145.0) encodes a member of the ERF (ethylene response factor) subfamily B-3 of ERF/AP2 transcription factor family. The protein contains one AP2 domain. There are 18 members in this subfamily including ATERF-1, ATERF-2, AND ATERF-5.; Integrase-type DNA-binding superfamily protein; CONTAINS InterPro DOMAIN/s: DNA-binding, integrase-type (InterPro:IPR016177), Pathogenesis-related tran…
FvH4_2g29150	3.94948	0.0453064	0.141173	0.0114715	0.0357448	'17.5.2'	'hormone metabolism.ethylene.signal transduction'	'(at5g11190 : 181.0) encodes a member of the ERF (ethylene response factor) subfamily B-6 of ERF/AP2 transcription factor family. The protein contains one AP2 domain. There are 12 members in this subfamily including RAP2.11.; shine3 (SHN3); FUNCTIONS IN: DNA binding, sequence-specific DNA binding transcription factor activity; INVOLVED IN: regulation of transcription, DNA-dependent; LOCATED IN: m…
FvH4_1g05110	13.7334	50.1693	43.6969	3.65307	3.18179	'17.5.3'	'hormone metabolism.ethylene.induced-regulated-responsive-activated'	'(at3g24500 : 210.0) One of three genes in A. thaliana encoding multiprotein bridging factor 1, a highly conserved transcriptional coactivator. May serve as a bridging factor between a bZIP factor and TBP. Its expression is specifically elevated in response to pathogen infection, salinity, drought, heat, hydrogen peroxide, and application of abscisic acid or salicylic acid. Constitutive expressio…
FvH4_6g07300	129.6	1106.86	1061.63	8.5406	8.19162	'17.5.3'	'hormone metabolism.ethylene.induced-regulated-responsive-activated'	'(at3g62550 : 144.0) Adenine nucleotide alpha hydrolases-like superfamily protein; FUNCTIONS IN: molecular_function unknown; INVOLVED IN: response to stress; LOCATED IN: vacuole; EXPRESSED IN: 21 plant structures; EXPRESSED DURING: 13 growth stages; CONTAINS InterPro DOMAIN/s: UspA (InterPro:IPR006016), Rossmann-like alpha/beta/alpha sandwich fold (InterPro:IPR014729), Universal stress protein A …
FvH4_2g33410	306.686	96.907	96.1409	0.315981	0.313483	'17.6.2'	'hormone metabolism.gibberelin.signal transduction'	'(at2g39540 : 127.0) Gibberellin-regulated family protein; INVOLVED IN: response to gibberellin stimulus; LOCATED IN: endomembrane system; EXPRESSED IN: 8 plant structures; EXPRESSED DURING: LP.04 four leaves visible, 4 anthesis, LP.10 ten leaves visible, C globular stage; CONTAINS InterPro DOMAIN/s: Gibberellin regulated protein (InterPro:IPR003854); BEST Arabidopsis thaliana protein match is: G…
FvH4_4g33190	2.21995	0.471894	0.447294	0.21257	0.201488	'17.6.2'	'hormone metabolism.gibberelin.signal transduction'	'(at5g37490 : 321.0) ARM repeat superfamily protein; FUNCTIONS IN: ubiquitin-protein ligase activity, binding; INVOLVED IN: response to chitin; LOCATED IN: ubiquitin ligase complex; EXPRESSED IN: 14 plant structures; EXPRESSED DURING: 7 growth stages; CONTAINS InterPro DOMAIN/s: U box domain (InterPro:IPR003613), Armadillo-like helical (InterPro:IPR011989), Armadillo-type fold (InterPro:IPR016024…
FvH4_2g33410	306.686	96.907	96.1409	0.315981	0.313483	'17.6.2'	'hormone metabolism.gibberelin.signal transduction'	'(at2g39540 : 127.0) Gibberellin-regulated family protein; INVOLVED IN: response to gibberellin stimulus; LOCATED IN: endomembrane system; EXPRESSED IN: 8 plant structures; EXPRESSED DURING: LP.04 four leaves visible, 4 anthesis, LP.10 ten leaves visible, C globular stage; CONTAINS InterPro DOMAIN/s: Gibberellin regulated protein (InterPro:IPR003854); BEST Arabidopsis thaliana protein match is: G…
FvH4_4g33190	2.21995	0.471894	0.447294	0.21257	0.201488	'17.6.2'	'hormone metabolism.gibberelin.signal transduction'	'(at5g37490 : 321.0) ARM repeat superfamily protein; FUNCTIONS IN: ubiquitin-protein ligase activity, binding; INVOLVED IN: response to chitin; LOCATED IN: ubiquitin ligase complex; EXPRESSED IN: 14 plant structures; EXPRESSED DURING: 7 growth stages; CONTAINS InterPro DOMAIN/s: U box domain (InterPro:IPR003613), Armadillo-like helical (InterPro:IPR011989), Armadillo-type fold (InterPro:IPR016024…
FvH4_6g50260	11.3759	1.55065	2.16162	0.13631	0.190017	'17.6.3'	'hormone metabolism.gibberelin.induced-regulated-responsive-activated'	'(at5g14920 : 109.0) Gibberellin-regulated family protein; INVOLVED IN: response to gibberellin stimulus; LOCATED IN: endomembrane system; EXPRESSED IN: 22 plant structures; EXPRESSED DURING: 13 growth stages; Has 177972 Blast hits to 67014 proteins in 2759 species: Archae - 778; Bacteria - 39574; Metazoa - 64340; Fungi - 23851; Plants - 18819; Viruses - 6445; Other Eukaryotes - 24165 (source: NC…
FvH4_2g04680	76.2067	16.6906	15.411	0.219017	0.202226	'17.6.3'	'hormone metabolism.gibberelin.induced-regulated-responsive-activated'	'(at2g14900 : 100.0) Gibberellin-regulated family protein; FUNCTIONS IN: molecular_function unknown; INVOLVED IN: response to gibberellin stimulus; LOCATED IN: endomembrane system; EXPRESSED IN: 18 plant structures; EXPRESSED DURING: 12 growth stages; CONTAINS InterPro DOMAIN/s: Gibberellin regulated protein (InterPro:IPR003854); BEST Arabidopsis thaliana protein match is: Gibberellin-regulated f…
FvH4_2g40510	105.285	45.3992	52.0944	0.431204	0.494795	'17.7.1.3'	'hormone metabolism.jasmonate.synthesis-degradation.allene oxidase synthase'	'(at5g42650 : 693.0) Encodes a member of the cytochrome p450 CYP74 gene family that functions as an allene oxide synthase. This enzyme catalyzes dehydration of the hydroperoxide to an unstable allene oxide in the JA biosynthetic pathway. It shows a dual catalytic activity, the major one being a 13-AOS but also expressing a 9-AOS activity.; allene oxide synthase (AOS); FUNCTIONS IN: hydro-lyase ac…
FvH4_4g34240	35.563	97.0127	92.8298	2.72791	2.6103	'18.4.5'	'Co-factor and vitamine metabolism.pantothenate.pantothenate kinase (PANK)'	'(at4g32180 : 520.0) Encodes a protein with pantothenate kinase activity.; pantothenate kinase 2 (PANK2); FUNCTIONS IN: protein binding, pantothenate kinase activity; INVOLVED IN: coenzyme A biosynthetic process; EXPRESSED IN: 23 plant structures; EXPRESSED DURING: 14 growth stages; CONTAINS InterPro DOMAIN/s: Fumble (InterPro:IPR011602), Domain of unknown function DUF89 (InterPro:IPR002791), Pan…
FvH4_5g30330	2.01257	6.19013	5.82942	3.07573	2.8965	'18.6'	'Co-factor and vitamine metabolism.biotin'	'(at2g31955 : 575.0) COFACTOR OF NITRATE REDUCTASE AND XANTHINE DEHYDROGENASE 2. Encodes a protein involved in molybdenum cofactor biosynthesis. Homologous to E.coli moaA. Expression is abundant in all tissues examined, particularly in roots. Appears to have targeting signals for chloroplast or mitochondria.; cofactor of nitrate reductase and xanthine dehydrogenase 2 (CNX2); CONTAINS InterPro DOM…
FvH4_6g23800	12.4351	2.5373	2.88028	0.204043	0.231624	'19.10'	'tetrapyrrole synthesis.magnesium chelatase'	'(at5g13630 : 2366.0) Encodes magnesium chelatase involved in plastid-to-nucleus signal transduction.; GENOMES UNCOUPLED 5 (GUN5); FUNCTIONS IN: magnesium chelatase activity; INVOLVED IN: chlorophyll biosynthetic process, biosynthetic process; LOCATED IN: mitochondrion, magnesium chelatase complex, chloroplast, chloroplast inner membrane; EXPRESSED IN: 22 plant structures; EXPRESSED DURING: 13 gr…
FvH4_6g48410	30.9114	12.4791	14.139	0.403706	0.457403	'2.1.2.2'	'major CHO metabolism.synthesis.starch.starch synthase'	'(q43847|ssy2_soltu : 960.0) Granule-bound starch synthase 2, chloroplast precursor (EC 2.4.1.21) (Granule-bound starch synthase II) (SS II) (GBSS-II) - Solanum tuberosum (Potato) & (at3g01180 : 952.0) starch synthase 2 (SS2); FUNCTIONS IN: transferase activity, transferring glycosyl groups; INVOLVED IN: cellulose biosynthetic process, glucan biosynthetic process, biosynthetic process, glycogen b…
FvH4_5g00290	14.1195	2.35748	2.33514	0.166967	0.165384	'2.2.1.3.3'	'major CHO metabolism.degradation.sucrose.invertases.vacuolar'	'(p29001|inva_phaau : 912.0) Acid beta-fructofuranosidase precursor (EC 3.2.1.26) (Acid sucrose hydrolase) (Acid invertase) (AI) (Vacuolar invertase) [Contains: Acid beta-fructofuranosidase 30 kDa subunit; Acid beta-fructofuranosidase 38 kDa subunit] - Phaseolus au & (at1g12240 : 845.0) ATBETAFRUCT4; FUNCTIONS IN: hydrolase activity, hydrolyzing O-glycosyl compounds, beta-fructofuranosidase activ…
FvH4_2g26000	46.3836	502.792	490.402	10.8398	10.5727	'2.2.1.5'	'major CHO metabolism.degradation.sucrose.Susy'	'(o24301|sus2_pea : 1271.0) Sucrose synthase 2 (EC 2.4.1.13) (Sucrose-UDP glucosyltransferase 2) - Pisum sativum (Garden pea) & (at4g02280 : 1238.0) Encodes a protein with sucrose synthase activity (SUS3). It appears to be important for sucrose metabolism in developing seeds, especially during the late maturation phase, about 18 days after flowering.; sucrose synthase 3 (SUS3); CONTAINS InterPro …
FvH4_4g05230	161.156	36.0307	35.5134	0.223577	0.220367	'2.2.2.1.2'	'major CHO metabolism.degradation.starch.starch cleavage.beta amylase'	'(at3g23920 : 907.0) Encodes a chloroplast beta-amylase. Is necessary for leaf starch breakdown in the absence of BAM3.; beta-amylase 1 (BAM1); FUNCTIONS IN: beta-amylase activity; INVOLVED IN: response to water deprivation, starch catabolic process; LOCATED IN: cytosol, nucleus; EXPRESSED IN: 25 plant structures; EXPRESSED DURING: 15 growth stages; CONTAINS InterPro DOMAIN/s: Glycoside hydrolase…
FvH4_5g36440	46.4473	188.837	196.041	4.06562	4.22071	'2.2.2.8'	'major CHO metabolism.degradation.starch.ISA3'	'(at4g09020 : 1124.0) Encodes an isoamylase-like protein. Mutant studies show that the gene is strongly involved in starch breakdown. A GUS-protein fusion product was shown to localize to the surface of chloroplastic structures reminiscent of starch granules. In the mutants, the chloroplastic &#945;-amylase AMY3 is upregulated.; isoamylase 3 (ISA3); FUNCTIONS IN: isoamylase activity, alpha-amylas…
FvH4_5g38870	0.680864	2.50658	2.22629	3.68148	3.26981	'20.1.7'	'stress.biotic.PR-proteins'	'(at5g36930 : 466.0) Disease resistance protein (TIR-NBS-LRR class) family; FUNCTIONS IN: transmembrane receptor activity, ATP binding; INVOLVED IN: signal transduction, defense response, apoptosis, innate immune response; LOCATED IN: intrinsic to membrane; EXPRESSED IN: 19 plant structures; EXPRESSED DURING: 13 growth stages; CONTAINS InterPro DOMAIN/s: NB-ARC (InterPro:IPR002182), Toll-Interleu…
FvH4_6g01210	8.6376	3.92634	3.83092	0.454564	0.443517	'20.1.7'	'stress.biotic.PR-proteins'	'(at3g14470 : 295.0) NB-ARC domain-containing disease resistance protein; FUNCTIONS IN: protein binding; INVOLVED IN: apoptosis, defense response; LOCATED IN: endomembrane system; EXPRESSED IN: 23 plant structures; EXPRESSED DURING: 14 growth stages; CONTAINS InterPro DOMAIN/s: Leucine-rich repeat-containing protein (InterPro:IPR015766), NB-ARC (InterPro:IPR002182), Leucine-rich repeat (InterPro:…
FvH4_2g23050	3.86578	0.294057	0.362349	0.0760667	0.0937324	'20.1'	'stress.biotic'	'(at1g19670 : 307.0) Chlorophyllase is the first enzyme involved in chlorophyll degradation. It catalyzes the hydrolysis of the ester bond to yield chlorophyllide and phytol. AtCLH1 lacks a typical signal sequence for the chloroplast. Its expression is induced rapidly by methyljasmonate, a known promoter of senescence and chlorophyll degradation.; chlorophyllase 1 (CLH1); FUNCTIONS IN: chlorophyl…
FvH4_2g23050	3.86578	0.294057	0.362349	0.0760667	0.0937324	'20.1'	'stress.biotic'	'(at1g19670 : 307.0) Chlorophyllase is the first enzyme involved in chlorophyll degradation. It catalyzes the hydrolysis of the ester bond to yield chlorophyllide and phytol. AtCLH1 lacks a typical signal sequence for the chloroplast. Its expression is induced rapidly by methyljasmonate, a known promoter of senescence and chlorophyll degradation.; chlorophyllase 1 (CLH1); FUNCTIONS IN: chlorophyl…
FvH4_1g11760	374.697	1619	1483.27	4.32083	3.95858	'20.2.1'	'stress.abiotic.heat'	'(at2g17880 : 136.0) Chaperone DnaJ-domain superfamily protein; FUNCTIONS IN: heat shock protein binding; INVOLVED IN: protein folding; LOCATED IN: chloroplast; EXPRESSED IN: 18 plant structures; EXPRESSED DURING: 11 growth stages; CONTAINS InterPro DOMAIN/s: Molecular chaperone, heat shock protein, Hsp40, DnaJ (InterPro:IPR015609), Heat shock protein DnaJ, N-terminal (InterPro:IPR001623); BEST A…
FvH4_5g11500	327.964	132.931	113.123	0.405321	0.344924	'20.2.1'	'stress.abiotic.heat'	'(q03685|bip5_tobac : 1121.0) Luminal-binding protein 5 precursor (BiP 5) (78 kDa glucose-regulated protein homolog 5) (GRP 78-5) - Nicotiana tabacum (Common tobacco) & (at5g42020 : 1090.0) Luminal binding protein (BiP2) involved in polar nuclei fusion during proliferation of endosperm nuclei.; luminal binding protein (BIP); FUNCTIONS IN: ATP binding; INVOLVED IN: protein folding, response to cad…
FvH4_5g39440	5.16564	0.566574	0.533762	0.109681	0.103329	'20.2.1'	'stress.abiotic.heat'	'(at2g47440 : 573.0) Tetratricopeptide repeat (TPR)-like superfamily protein; FUNCTIONS IN: binding, heat shock protein binding; INVOLVED IN: protein folding; LOCATED IN: cellular_component unknown; EXPRESSED IN: 22 plant structures; EXPRESSED DURING: 13 growth stages; CONTAINS InterPro DOMAIN/s: Tetratricopeptide TPR-1 (InterPro:IPR001440), Tetratricopeptide-like helical (InterPro:IPR011990), He…
FvH4_6g35350	3.15754	10.226	9.28814	3.23858	2.94157	'20.2.1'	'stress.abiotic.heat'	'(at3g14200 : 159.0) Chaperone DnaJ-domain superfamily protein; FUNCTIONS IN: heat shock protein binding; INVOLVED IN: protein folding; LOCATED IN: cellular_component unknown; EXPRESSED IN: 19 plant structures; EXPRESSED DURING: 11 growth stages; CONTAINS InterPro DOMAIN/s: Molecular chaperone, heat shock protein, Hsp40, DnaJ (InterPro:IPR015609), Heat shock protein DnaJ, N-terminal (InterPro:IPR…
FvH4_7g27540	2.41842	0.151557	0.746106	0.0626678	0.308509	'20.2.1'	'stress.abiotic.heat'	'(at4g25200 : 168.0) AtHSP23.6-mito mRNA, nuclear gene encoding mitochondrial; mitochondrion-localized small heat shock protein 23.6 (HSP23.6-MITO); FUNCTIONS IN: molecular_function unknown; INVOLVED IN: response to cadmium ion, response to heat; EXPRESSED IN: 6 plant structures; EXPRESSED DURING: 4 anthesis, petal differentiation and expansion stage; CONTAINS InterPro DOMAIN/s: Heat shock protei…
FvH4_2g02750	4.73587	11.8944	10.0892	2.51156	2.13039	'20.2.2'	'stress.abiotic.cold'	'(at5g23950 : 159.0) Calcium-dependent lipid-binding (CaLB domain) family protein; CONTAINS InterPro DOMAIN/s: C2 calcium/lipid-binding domain, CaLB (InterPro:IPR008973), C2 calcium-dependent membrane targeting (InterPro:IPR000008); BEST Arabidopsis thaliana protein match is: Calcium-dependent lipid-binding (CaLB domain) family protein (TAIR:AT1G07310.1); Has 7173 Blast hits to 1801 proteins in 1…
FvH4_2g21260	180.12	70.4912	69.4132	0.391357	0.385372	'20.2.3'	'stress.abiotic.drought/salt'	'(at1g04430 : 909.0) S-adenosyl-L-methionine-dependent methyltransferases superfamily protein; INVOLVED IN: biological_process unknown; LOCATED IN: Golgi apparatus, plasma membrane; EXPRESSED IN: 26 plant structures; EXPRESSED DURING: 15 growth stages; CONTAINS InterPro DOMAIN/s: Protein of unknown function DUF248, methyltransferase putative (InterPro:IPR004159); BEST Arabidopsis thaliana protein…
FvH4_4g30250	8.84546	2.99373	3.68905	0.338448	0.417056	'20.2.3'	'stress.abiotic.drought/salt'	'(at2g03480 : 843.0) Encodes QUASIMODO2 LIKE2 (QUL2), a paralog of QUASIMODO2 (QUA2). AT1G78240 (QUA2), AT1G13860 (QUL1) and AT2G03480 (QUL2) form a clade with a possible role in plant vasculature development.; QUASIMODO2 LIKE 2 (QUL2); LOCATED IN: mitochondrion; EXPRESSED IN: male gametophyte, pollen tube; EXPRESSED DURING: L mature pollen stage, M germinated pollen stage; CONTAINS InterPro DOMA…
FvH4_4g31440	21.4998	9.19476	8.60248	0.427666	0.400118	'20.2.3'	'stress.abiotic.drought/salt'	'(at1g26850 : 1004.0) S-adenosyl-L-methionine-dependent methyltransferases superfamily protein; LOCATED IN: Golgi apparatus, membrane; EXPRESSED IN: 25 plant structures; EXPRESSED DURING: 15 growth stages; CONTAINS InterPro DOMAIN/s: Protein of unknown function DUF248, methyltransferase putative (InterPro:IPR004159); BEST Arabidopsis thaliana protein match is: S-adenosyl-L-methionine-dependent me…
FvH4_5g10160	20.9358	4.87645	4.19994	0.232924	0.200611	'20.2.3'	'stress.abiotic.drought/salt'	'(at1g33170 : 947.0) S-adenosyl-L-methionine-dependent methyltransferases superfamily protein; CONTAINS InterPro DOMAIN/s: Protein of unknown function DUF248, methyltransferase putative (InterPro:IPR004159); BEST Arabidopsis thaliana protein match is: S-adenosyl-L-methionine-dependent methyltransferases superfamily protein (TAIR:AT4G10440.1); Has 1106 Blast hits to 1098 proteins in 101 species: A…
FvH4_7g14640	117.996	255.833	254.717	2.16814	2.15868	'20.2.3'	'stress.abiotic.drought/salt'	'(at5g25610 : 208.0) responsive to dehydration 22 (RD22) mediated by ABA; RESPONSIVE TO DESSICATION 22 (RD22); FUNCTIONS IN: nutrient reservoir activity; INVOLVED IN: response to desiccation, response to salt stress, response to abscisic acid stimulus; LOCATED IN: endomembrane system; EXPRESSED IN: 21 plant structures; EXPRESSED DURING: 13 growth stages; CONTAINS InterPro DOMAIN/s: BURP (InterPro…
FvH4_2g39410	30.0309	68.2082	62.3189	2.27127	2.07516	'20.2.4'	'stress.abiotic.touch/wounding'	'(at1g75380 : 451.0) Encodes a nucleases AtBBD1 involved in ABA-mediated callose deposition.; bifunctional nuclease in basal defense response 1 (BBD1); CONTAINS InterPro DOMAIN/s: Protein of unknown function DUF151 (InterPro:IPR003729), UvrB/UvrC protein (InterPro:IPR001943); BEST Arabidopsis thaliana protein match is: Wound-responsive family protein (TAIR:AT1G19660.2); Has 843 Blast hits to 843 …
FvH4_6g44460	5.42101	52.8936	51.4442	9.75715	9.48979	'20.2.4'	'stress.abiotic.touch/wounding'	'(at4g10270 : 80.9) Wound-responsive family protein; CONTAINS InterPro DOMAIN/s: Protein of unknown function wound-induced (InterPro:IPR022251); BEST Arabidopsis thaliana protein match is: Wound-responsive family protein (TAIR:AT4G10265.1); Has 183 Blast hits to 182 proteins in 16 species: Archae - 0; Bacteria - 0; Metazoa - 0; Fungi - 0; Plants - 183; Viruses - 0; Other Eukaryotes - 0 (source: N…
FvH4_4g27180	182.616	436.959	397.026	2.39277	2.1741	'20.2.99'	'stress.abiotic.unspecified'	'(at1g68300 : 114.0) Adenine nucleotide alpha hydrolases-like superfamily protein; FUNCTIONS IN: molecular_function unknown; INVOLVED IN: response to stress; LOCATED IN: cellular_component unknown; EXPRESSED IN: 24 plant structures; EXPRESSED DURING: 15 growth stages; CONTAINS InterPro DOMAIN/s: UspA (InterPro:IPR006016), Rossmann-like alpha/beta/alpha sandwich fold (InterPro:IPR014729), Universa…
FvH4_4g27180	182.616	436.959	397.026	2.39277	2.1741	'20.2.99'	'stress.abiotic.unspecified'	'(at1g68300 : 114.0) Adenine nucleotide alpha hydrolases-like superfamily protein; FUNCTIONS IN: molecular_function unknown; INVOLVED IN: response to stress; LOCATED IN: cellular_component unknown; EXPRESSED IN: 24 plant structures; EXPRESSED DURING: 15 growth stages; CONTAINS InterPro DOMAIN/s: UspA (InterPro:IPR006016), Rossmann-like alpha/beta/alpha sandwich fold (InterPro:IPR014729), Universa…
FvH4_4g34890	21.7968	3.96492	3.62255	0.181904	0.166196	'20.2.99'	'stress.abiotic.unspecified'	'(at1g24020 : 194.0) MLP-like protein 423 (MLP423); INVOLVED IN: response to biotic stimulus, defense response; EXPRESSED IN: 22 plant structures; EXPRESSED DURING: 14 growth stages; CONTAINS InterPro DOMAIN/s: Bet v I allergen (InterPro:IPR000916); BEST Arabidopsis thaliana protein match is: MLP-like protein 28 (TAIR:AT1G70830.3). & (reliability: 388.0) & (original description: transcript offset…
FvH4_5g37940	988.149	280.861	278.607	0.28423	0.281948	'20.2.99'	'stress.abiotic.unspecified'	'(at4g08685 : 195.0) Encodes a protein, expressed in leaves, with similarity to pollen allergens.; SAH7; FUNCTIONS IN: molecular_function unknown; INVOLVED IN: biological_process unknown; LOCATED IN: endomembrane system; EXPRESSED IN: 22 plant structures; EXPRESSED DURING: 13 growth stages; CONTAINS InterPro DOMAIN/s: Pollen Ole e 1 allergen/extensin (InterPro:IPR006041); BEST Arabidopsis thalian…
FvH4_1g03200	20.2577	4.45196	4.0401	0.219766	0.199435	'20.2'	'stress.abiotic'	'(at2g26660 : 375.0) SPX domain gene 2 (SPX2); CONTAINS InterPro DOMAIN/s: SPX, N-terminal (InterPro:IPR004331); BEST Arabidopsis thaliana protein match is: SPX domain gene 1 (TAIR:AT5G20150.1); Has 1206 Blast hits to 1202 proteins in 209 species: Archae - 0; Bacteria - 6; Metazoa - 245; Fungi - 512; Plants - 320; Viruses - 0; Other Eukaryotes - 123 (source: NCBI BLink). & (reliability: 750.0) & …
FvH4_1g22080	11.4486	4.58112	5.51949	0.400146	0.482109	'20.2'	'stress.abiotic'	'(at5g64940 : 1102.0) Encodes a member of ATH subfamily of ATP-binding cassette (ABC) proteins.; ABC2 homolog 13 (ATH13); FUNCTIONS IN: transporter activity; INVOLVED IN: transport; LOCATED IN: chloroplast, chloroplast envelope; EXPRESSED IN: 22 plant structures; EXPRESSED DURING: 13 growth stages; CONTAINS InterPro DOMAIN/s: ABC-1 (InterPro:IPR004147), Protein kinase-like domain (InterPro:IPR011…
FvH4_3g09490	34.2502	6.78878	5.89732	0.198212	0.172184	'20.2'	'stress.abiotic'	'(at5g07220 : 198.0) A member of Arabidopsis BAG (Bcl-2-associated athanogene) proteins, plant homologs of mammalian regulators of apoptosis. Plant BAG proteins are multi-functional and remarkably similar to their animal counterparts, as they regulate apoptotic-like processes ranging from pathogen attack, to abiotic stress, to plant development.; BCL-2-associated athanogene 3 (BAG3); INVOLVED IN:…
FvH4_6g30470	1.8858	0.590296	0.655844	0.313021	0.34778	'20.2'	'stress.abiotic'	'(at3g15620 : 830.0) Required for photorepair of 6-4 photoproducts in Arabidopsis thaliana.; UV REPAIR DEFECTIVE 3 (UVR3); CONTAINS InterPro DOMAIN/s: Rossmann-like alpha/beta/alpha sandwich fold (InterPro:IPR014729), DNA photolyase, N-terminal (InterPro:IPR006050), DNA photolyase, FAD-binding/Cryptochrome, C-terminal (InterPro:IPR005101); BEST Arabidopsis thaliana protein match is: cryptochrome …
FvH4_3g09490	34.2502	6.78878	5.89732	0.198212	0.172184	'20.2'	'stress.abiotic'	'(at5g07220 : 198.0) A member of Arabidopsis BAG (Bcl-2-associated athanogene) proteins, plant homologs of mammalian regulators of apoptosis. Plant BAG proteins are multi-functional and remarkably similar to their animal counterparts, as they regulate apoptotic-like processes ranging from pathogen attack, to abiotic stress, to plant development.; BCL-2-associated athanogene 3 (BAG3); INVOLVED IN:…
FvH4_1g22220	19.6773	6.4022	7.36021	0.32536	0.374045	'20'	'stress'	'(at2g21970 : 219.0) stress enhanced protein 2 (SEP2) chlorophyll a/b-binding protein; stress enhanced protein 2 (SEP2); Has 34 Blast hits to 34 proteins in 10 species: Archae - 0; Bacteria - 0; Metazoa - 0; Fungi - 0; Plants - 34; Viruses - 0; Other Eukaryotes - 0 (source: NCBI BLink). & (reliability: 438.0) & (original description: transcript offset:114 AED:0.01 eAED:0.01 QI:114|1|1|1|1|1|2|635…
FvH4_3g18510	10.9507	2.9592	2.46534	0.27023	0.225131	'21.1'	'redox.thioredoxin'	'(at1g53300 : 692.0) tetratricopetide-repeat thioredoxin-like 1 (TTL1); FUNCTIONS IN: binding; INVOLVED IN: cell redox homeostasis; EXPRESSED IN: 22 plant structures; EXPRESSED DURING: 13 growth stages; CONTAINS InterPro DOMAIN/s: Molecular chaperone, heat shock protein, Hsp40, DnaJ (InterPro:IPR015609), Tetratricopeptide TPR-1 (InterPro:IPR001440), Thioredoxin fold (InterPro:IPR012335), Tetratri…
FvH4_2g21830	1.15969	10.5131	9.77879	9.06549	8.43228	'21.2'	'redox.ascorbate and glutathione'	'(at1g06620 : 358.0) encodes a protein whose sequence is similar to a 2-oxoglutarate-dependent dioxygenase; 2-oxoglutarate (2OG) and Fe(II)-dependent oxygenase superfamily protein; CONTAINS InterPro DOMAIN/s: Oxoglutarate/iron-dependent oxygenase (InterPro:IPR005123); BEST Arabidopsis thaliana protein match is: 2-oxoglutarate (2OG) and Fe(II)-dependent oxygenase superfamily protein (TAIR:AT3G6140…
FvH4_2g21830	1.15969	10.5131	9.77879	9.06549	8.43228	'21.2'	'redox.ascorbate and glutathione'	'(at1g06620 : 358.0) encodes a protein whose sequence is similar to a 2-oxoglutarate-dependent dioxygenase; 2-oxoglutarate (2OG) and Fe(II)-dependent oxygenase superfamily protein; CONTAINS InterPro DOMAIN/s: Oxoglutarate/iron-dependent oxygenase (InterPro:IPR005123); BEST Arabidopsis thaliana protein match is: 2-oxoglutarate (2OG) and Fe(II)-dependent oxygenase superfamily protein (TAIR:AT3G6140…
FvH4_2g07770	19.9492	106.79	110.902	5.35309	5.55924	'21.3'	'redox.heme'	'(q9fvl0|hbl1_medsa : 261.0) Non-symbiotic hemoglobin 1 (MEDsa GLB1) - Medicago sativa (Alfalfa) & (at2g16060 : 241.0) Encodes a class 1 nonsymbiotic hemoglobin induced by low oxygen levels with very high oxygen affinity. It is not likely to be a hemoglobin transporter because of its extremely high affinity for oxygen.; hemoglobin 1 (HB1); FUNCTIONS IN: oxygen binding; INVOLVED IN: response to hy…
FvH4_2g36290	4.86192	26.019	25.4066	5.35159	5.22563	'21.3'	'redox.heme'	'(at4g32690 : 256.0) Encodes a hemoglobin (Hb) with a central domain similar to the 'truncated Hbs of bacteria, protozoa and fungi. The 3D structure of these types of Hbs is a 2-on-2 arrangement of alpha-helices as opposed to the 3-on-3 arrangement of the standard globin fold. This type of Hb is not found in animals or yeast.; hemoglobin 3 (GLB3); CONTAINS InterPro DOMAIN/s: Globin, truncated bac…
FvH4_1g09250	52.3433	9.92445	11.7748	0.189603	0.224953	'21.5'	'redox.peroxiredoxin'	'(at3g26060 : 275.0) encodes periredoxin Q which decomposes peroxides and plays a role in the protection of the photosynthetic apparatus; ATPRX Q; FUNCTIONS IN: peroxiredoxin activity, antioxidant activity; INVOLVED IN: cell redox homeostasis; LOCATED IN: chloroplast stromal thylakoid, chloroplast thylakoid membrane, plastoglobule; EXPRESSED IN: 23 plant structures; EXPRESSED DURING: 13 growth st…
FvH4_4g28650	73.5582	19.2841	18.9265	0.262161	0.2573	'22.1.2'	'polyamine metabolism.synthesis.SAM decarboxylase'	'(o80402|dcam_nicsy : 504.0) S-adenosylmethionine decarboxylase proenzyme (EC 4.1.1.50) (AdoMetDC) (SamDC) [Contains: S-adenosylmethionine decarboxylase alpha chain; S-adenosylmethionine decarboxylase beta chain] - Nicotiana sylvestris (Wood tobacco) & (at3g25570 : 443.0) Adenosylmethionine decarboxylase family protein; FUNCTIONS IN: adenosylmethionine decarboxylase activity; INVOLVED IN: spermid…
FvH4_6g45760	1216.32	569.689	573.33	0.468371	0.471364	'22.1.2'	'polyamine metabolism.synthesis.SAM decarboxylase'	'(q96471|dcam_iponi : 486.0) S-adenosylmethionine decarboxylase proenzyme (EC 4.1.1.50) (AdoMetDC) (SamDC) [Contains: S-adenosylmethionine decarboxylase alpha chain; S-adenosylmethionine decarboxylase beta chain] - Ipomoea nil (Japanese morning glory) (Pharbitis ni & (at3g02470 : 461.0) Encodes a S-adenosylmethionine decarboxylase involved in polyamine biosynthesis.; S-adenosylmethionine decarbox…
FvH4_5g08340	1.44176	0.414171	0.562414	0.287267	0.390088	'23.2'	'nucleotide metabolism.degradation'	'(at3g48540 : 349.0) Cytidine/deoxycytidylate deaminase family protein; FUNCTIONS IN: hydrolase activity, zinc ion binding, catalytic activity; INVOLVED IN: biological_process unknown; LOCATED IN: endomembrane system; CONTAINS InterPro DOMAIN/s: APOBEC/CMP deaminase, zinc-binding (InterPro:IPR016192), CMP/dCMP deaminase, zinc-binding (InterPro:IPR002125), Cytidine deaminase-like (InterPro:IPR0161…
FvH4_2g28940	2.16319	9.64601	9.52979	4.45917	4.40544	'23.3.1.1'	'nucleotide metabolism.salvage.phosphoribosyltransferases.aprt'	'(at5g11160 : 290.0) adenine phosphoribosyltransferase 5 (APT5); FUNCTIONS IN: adenine phosphoribosyltransferase activity; INVOLVED IN: nucleoside metabolic process, adenine salvage, anaerobic respiration, nucleotide metabolic process; LOCATED IN: cytoplasm; EXPRESSED IN: 23 plant structures; EXPRESSED DURING: 13 growth stages; CONTAINS InterPro DOMAIN/s: Adenine phosphoribosyl transferase (Inter…
FvH4_6g53560	17.4852	5.43081	4.78496	0.310594	0.273657	'23.5.4'	'nucleotide metabolism.deoxynucleotide metabolism.ribonucleoside-diphosphate reductase'	'(p49730|rir2_tobac : 582.0) Ribonucleoside-diphosphate reductase small chain (EC 1.17.4.1) (Ribonucleotide reductase small subunit) (Ribonucleoside-diphosphate reductase R2 subunit) - Nicotiana tabacum (Common tobacco) & (at3g27060 : 557.0) Encodes one of the 3 ribonucleotide reductase (RNR) small subunit genes. TSO2 transcription occurs predominantly at the S-phase of the cell cycle and its exp…
FvH4_1g03550	13.7521	4.38777	4.37497	0.319061	0.318131	'24.2'	'Biodegradation of Xenobiotics.lactoylglutathione lyase'	'(at1g80160 : 240.0) Lactoylglutathione lyase / glyoxalase I family protein; FUNCTIONS IN: lactoylglutathione lyase activity; INVOLVED IN: carbohydrate metabolic process; LOCATED IN: endomembrane system; EXPRESSED IN: 10 plant structures; EXPRESSED DURING: L mature pollen stage, M germinated pollen stage, 4 anthesis, petal differentiation and expansion stage; BEST Arabidopsis thaliana protein mat…
FvH4_3g35610	1.43786	0.0502941	0.138384	0.0349784	0.0962428	'24.2'	'Biodegradation of Xenobiotics.lactoylglutathione lyase'	'(at1g07645 : 215.0) dessication-induced 1VOC superfamily protein (DSI-1VOC); FUNCTIONS IN: catalytic activity; LOCATED IN: endomembrane system; EXPRESSED IN: seed; CONTAINS InterPro DOMAIN/s: Glyoxalase/bleomycin resistance protein/dioxygenase (InterPro:IPR004360); Has 35333 Blast hits to 34131 proteins in 2444 species: Archae - 798; Bacteria - 22429; Metazoa - 974; Fungi - 991; Plants - 531; Vi…
FvH4_2g06490	9.43883	3.6941	3.67278	0.391373	0.389114	'24'	'Biodegradation of Xenobiotics'	'(at1g19190 : 215.0) alpha/beta-Hydrolases superfamily protein; FUNCTIONS IN: hydrolase activity; INVOLVED IN: metabolic process; LOCATED IN: cellular_component unknown; EXPRESSED IN: inflorescence meristem, root, flower; EXPRESSED DURING: petal differentiation and expansion stage; CONTAINS InterPro DOMAIN/s: Lipase, GDXG, active site (InterPro:IPR002168), Alpha/beta hydrolase fold-3 (InterPro:IP…
FvH4_2g06490	9.43883	3.6941	3.67278	0.391373	0.389114	'24'	'Biodegradation of Xenobiotics'	'(at1g19190 : 215.0) alpha/beta-Hydrolases superfamily protein; FUNCTIONS IN: hydrolase activity; INVOLVED IN: metabolic process; LOCATED IN: cellular_component unknown; EXPRESSED IN: inflorescence meristem, root, flower; EXPRESSED DURING: petal differentiation and expansion stage; CONTAINS InterPro DOMAIN/s: Lipase, GDXG, active site (InterPro:IPR002168), Alpha/beta hydrolase fold-3 (InterPro:IP…
FvH4_2g06490	9.43883	3.6941	3.67278	0.391373	0.389114	'24'	'Biodegradation of Xenobiotics'	'(at1g19190 : 215.0) alpha/beta-Hydrolases superfamily protein; FUNCTIONS IN: hydrolase activity; INVOLVED IN: metabolic process; LOCATED IN: cellular_component unknown; EXPRESSED IN: inflorescence meristem, root, flower; EXPRESSED DURING: petal differentiation and expansion stage; CONTAINS InterPro DOMAIN/s: Lipase, GDXG, active site (InterPro:IPR002168), Alpha/beta hydrolase fold-3 (InterPro:IP…
FvH4_4g13290	471.43	217.697	214.176	0.461779	0.454312	'25.1'	'C1-metabolism.glycine hydroxymethyltransferase'	'(at4g13930 : 843.0) Encodes a serine hydroxymethyltransferase maximally expressed in root; serine hydroxymethyltransferase 4 (SHM4); FUNCTIONS IN: pyridoxal phosphate binding, glycine hydroxymethyltransferase activity, catalytic activity; INVOLVED IN: response to cadmium ion, glycine metabolic process, L-serine metabolic process; LOCATED IN: cytosol, plasma membrane, membrane; EXPRESSED IN: 9 pl…
FvH4_5g34000	14.3216	5.05011	4.90638	0.352621	0.342586	'25.1'	'C1-metabolism.glycine hydroxymethyltransferase'	'(at5g26780 : 853.0) Encodes a protein with serine hydroxymethyltransferase activity which is thought to be localized in the mitochondrial matrix. SHM2 expression fails to rescue the conditional lethal phenotype of the shm1-1 mutant, defective in SHM1.; serine hydroxymethyltransferase 2 (SHM2); FUNCTIONS IN: glycine hydroxymethyltransferase activity, cobalt ion binding, zinc ion binding; INVOLVED…
FvH4_1g00040	156.702	73.1016	73.3441	0.466502	0.46805	'25.6'	'C1-metabolism.methylenetetrahydrofolate reductase'	'(at2g44160 : 1039.0) methylenetetrahydrofolate reductase MTHFR2 mRNA, complete; methylenetetrahydrofolate reductase 2 (MTHFR2); FUNCTIONS IN: methylenetetrahydrofolate reductase (NADPH) activity; INVOLVED IN: oxidation reduction, methionine metabolic process; EXPRESSED IN: male gametophyte, guard cell, cultured cell, leaf; EXPRESSED DURING: L mature pollen stage, M germinated pollen stage; CONTA…
FvH4_6g44700	4.46491	14.4535	15.0546	3.23712	3.37176	'26.10'	'misc.cytochrome P450'	'(o22307|c71db_lotja : 546.0) Cytochrome P450 71D11 (EC 1.14.-.-) (Fragment) - Lotus japonicus & (at3g26210 : 381.0) putative cytochrome P450; \cytochrome P450, family 71, subfamily B, polypeptide 23\" (CYP71B23); FUNCTIONS IN: electron carrier activity, monooxygenase activity, iron ion binding, oxygen binding, heme binding; INVOLVED IN: oxidation reduction; LOCATED IN: endomembrane system; EXPRE…
FvH4_4g29430	3.73912	13.7164	12.0389	3.66836	3.2197	'26.10'	'misc.cytochrome P450'	'(at2g26710 : 377.0) Encodes a member of the cytochrome p450 family that serves as a control point between multiple photoreceptor systems and brassinosteroid signal transduction. Involved in brassinolide metabolism. Mediates response to a variety of light signals including hypocotyl elongation and cotyledon expansion.; PHYB ACTIVATION TAGGED SUPPRESSOR 1 (BAS1); FUNCTIONS IN: steroid hydroxylase …
FvH4_2g34420	6.53603	2.66556	2.78674	0.407825	0.426365	'26.10'	'misc.cytochrome P450'	'(at3g19270 : 590.0) Encodes a protein with ABA 8'-hydroxylase activity, involved in ABA catabolism. Member of the CYP707A gene family.; \cytochrome P450, family 707, subfamily A, polypeptide 4\" (CYP707A4); CONTAINS InterPro DOMAIN/s: Cytochrome P450 (InterPro:IPR001128), Cytochrome P450, E-class, group I (InterPro:IPR002401), Cytochrome P450, conserved site (InterPro:IPR017972); BEST Arabidopsi…
FvH4_3g11590	19.4271	56.3201	51.2386	2.89904	2.63748	'26.10'	'misc.cytochrome P450'	'(at5g36110 : 239.0) member of CYP716A; \cytochrome P450, family 716, subfamily A, polypeptide 1\" (CYP716A1); FUNCTIONS IN: electron carrier activity, monooxygenase activity, iron ion binding, oxygen binding, heme binding; INVOLVED IN: oxidation reduction; LOCATED IN: endomembrane system; CONTAINS InterPro DOMAIN/s: Cytochrome P450 (InterPro:IPR001128), Cytochrome P450, conserved site (InterPro:…
FvH4_4g01400	39.244	107.183	94.0085	2.73121	2.39549	'26.10'	'misc.cytochrome P450'	'(at5g36110 : 589.0) member of CYP716A; \cytochrome P450, family 716, subfamily A, polypeptide 1\" (CYP716A1); FUNCTIONS IN: electron carrier activity, monooxygenase activity, iron ion binding, oxygen binding, heme binding; INVOLVED IN: oxidation reduction; LOCATED IN: endomembrane system; CONTAINS InterPro DOMAIN/s: Cytochrome P450 (InterPro:IPR001128), Cytochrome P450, conserved site (InterPro:…
FvH4_4g29430	3.73912	13.7164	12.0389	3.66836	3.2197	'26.10'	'misc.cytochrome P450'	'(at2g26710 : 377.0) Encodes a member of the cytochrome p450 family that serves as a control point between multiple photoreceptor systems and brassinosteroid signal transduction. Involved in brassinolide metabolism. Mediates response to a variety of light signals including hypocotyl elongation and cotyledon expansion.; PHYB ACTIVATION TAGGED SUPPRESSOR 1 (BAS1); FUNCTIONS IN: steroid hydroxylase …
FvH4_5g02700	10.7633	1.93124	1.25532	0.179429	0.11663	'26.10'	'misc.cytochrome P450'	'(at4g00360 : 793.0) Encodes a member of the CYP86A subfamily of cytochrome p450 genes. Expressed at moderate levels in flowers, leaves, roots and stems.; \cytochrome P450, family 86, subfamily A, polypeptide 2\" (CYP86A2); CONTAINS InterPro DOMAIN/s: Cytochrome P450 (InterPro:IPR001128), Cytochrome P450, E-class, group I (InterPro:IPR002401), Cytochrome P450, conserved site (InterPro:IPR017972);…
FvH4_5g07540	29.1605	341.065	365.862	11.6961	12.5465	'26.10'	'misc.cytochrome P450'	'(at3g48270 : 470.0) putative cytochrome P450; \cytochrome P450, family 71, subfamily A, polypeptide 26\" (CYP71A26); FUNCTIONS IN: electron carrier activity, monooxygenase activity, iron ion binding, oxygen binding, heme binding; INVOLVED IN: oxidation reduction; CONTAINS InterPro DOMAIN/s: Cytochrome P450 (InterPro:IPR001128), Cytochrome P450, conserved site (InterPro:IPR017972), Cytochrome P45…
FvH4_5g07550	1.09944	6.46645	9.43561	5.88157	8.58218	'26.10'	'misc.cytochrome P450'	'(p37117|c71a4_solme : 304.0) Cytochrome P450 71A4 (EC 1.14.-.-) (CYPLXXIA4) (P-450EG2) - Solanum melongena (Eggplant) (Aubergine) & (at3g48280 : 283.0) putative cytochrome P450; \cytochrome P450, family 71, subfamily A, polypeptide 25\" (CYP71A25); FUNCTIONS IN: electron carrier activity, monooxygenase activity, iron ion binding, oxygen binding, heme binding; INVOLVED IN: oxidation reduction; CO…
FvH4_5g10880	12.7717	61.4007	58.0782	4.80757	4.54742	'26.10'	'misc.cytochrome P450'	'(at3g61880 : 673.0) Encodes a cytochrome p450 monooxygenase. Overexpression of this gene allows fruit growth independently of fertilization. The gene is normally expressed only in floral organs(during the Arabidopsis stage 14 flower) and in the funiculus at anthesis.; cytochrome p450 78a9 (CYP78A9); FUNCTIONS IN: monooxygenase activity, oxygen binding; INVOLVED IN: fruit development; LOCATED IN:…
FvH4_6g44700	4.46491	14.4535	15.0546	3.23712	3.37176	'26.10'	'misc.cytochrome P450'	'(o22307|c71db_lotja : 546.0) Cytochrome P450 71D11 (EC 1.14.-.-) (Fragment) - Lotus japonicus & (at3g26210 : 381.0) putative cytochrome P450; \cytochrome P450, family 71, subfamily B, polypeptide 23\" (CYP71B23); FUNCTIONS IN: electron carrier activity, monooxygenase activity, iron ion binding, oxygen binding, heme binding; INVOLVED IN: oxidation reduction; LOCATED IN: endomembrane system; EXPRE…
FvH4_7g00640	1.68262	8.91776	16.1168	5.29992	9.5784	'26.10'	'misc.cytochrome P450'	'(at2g42250 : 431.0) member of CYP712A; \cytochrome P450, family 712, subfamily A, polypeptide 1\" (CYP712A1); FUNCTIONS IN: electron carrier activity, monooxygenase activity, iron ion binding, oxygen binding, heme binding; INVOLVED IN: oxidation reduction; LOCATED IN: endomembrane system; EXPRESSED IN: root; CONTAINS InterPro DOMAIN/s: Cytochrome P450 (InterPro:IPR001128), Cytochrome P450, E-cla…
FvH4_7g29670	2.95254	11.0968	12.7476	3.75841	4.31751	'26.10'	'misc.cytochrome P450'	'(at2g12190 : 588.0) Cytochrome P450 superfamily protein; FUNCTIONS IN: electron carrier activity, monooxygenase activity, iron ion binding, oxygen binding, heme binding; INVOLVED IN: oxidation reduction; EXPRESSED IN: stem, leaf whorl, male gametophyte, flower, stamen; EXPRESSED DURING: 4 anthesis; CONTAINS InterPro DOMAIN/s: Cytochrome P450 (InterPro:IPR001128), Cytochrome P450, conserved site …
FvH4_7g29720	4.13302	13.4439	14.3925	3.25279	3.48232	'26.10'	'misc.cytochrome P450'	'(at2g12190 : 585.0) Cytochrome P450 superfamily protein; FUNCTIONS IN: electron carrier activity, monooxygenase activity, iron ion binding, oxygen binding, heme binding; INVOLVED IN: oxidation reduction; EXPRESSED IN: stem, leaf whorl, male gametophyte, flower, stamen; EXPRESSED DURING: 4 anthesis; CONTAINS InterPro DOMAIN/s: Cytochrome P450 (InterPro:IPR001128), Cytochrome P450, conserved site …
FvH4_7g29740	0.411724	2.0413	2.23645	4.95794	5.43193	'26.10'	'misc.cytochrome P450'	'(at2g12190 : 598.0) Cytochrome P450 superfamily protein; FUNCTIONS IN: electron carrier activity, monooxygenase activity, iron ion binding, oxygen binding, heme binding; INVOLVED IN: oxidation reduction; EXPRESSED IN: stem, leaf whorl, male gametophyte, flower, stamen; EXPRESSED DURING: 4 anthesis; CONTAINS InterPro DOMAIN/s: Cytochrome P450 (InterPro:IPR001128), Cytochrome P450, conserved site …
FvH4_1g17340	43.8461	88.3462	97.1569	2.01491	2.21586	'26.12'	'misc.peroxidases'	'(at4g37530 : 426.0) Peroxidase superfamily protein; FUNCTIONS IN: protein binding, peroxidase activity; INVOLVED IN: response to salt stress; LOCATED IN: endomembrane system; EXPRESSED IN: root; CONTAINS InterPro DOMAIN/s: Haem peroxidase (InterPro:IPR010255), Plant peroxidase (InterPro:IPR000823), Peroxidases heam-ligand binding site (InterPro:IPR019793), Haem peroxidase, plant/fungal/bacterial…
FvH4_2g36870	7.19394	2.31535	2.24735	0.321847	0.312395	'26.12'	'misc.peroxidases'	'(at4g30170 : 405.0) Peroxidase family protein; FUNCTIONS IN: peroxidase activity, heme binding; INVOLVED IN: oxidation reduction, response to oxidative stress; LOCATED IN: endomembrane system; EXPRESSED IN: hypocotyl, root; CONTAINS InterPro DOMAIN/s: Haem peroxidase (InterPro:IPR010255), Plant peroxidase (InterPro:IPR000823), Peroxidases heam-ligand binding site (InterPro:IPR019793), Haem perox…
FvH4_3g02090	464.136	66.437	79.3405	0.143141	0.170942	'26.12'	'misc.peroxidases'	'(at4g21960 : 526.0) Encodes AT4g21960 (AT4g21960/T8O5_170).; PRXR1; FUNCTIONS IN: peroxidase activity, heme binding; INVOLVED IN: response to oxidative stress, oxidation reduction; LOCATED IN: endomembrane system; EXPRESSED IN: 24 plant structures; EXPRESSED DURING: 13 growth stages; CONTAINS InterPro DOMAIN/s: Haem peroxidase (InterPro:IPR010255), Plant peroxidase (InterPro:IPR000823), Haem per…
FvH4_3g40180	2.80569	10.6677	11.5445	3.80216	4.11469	'26.12'	'misc.peroxidases'	'(at5g05340 : 429.0) Peroxidase superfamily protein; FUNCTIONS IN: protein binding, peroxidase activity; INVOLVED IN: response to oxidative stress, oxidation reduction; LOCATED IN: apoplast, cell wall; EXPRESSED IN: 9 plant structures; EXPRESSED DURING: LP.04 four leaves visible, 4 anthesis, C globular stage, petal differentiation and expansion stage; CONTAINS InterPro DOMAIN/s: Haem peroxidase (…
FvH4_5g17770	9.12034	1.00679	0.932409	0.11039	0.102234	'26.13'	'misc.acid and other phosphatases'	'(at3g17790 : 454.0) purple acid phosphatase 17 (PAP17); CONTAINS InterPro DOMAIN/s: Metallophosphoesterase (InterPro:IPR004843); BEST Arabidopsis thaliana protein match is: purple acid phosphatase 3 (TAIR:AT1G14700.1); Has 1229 Blast hits to 1218 proteins in 312 species: Archae - 4; Bacteria - 345; Metazoa - 336; Fungi - 8; Plants - 191; Viruses - 0; Other Eukaryotes - 345 (source: NCBI BLink). …
FvH4_6g29670	13.7413	4.68784	4.23538	0.34115	0.308223	'26.13'	'misc.acid and other phosphatases'	'(at3g15820 : 344.0) Functions as phosphatidylcholine:diacylglycerol cholinephosphotransferase, a major reaction for the transfer of 18:1 into phosphatidylcholine for desaturation and also for the reverse transfer of 18:2 and 18:3 into the triacylglycerols synthesis pathway; REDUCED OLEATE DESATURATION 1 (ROD1); BEST Arabidopsis thaliana protein match is: phosphatidic acid phosphatase-related / P…
FvH4_3g28210	964.201	2750.26	2750.26	2.85237	2.85237	'26.14'	'misc.oxygenases'	'(at1g52800 : 313.0) 2-oxoglutarate (2OG) and Fe(II)-dependent oxygenase superfamily protein; FUNCTIONS IN: oxidoreductase activity; LOCATED IN: cellular_component unknown; EXPRESSED IN: stem, root; CONTAINS InterPro DOMAIN/s: Oxoglutarate/iron-dependent oxygenase (InterPro:IPR005123); BEST Arabidopsis thaliana protein match is: 2-oxoglutarate (2OG) and Fe(II)-dependent oxygenase superfamily prot…
FvH4_6g42700	55.2486	166.516	157.999	3.01394	2.85979	'26.14'	'misc.oxygenases'	'(at1g52800 : 311.0) 2-oxoglutarate (2OG) and Fe(II)-dependent oxygenase superfamily protein; FUNCTIONS IN: oxidoreductase activity; LOCATED IN: cellular_component unknown; EXPRESSED IN: stem, root; CONTAINS InterPro DOMAIN/s: Oxoglutarate/iron-dependent oxygenase (InterPro:IPR005123); BEST Arabidopsis thaliana protein match is: 2-oxoglutarate (2OG) and Fe(II)-dependent oxygenase superfamily prot…
FvH4_3g28210	964.201	2750.26	2750.26	2.85237	2.85237	'26.14'	'misc.oxygenases'	'(at1g52800 : 313.0) 2-oxoglutarate (2OG) and Fe(II)-dependent oxygenase superfamily protein; FUNCTIONS IN: oxidoreductase activity; LOCATED IN: cellular_component unknown; EXPRESSED IN: stem, root; CONTAINS InterPro DOMAIN/s: Oxoglutarate/iron-dependent oxygenase (InterPro:IPR005123); BEST Arabidopsis thaliana protein match is: 2-oxoglutarate (2OG) and Fe(II)-dependent oxygenase superfamily prot…
FvH4_6g42700	55.2486	166.516	157.999	3.01394	2.85979	'26.14'	'misc.oxygenases'	'(at1g52800 : 311.0) 2-oxoglutarate (2OG) and Fe(II)-dependent oxygenase superfamily protein; FUNCTIONS IN: oxidoreductase activity; LOCATED IN: cellular_component unknown; EXPRESSED IN: stem, root; CONTAINS InterPro DOMAIN/s: Oxoglutarate/iron-dependent oxygenase (InterPro:IPR005123); BEST Arabidopsis thaliana protein match is: 2-oxoglutarate (2OG) and Fe(II)-dependent oxygenase superfamily prot…
FvH4_7g14760	10.2755	5.02224	4.82808	0.488759	0.469863	'26.16'	'misc.myrosinases-lectin-jacalin'	'(at4g00340 : 771.0) Encodes a receptor-like protein kinase that is expressed in roots.; receptor-like protein kinase 4 (RLK4); FUNCTIONS IN: sugar binding, protein kinase activity; INVOLVED IN: protein amino acid phosphorylation; LOCATED IN: plasma membrane, membrane; EXPRESSED IN: 7 plant structures; EXPRESSED DURING: 4 anthesis, C globular stage, petal differentiation and expansion stage, E ex…
FvH4_4g33500	15.3438	3.3636	3.70972	0.219215	0.241773	'26.17'	'misc.dynamin'	'(at1g14830 : 1017.0) Encodes a dynamin-like protein that is involved in mitochondrial morphogenesis and pollen development. Protein is localized as speckles in the cytoplasm, partially co-localizes with mitochondrial markers, cell plate of dividing cells, and the tip of root hairs, root cap cells, and expanding part of trichoblasts.; DYNAMIN-like 1C (DL1C); FUNCTIONS IN: GTP binding, GTPase acti…
FvH4_1g09220	123.306	9.81337	11.3716	0.0795853	0.0922221	'26.18'	'misc.invertase/pectin methylesterase inhibitor family protein'	'(at5g20740 : 170.0) Plant invertase/pectin methylesterase inhibitor superfamily protein; FUNCTIONS IN: enzyme inhibitor activity, pectinesterase inhibitor activity, pectinesterase activity; INVOLVED IN: biological_process unknown; LOCATED IN: endomembrane system; EXPRESSED IN: 13 plant structures; EXPRESSED DURING: 7 growth stages; CONTAINS InterPro DOMAIN/s: Pectinesterase inhibitor (InterPro:I…
FvH4_7g27800	51.8345	339.525	391.619	6.55019	7.55519	'26.18'	'misc.invertase/pectin methylesterase inhibitor family protein'	'(at5g62360 : 212.0) Plant invertase/pectin methylesterase inhibitor superfamily protein; FUNCTIONS IN: enzyme inhibitor activity, pectinesterase inhibitor activity, pectinesterase activity; INVOLVED IN: biological_process unknown; LOCATED IN: cellular_component unknown; EXPRESSED IN: 22 plant structures; EXPRESSED DURING: 13 growth stages; CONTAINS InterPro DOMAIN/s: Pectinesterase inhibitor (In…
FvH4_7g27820	44.597	536.358	586.245	12.0268	13.1454	'26.18'	'misc.invertase/pectin methylesterase inhibitor family protein'	'(at5g62360 : 187.0) Plant invertase/pectin methylesterase inhibitor superfamily protein; FUNCTIONS IN: enzyme inhibitor activity, pectinesterase inhibitor activity, pectinesterase activity; INVOLVED IN: biological_process unknown; LOCATED IN: cellular_component unknown; EXPRESSED IN: 22 plant structures; EXPRESSED DURING: 13 growth stages; CONTAINS InterPro DOMAIN/s: Pectinesterase inhibitor (In…
FvH4_3g19770	89.5616	612.315	664.411	6.8368	7.41848	'26.19'	'misc.plastocyanin-like'	'(at4g32490 : 144.0) early nodulin-like protein 4 (ENODL4); FUNCTIONS IN: electron carrier activity, copper ion binding; LOCATED IN: anchored to membrane; CONTAINS InterPro DOMAIN/s: Plastocyanin-like (InterPro:IPR003245), Cupredoxin (InterPro:IPR008972); BEST Arabidopsis thaliana protein match is: early nodulin-like protein 3 (TAIR:AT4G28365.1); Has 2784 Blast hits to 1902 proteins in 202 specie…
FvH4_5g22740	38.4641	16.3211	17.1615	0.42432	0.44617	'26.19'	'misc.plastocyanin-like'	'(at1g08500 : 233.0) early nodulin-like protein 18 (ENODL18); FUNCTIONS IN: electron carrier activity, copper ion binding; LOCATED IN: anchored to membrane; EXPRESSED IN: 14 plant structures; EXPRESSED DURING: LP.06 six leaves visible, 4 anthesis, petal differentiation and expansion stage, LP.08 eight leaves visible, E expanded cotyledon stage; CONTAINS InterPro DOMAIN/s: Plastocyanin-like (Inter…
FvH4_6g28520	4.94404	1.6307	1.61096	0.329831	0.325839	'26.19'	'misc.plastocyanin-like'	'(at5g15350 : 108.0) early nodulin-like protein 17 (ENODL17); FUNCTIONS IN: electron carrier activity, copper ion binding; LOCATED IN: anchored to plasma membrane, plasma membrane, vacuole, anchored to membrane; EXPRESSED IN: 24 plant structures; EXPRESSED DURING: 13 growth stages; CONTAINS InterPro DOMAIN/s: Plastocyanin-like (InterPro:IPR003245), Cupredoxin (InterPro:IPR008972); BEST Arabidopsi…
FvH4_1g13990	29.0023	62.9169	68.0942	2.16938	2.34789	'26.2'	'misc.UDP glucosyl and glucoronyl transferases'	'(at2g18570 : 414.0) UDP-Glycosyltransferase superfamily protein; FUNCTIONS IN: transferase activity, transferring glycosyl groups; INVOLVED IN: metabolic process; LOCATED IN: cellular_component unknown; CONTAINS InterPro DOMAIN/s: UDP-glucuronosyl/UDP-glucosyltransferase (InterPro:IPR002213); BEST Arabidopsis thaliana protein match is: UDP-Glycosyltransferase superfamily protein (TAIR:AT2G18560.…
FvH4_1g13990	29.0023	62.9169	68.0942	2.16938	2.34789	'26.2'	'misc.UDP glucosyl and glucoronyl transferases'	'(at2g18570 : 414.0) UDP-Glycosyltransferase superfamily protein; FUNCTIONS IN: transferase activity, transferring glycosyl groups; INVOLVED IN: metabolic process; LOCATED IN: cellular_component unknown; CONTAINS InterPro DOMAIN/s: UDP-glucuronosyl/UDP-glucosyltransferase (InterPro:IPR002213); BEST Arabidopsis thaliana protein match is: UDP-Glycosyltransferase superfamily protein (TAIR:AT2G18560.…
FvH4_4g03650	17.3449	5.43774	6.76078	0.313507	0.389785	'26.2'	'misc.UDP glucosyl and glucoronyl transferases'	'(at5g17050 : 322.0) The At5g17050 encodes a anthocyanidin 3-O-glucosyltransferase which specifically glucosylates the 3-position of the flavonoid C-ring. Anthocyanidins such as cyanidin and pelargonidin as well as flavonols such as kaempferol and quercetin are accepted substrates.; UDP-glucosyl transferase 78D2 (UGT78D2); CONTAINS InterPro DOMAIN/s: UDP-glucuronosyl/UDP-glucosyltransferase (Inte…
FvH4_6g39350	11.8847	35.8439	37.8778	3.01598	3.18711	'26.2'	'misc.UDP glucosyl and glucoronyl transferases'	'(at3g21780 : 424.0) Encodes a protein with UDP-glucosyl transferase activity that was shown to preferentially glucosylates abscisic acid (ABA), and not its catabolites. Moreover, UGT71B6 was shown to have a strict preference for the naturally-occurring ABA enantiomer, (+)-ABA, and not its 'unnatural' relative, (-)-ABA. This is in contrast to the other identified UGT genes catalyzing the glucosyl…
FvH4_1g13990	29.0023	62.9169	68.0942	2.16938	2.34789	'26.2'	'misc.UDP glucosyl and glucoronyl transferases'	'(at2g18570 : 414.0) UDP-Glycosyltransferase superfamily protein; FUNCTIONS IN: transferase activity, transferring glycosyl groups; INVOLVED IN: metabolic process; LOCATED IN: cellular_component unknown; CONTAINS InterPro DOMAIN/s: UDP-glucuronosyl/UDP-glucosyltransferase (InterPro:IPR002213); BEST Arabidopsis thaliana protein match is: UDP-Glycosyltransferase superfamily protein (TAIR:AT2G18560.…
FvH4_1g16840	1.97873	6.32274	6.79017	3.19534	3.43157	'26.2'	'misc.UDP glucosyl and glucoronyl transferases'	'(at2g23250 : 399.0) UDP-glucosyl transferase 84B2 (UGT84B2); FUNCTIONS IN: UDP-glycosyltransferase activity, transferase activity, transferring glycosyl groups, abscisic acid glucosyltransferase activity; INVOLVED IN: metabolic process; CONTAINS InterPro DOMAIN/s: UDP-glucuronosyl/UDP-glucosyltransferase (InterPro:IPR002213); BEST Arabidopsis thaliana protein match is: UDP-glucosyl transferase 8…
FvH4_2g05060	68.6077	159.369	161.197	2.32291	2.34955	'26.2'	'misc.UDP glucosyl and glucoronyl transferases'	'(at4g15480 : 541.0) Encodes a protein that might have sinapic acid:UDP-glucose glucosyltransferase activity.; UGT84A1; CONTAINS InterPro DOMAIN/s: UDP-glucuronosyl/UDP-glucosyltransferase (InterPro:IPR002213); BEST Arabidopsis thaliana protein match is: UDP-Glycosyltransferase superfamily protein (TAIR:AT4G15490.1); Has 7986 Blast hits to 7909 proteins in 477 species: Archae - 0; Bacteria - 354;…
FvH4_3g31890	1.1052	0.0796263	0.120933	0.0720471	0.109422	'26.2'	'misc.UDP glucosyl and glucoronyl transferases'	'(at5g60700 : 1193.0) glycosyltransferase family protein 2; BEST Arabidopsis thaliana protein match is: unknown protein (TAIR:AT5G12260.1); Has 216 Blast hits to 215 proteins in 74 species: Archae - 0; Bacteria - 15; Metazoa - 2; Fungi - 65; Plants - 77; Viruses - 0; Other Eukaryotes - 57 (source: NCBI BLink). & (reliability: 2386.0) & (original description: transcript offset:353 AED:0.00 eAED:0.…
FvH4_4g03650	17.3449	5.43774	6.76078	0.313507	0.389785	'26.2'	'misc.UDP glucosyl and glucoronyl transferases'	'(at5g17050 : 322.0) The At5g17050 encodes a anthocyanidin 3-O-glucosyltransferase which specifically glucosylates the 3-position of the flavonoid C-ring. Anthocyanidins such as cyanidin and pelargonidin as well as flavonols such as kaempferol and quercetin are accepted substrates.; UDP-glucosyl transferase 78D2 (UGT78D2); CONTAINS InterPro DOMAIN/s: UDP-glucuronosyl/UDP-glucosyltransferase (Inte…
FvH4_4g18040	177.622	57.1482	48.305	0.321741	0.271954	'26.2'	'misc.UDP glucosyl and glucoronyl transferases'	'(at4g02500 : 763.0) Encodes a protein with xylosyltransferase activity, which is specific for UDP-xylose as donor substrate and for oligosaccharides with a degree of polymerization >4. Although the enzyme utilizes either cellopentaose or cellohexaose, its activity is four-fold higher with cellohexaose as an acceptor compared to cellopentaose. The enzyme is able to add several xylosyl residues to…
FvH4_6g16230	10.3635	3.96396	3.95613	0.382492	0.381736	'26.2'	'misc.UDP glucosyl and glucoronyl transferases'	'(at2g36970 : 618.0) UDP-Glycosyltransferase superfamily protein; FUNCTIONS IN: UDP-glycosyltransferase activity, transferase activity, transferring glycosyl groups; INVOLVED IN: metabolic process; LOCATED IN: endomembrane system; EXPRESSED IN: 20 plant structures; EXPRESSED DURING: 13 growth stages; CONTAINS InterPro DOMAIN/s: UDP-glucuronosyl/UDP-glucosyltransferase (InterPro:IPR002213); BEST A…
FvH4_6g39350	11.8847	35.8439	37.8778	3.01598	3.18711	'26.2'	'misc.UDP glucosyl and glucoronyl transferases'	'(at3g21780 : 424.0) Encodes a protein with UDP-glucosyl transferase activity that was shown to preferentially glucosylates abscisic acid (ABA), and not its catabolites. Moreover, UGT71B6 was shown to have a strict preference for the naturally-occurring ABA enantiomer, (+)-ABA, and not its 'unnatural' relative, (-)-ABA. This is in contrast to the other identified UGT genes catalyzing the glucosyl…
FvH4_7g23460	165.806	47.6999	53.5512	0.287686	0.322976	'26.2'	'misc.UDP glucosyl and glucoronyl transferases'	'(at4g38040 : 147.0) Exostosin family protein; FUNCTIONS IN: catalytic activity; INVOLVED IN: biological_process unknown; LOCATED IN: chloroplast, membrane; EXPRESSED IN: 22 plant structures; EXPRESSED DURING: 13 growth stages; CONTAINS InterPro DOMAIN/s: Exostosin-like (InterPro:IPR004263); BEST Arabidopsis thaliana protein match is: Exostosin family protein (TAIR:AT5G11610.1); Has 1409 Blast hi…
FvH4_7g23690	39.0508	13.9966	15.7509	0.35842	0.403345	'26.2'	'misc.UDP glucosyl and glucoronyl transferases'	'(at3g55700 : 508.0) UDP-Glycosyltransferase superfamily protein; FUNCTIONS IN: UDP-glycosyltransferase activity, transferase activity, transferring glycosyl groups; INVOLVED IN: metabolic process; LOCATED IN: cellular_component unknown; EXPRESSED IN: 9 plant structures; EXPRESSED DURING: 4 anthesis, C globular stage, petal differentiation and expansion stage; CONTAINS InterPro DOMAIN/s: UDP-gluc…
FvH4_7g28370	52.5036	16.8172	19.4212	0.320305	0.369902	'26.2'	'misc.UDP glucosyl and glucoronyl transferases'	'(at5g62220 : 646.0) glycosyltransferase 18 (GT18); FUNCTIONS IN: catalytic activity; LOCATED IN: chloroplast, membrane; EXPRESSED IN: 23 plant structures; EXPRESSED DURING: 13 growth stages; CONTAINS InterPro DOMAIN/s: Exostosin-like (InterPro:IPR004263); BEST Arabidopsis thaliana protein match is: Exostosin family protein (TAIR:AT2G20370.1); Has 691 Blast hits to 690 proteins in 30 species: Arc…
FvH4_1g02570	2610.32	39.7704	54.9641	0.0152358	0.0210565	'26.21'	'misc.protease inhibitor/seed storage/lipid transfer protein (LTP) family protein'	'(at2g10940 : 140.0) Bifunctional inhibitor/lipid-transfer protein/seed storage 2S albumin superfamily protein; FUNCTIONS IN: lipid binding; INVOLVED IN: lipid transport; LOCATED IN: chloroplast thylakoid membrane, apoplast, chloroplast, membrane; EXPRESSED IN: 21 plant structures; EXPRESSED DURING: 13 growth stages; CONTAINS InterPro DOMAIN/s: Bifunctional inhibitor/plant lipid transfer protein/…
FvH4_1g30410	23.683	1.94629	2.09203	0.0821806	0.0883347	'26.21'	'misc.protease inhibitor/seed storage/lipid transfer protein (LTP) family protein'	'(q43681|nltp_vigun : 99.8) Probable nonspecific lipid-transfer protein AKCS9 precursor (LTP) - Vigna unguiculata (Cowpea) & (at3g18280 : 95.9) Bifunctional inhibitor/lipid-transfer protein/seed storage 2S albumin superfamily protein; FUNCTIONS IN: lipid binding; INVOLVED IN: lipid transport; LOCATED IN: endomembrane system; EXPRESSED IN: 21 plant structures; EXPRESSED DURING: 13 growth stages; C…
FvH4_2g28920	12.4289	1.15591	1.52357	0.093002	0.122583	'26.21'	'misc.protease inhibitor/seed storage/lipid transfer protein (LTP) family protein'	'(at2g45180 : 132.0) Bifunctional inhibitor/lipid-transfer protein/seed storage 2S albumin superfamily protein; FUNCTIONS IN: lipid binding; INVOLVED IN: lipid transport; LOCATED IN: chloroplast thylakoid membrane; EXPRESSED IN: 22 plant structures; EXPRESSED DURING: 13 growth stages; CONTAINS InterPro DOMAIN/s: Bifunctional inhibitor/plant lipid transfer protein/seed storage (InterPro:IPR016140)…
FvH4_1g15680	1.5266	0.0301576	0.0144254	0.0197547	0.00944939	'26.22'	'misc.short chain dehydrogenase/reductase (SDR)'	'(at3g50560 : 345.0) NAD(P)-binding Rossmann-fold superfamily protein; FUNCTIONS IN: oxidoreductase activity, binding, catalytic activity; INVOLVED IN: oxidation reduction, metabolic process; LOCATED IN: cellular_component unknown; EXPRESSED IN: 19 plant structures; EXPRESSED DURING: 11 growth stages; CONTAINS InterPro DOMAIN/s: NAD(P)-binding domain (InterPro:IPR016040), Glucose/ribitol dehydrog…
FvH4_6g05660	2.4979	0.292899	0.12681	0.117258	0.0507669	'26.22'	'misc.short chain dehydrogenase/reductase (SDR)'	'(q5kts5|grdh_dauca : 451.0) Glucose and ribitol dehydrogenase (EC 1.1.1.-) (Carrot ABA-induced in somatic embryos 5 protein) - Daucus carota (Carrot) & (at1g54870 : 442.0) NAD(P)-binding Rossmann-fold superfamily protein; FUNCTIONS IN: oxidoreductase activity, binding, catalytic activity; INVOLVED IN: oxidation reduction, metabolic process; LOCATED IN: chloroplast; EXPRESSED IN: 8 plant structur…
FvH4_7g29900	16.1136	6.27915	6.52536	0.389681	0.404961	'26.22'	'misc.short chain dehydrogenase/reductase (SDR)'	'(at4g23430 : 404.0) NAD(P)-binding Rossmann-fold superfamily protein; FUNCTIONS IN: oxidoreductase activity, binding, catalytic activity; INVOLVED IN: oxidation reduction, metabolic process; LOCATED IN: chloroplast, chloroplast inner membrane; CONTAINS InterPro DOMAIN/s: NAD(P)-binding domain (InterPro:IPR016040), Glucose/ribitol dehydrogenase (InterPro:IPR002347), Short-chain dehydrogenase/redu…
FvH4_3g06610	77.8557	11.6441	13.7492	0.14956	0.176598	'26.28'	'misc.GDSL-motif lipase'	'(at1g29660 : 512.0) GDSL-like Lipase/Acylhydrolase superfamily protein; FUNCTIONS IN: hydrolase activity, acting on ester bonds, carboxylesterase activity; INVOLVED IN: lipid metabolic process; LOCATED IN: apoplast, nucleus; EXPRESSED IN: 19 plant structures; EXPRESSED DURING: 10 growth stages; CONTAINS InterPro DOMAIN/s: Lipase, GDSL (InterPro:IPR001087); BEST Arabidopsis thaliana protein match…
FvH4_5g07260	9.05074	0.729691	1.08042	0.0806222	0.119373	'26.28'	'misc.GDSL-motif lipase'	'(at3g48460 : 473.0) GDSL-like Lipase/Acylhydrolase superfamily protein; FUNCTIONS IN: hydrolase activity, acting on ester bonds, carboxylesterase activity; INVOLVED IN: glycerol biosynthetic process, lipid metabolic process; LOCATED IN: endomembrane system; EXPRESSED IN: 22 plant structures; EXPRESSED DURING: 14 growth stages; CONTAINS InterPro DOMAIN/s: Lipase, GDSL (InterPro:IPR001087); BEST A…
FvH4_6g01380	51.0745	0.224928	0.571361	0.00440392	0.0111868	'26.28'	'misc.GDSL-motif lipase'	'(at5g33370 : 471.0) GDSL-like Lipase/Acylhydrolase superfamily protein; FUNCTIONS IN: hydrolase activity, acting on ester bonds, carboxylesterase activity; INVOLVED IN: lipid metabolic process; LOCATED IN: endomembrane system; EXPRESSED IN: 15 plant structures; EXPRESSED DURING: 7 growth stages; CONTAINS InterPro DOMAIN/s: Lipase, GDSL (InterPro:IPR001087); BEST Arabidopsis thaliana protein matc…
FvH4_6g05330	17.1193	4.05909	6.06973	0.237107	0.354556	'26.28'	'misc.GDSL-motif lipase'	'(at1g54790 : 549.0) GDSL-like Lipase/Acylhydrolase superfamily protein; FUNCTIONS IN: hydrolase activity, acting on ester bonds, carboxylesterase activity; INVOLVED IN: lipid metabolic process; LOCATED IN: endomembrane system; EXPRESSED IN: 16 plant structures; EXPRESSED DURING: 8 growth stages; CONTAINS InterPro DOMAIN/s: Lipase, GDSL (InterPro:IPR001087); BEST Arabidopsis thaliana protein matc…
FvH4_6g08070	8.19254	2.88457	3.14195	0.352097	0.383514	'26.28'	'misc.GDSL-motif lipase'	'(at1g09390 : 423.0) GDSL-like Lipase/Acylhydrolase superfamily protein; FUNCTIONS IN: hydrolase activity, acting on ester bonds, carboxylesterase activity; INVOLVED IN: glycerol biosynthetic process, lipid metabolic process; LOCATED IN: chloroplast stroma; EXPRESSED IN: 22 plant structures; EXPRESSED DURING: 13 growth stages; CONTAINS InterPro DOMAIN/s: Lipase, GDSL (InterPro:IPR001087); BEST Ar…
FvH4_6g32640	59.5051	11.1597	12.8463	0.187542	0.215885	'26.28'	'misc.GDSL-motif lipase'	'(at3g16370 : 516.0) GDSL-like Lipase/Acylhydrolase superfamily protein; FUNCTIONS IN: hydrolase activity, acting on ester bonds, carboxylesterase activity; INVOLVED IN: lipid metabolic process; LOCATED IN: apoplast; EXPRESSED IN: 22 plant structures; EXPRESSED DURING: 14 growth stages; CONTAINS InterPro DOMAIN/s: Lipase, GDSL (InterPro:IPR001087); BEST Arabidopsis thaliana protein match is: GDSL…
FvH4_6g35550	12.4268	1.15098	1.65477	0.0926212	0.133162	'26.28'	'misc.GDSL-motif lipase'	'(at5g40990 : 280.0) Component of plant resistance. Contains lipase signature motif and GDSL domain. Directly interferes with the fungal infection process by acting on fungal cell walls through its action as a antimicrobial compound. Critical component for both local and systemic resistance responses in the incompatible interaction with Alternaria brassicicola in the ethylene-dependent pathway.; …
FvH4_6g41880	1.90674	0.0255587	0.100445	0.0134044	0.0526788	'26.28'	'misc.GDSL-motif lipase'	'(at2g04570 : 475.0) GDSL-like Lipase/Acylhydrolase superfamily protein; FUNCTIONS IN: hydrolase activity, acting on ester bonds, carboxylesterase activity; INVOLVED IN: lipid metabolic process; LOCATED IN: endomembrane system; EXPRESSED IN: 21 plant structures; EXPRESSED DURING: 12 growth stages; CONTAINS InterPro DOMAIN/s: Lipase, GDSL (InterPro:IPR001087); BEST Arabidopsis thaliana protein mat…
FvH4_6g50740	7.09257	2.2282	2.44699	0.31416	0.345007	'26.28'	'misc.GDSL-motif lipase'	'(at3g27950 : 417.0) GDSL-like Lipase/Acylhydrolase superfamily protein; FUNCTIONS IN: hydrolase activity, acting on ester bonds, carboxylesterase activity; INVOLVED IN: lipid metabolic process; LOCATED IN: endomembrane system; EXPRESSED IN: root; CONTAINS InterPro DOMAIN/s: Lipase, GDSL (InterPro:IPR001087); BEST Arabidopsis thaliana protein match is: GDSL-like Lipase/Acylhydrolase superfamily p…
FvH4_7g24410	3.68886	1.06616	0.943131	0.289023	0.25567	'26.28'	'misc.GDSL-motif lipase'	'(at3g11210 : 401.0) SGNH hydrolase-type esterase superfamily protein; FUNCTIONS IN: hydrolase activity, hydrolase activity, acting on ester bonds, carboxylesterase activity; INVOLVED IN: lipid metabolic process; LOCATED IN: cellular_component unknown; EXPRESSED IN: 20 plant structures; EXPRESSED DURING: 12 growth stages; CONTAINS InterPro DOMAIN/s: Esterase, SGNH hydrolase-type, subgroup (InterP…
FvH4_6g50740	7.09257	2.2282	2.44699	0.31416	0.345007	'26.28'	'misc.GDSL-motif lipase'	'(at3g27950 : 417.0) GDSL-like Lipase/Acylhydrolase superfamily protein; FUNCTIONS IN: hydrolase activity, acting on ester bonds, carboxylesterase activity; INVOLVED IN: lipid metabolic process; LOCATED IN: endomembrane system; EXPRESSED IN: root; CONTAINS InterPro DOMAIN/s: Lipase, GDSL (InterPro:IPR001087); BEST Arabidopsis thaliana protein match is: GDSL-like Lipase/Acylhydrolase superfamily p…
FvH4_1g12350	73.6345	15.4076	15.8218	0.209244	0.214869	'26.3.2'	'misc.gluco-, galacto- and mannosidases.beta-galactosidase'	'(at4g36360 : 1461.0) putative beta-galactosidase (BGAL3 gene); beta-galactosidase 3 (BGAL3); FUNCTIONS IN: beta-galactosidase activity; INVOLVED IN: carbohydrate metabolic process; LOCATED IN: endomembrane system; EXPRESSED IN: 23 plant structures; EXPRESSED DURING: 13 growth stages; CONTAINS InterPro DOMAIN/s: Glycoside hydrolase, family 35, conserved site (InterPro:IPR019801), Glycoside hydrol…
FvH4_1g25130	9.46846	3.82856	3.8741	0.404348	0.409158	'26.3.2'	'misc.gluco-, galacto- and mannosidases.beta-galactosidase'	'(at5g63810 : 1107.0) member of Glycoside Hydrolase Family 35; beta-galactosidase 10 (BGAL10); FUNCTIONS IN: cation binding, beta-galactosidase activity, hydrolase activity, hydrolyzing O-glycosyl compounds, catalytic activity; INVOLVED IN: response to karrikin; LOCATED IN: cell wall, plant-type cell wall; EXPRESSED IN: 25 plant structures; EXPRESSED DURING: 14 growth stages; CONTAINS InterPro DO…
FvH4_2g09820	1.97059	0.183043	0.368804	0.0928872	0.187154	'26.3.2'	'misc.gluco-, galacto- and mannosidases.beta-galactosidase'	'(at4g36360 : 1234.0) putative beta-galactosidase (BGAL3 gene); beta-galactosidase 3 (BGAL3); FUNCTIONS IN: beta-galactosidase activity; INVOLVED IN: carbohydrate metabolic process; LOCATED IN: endomembrane system; EXPRESSED IN: 23 plant structures; EXPRESSED DURING: 13 growth stages; CONTAINS InterPro DOMAIN/s: Glycoside hydrolase, family 35, conserved site (InterPro:IPR019801), Glycoside hydrol…
FvH4_2g27470	5.48319	29.9415	29.9397	5.4606	5.46027	'26.3.2'	'misc.gluco-, galacto- and mannosidases.beta-galactosidase'	'(at1g77410 : 1005.0) beta-galactosidase 16 (BGAL16); FUNCTIONS IN: cation binding, sugar binding, beta-galactosidase activity, hydrolase activity, hydrolyzing O-glycosyl compounds, catalytic activity; INVOLVED IN: lactose catabolic process, using glucoside 3-dehydrogenase, carbohydrate metabolic process, lactose catabolic process via UDP-galactose, lactose catabolic process; LOCATED IN: endomemb…
FvH4_2g38670	85.6721	35.473	35.1909	0.414055	0.410763	'26.3.4'	'misc.gluco-, galacto- and mannosidases.endoglucanase'	'(at1g75680 : 649.0) glycosyl hydrolase 9B7 (GH9B7); FUNCTIONS IN: hydrolase activity, hydrolyzing O-glycosyl compounds, catalytic activity; INVOLVED IN: carbohydrate metabolic process; LOCATED IN: plasma membrane; EXPRESSED IN: 23 plant structures; EXPRESSED DURING: 13 growth stages; CONTAINS InterPro DOMAIN/s: Six-hairpin glycosidase (InterPro:IPR012341), Glycoside hydrolase, family 9, active s…
FvH4_2g38670	85.6721	35.473	35.1909	0.414055	0.410763	'26.3.4'	'misc.gluco-, galacto- and mannosidases.endoglucanase'	'(at1g75680 : 649.0) glycosyl hydrolase 9B7 (GH9B7); FUNCTIONS IN: hydrolase activity, hydrolyzing O-glycosyl compounds, catalytic activity; INVOLVED IN: carbohydrate metabolic process; LOCATED IN: plasma membrane; EXPRESSED IN: 23 plant structures; EXPRESSED DURING: 13 growth stages; CONTAINS InterPro DOMAIN/s: Six-hairpin glycosidase (InterPro:IPR012341), Glycoside hydrolase, family 9, active s…
FvH4_7g27790	6.11334	1.92715	1.70312	0.315236	0.27859	'26.3.4'	'misc.gluco-, galacto- and mannosidases.endoglucanase'	'(at1g70710 : 536.0) endo-1,4-beta-glucanase. Involved in cell elongation.; glycosyl hydrolase 9B1 (GH9B1); FUNCTIONS IN: cellulase activity, hydrolase activity, hydrolyzing O-glycosyl compounds; INVOLVED IN: response to cyclopentenone, cell wall modification involved in multidimensional cell growth; LOCATED IN: chloroplast; EXPRESSED IN: 20 plant structures; EXPRESSED DURING: 12 growth stages; C…
FvH4_3g23420	3.00216	6.7217	6.93849	2.23896	2.31117	'26.3'	'misc.gluco-, galacto- and mannosidases'	'(at1g02850 : 610.0) beta glucosidase 11 (BGLU11); FUNCTIONS IN: cation binding, hydrolase activity, hydrolyzing O-glycosyl compounds, catalytic activity; INVOLVED IN: carbohydrate metabolic process; LOCATED IN: endomembrane system; EXPRESSED IN: 24 plant structures; EXPRESSED DURING: 13 growth stages; CONTAINS InterPro DOMAIN/s: Glycoside hydrolase, family 1 (InterPro:IPR001360), Glycoside hydro…
FvH4_6g26240	8.54367	3.09567	3.70951	0.362334	0.434182	'26.3'	'misc.gluco-, galacto- and mannosidases'	'(at2g20680 : 632.0) Glycosyl hydrolase superfamily protein; FUNCTIONS IN: cation binding, hydrolase activity, hydrolyzing O-glycosyl compounds, catalytic activity; INVOLVED IN: carbohydrate metabolic process; LOCATED IN: endomembrane system; EXPRESSED IN: 23 plant structures; EXPRESSED DURING: 13 growth stages; CONTAINS InterPro DOMAIN/s: Glycoside hydrolase, catalytic core (InterPro:IPR017853),…
FvH4_7g00230	1.70015	0.664784	0.580268	0.391015	0.341304	'26.3'	'misc.gluco-, galacto- and mannosidases'	'(at2g44480 : 566.0) beta glucosidase 17 (BGLU17); FUNCTIONS IN: cation binding, hydrolase activity, hydrolyzing O-glycosyl compounds, catalytic activity; INVOLVED IN: carbohydrate metabolic process; EXPRESSED IN: stem, hypocotyl, sepal, male gametophyte, root; EXPRESSED DURING: 4 anthesis; CONTAINS InterPro DOMAIN/s: Glycoside hydrolase, family 1 (InterPro:IPR001360), Glycoside hydrolase, cataly…
FvH4_7g00250	4.37185	1.61318	2.18458	0.368993	0.499693	'26.3'	'misc.gluco-, galacto- and mannosidases'	'(at2g44480 : 559.0) beta glucosidase 17 (BGLU17); FUNCTIONS IN: cation binding, hydrolase activity, hydrolyzing O-glycosyl compounds, catalytic activity; INVOLVED IN: carbohydrate metabolic process; EXPRESSED IN: stem, hypocotyl, sepal, male gametophyte, root; EXPRESSED DURING: 4 anthesis; CONTAINS InterPro DOMAIN/s: Glycoside hydrolase, family 1 (InterPro:IPR001360), Glycoside hydrolase, cataly…
FvH4_1g06440	10.0765	3.17601	4.27289	0.315188	0.424043	'26.4.1'	'misc.beta 1,3 glucan hydrolases.glucan endo-1,3-beta-glucosidase'	'(at5g56590 : 654.0) O-Glycosyl hydrolases family 17 protein; FUNCTIONS IN: cation binding, hydrolase activity, hydrolyzing O-glycosyl compounds, catalytic activity; INVOLVED IN: carbohydrate metabolic process; LOCATED IN: anchored to plasma membrane, plasma membrane, anchored to membrane, plant-type cell wall; EXPRESSED IN: 23 plant structures; EXPRESSED DURING: 13 growth stages; CONTAINS InterP…
FvH4_2g18200	11.3792	2.50621	3.29472	0.220245	0.289539	'26.4.1'	'misc.beta 1,3 glucan hydrolases.glucan endo-1,3-beta-glucosidase'	'(at3g07320 : 624.0) O-Glycosyl hydrolases family 17 protein; FUNCTIONS IN: cation binding, hydrolase activity, hydrolyzing O-glycosyl compounds, catalytic activity; INVOLVED IN: carbohydrate metabolic process; LOCATED IN: plant-type cell wall; EXPRESSED IN: 24 plant structures; EXPRESSED DURING: 15 growth stages; CONTAINS InterPro DOMAIN/s: X8 (InterPro:IPR012946), Glycoside hydrolase, catalytic…
FvH4_5g06210	75.021	15.7453	17.27	0.209879	0.230203	'26.4.1'	'misc.beta 1,3 glucan hydrolases.glucan endo-1,3-beta-glucosidase'	'(p52408|e13b_prupe : 371.0) Glucan endo-1,3-beta-glucosidase, basic isoform precursor (EC 3.2.1.39) ((1->3)-beta-glucan endohydrolase) ((1->3)-beta-glucanase) (Beta-1,3-endoglucanase) (PpGns1) - Prunus persica (Peach) & (at3g57240 : 338.0) encodes a member of glycosyl hydrolase family 17; \beta-1,3-glucanase 3\" (BG3); FUNCTIONS IN: cellulase activity, hydrolase activity, hydrolyzing O-glycosyl …
FvH4_5g10600	103.743	48.3148	49.5257	0.465714	0.477386	'26.4.1'	'misc.beta 1,3 glucan hydrolases.glucan endo-1,3-beta-glucosidase'	'(at1g32860 : 484.0) Glycosyl hydrolase superfamily protein; FUNCTIONS IN: cation binding, hydrolase activity, hydrolyzing O-glycosyl compounds, catalytic activity; INVOLVED IN: carbohydrate metabolic process; LOCATED IN: anchored to plasma membrane, plasma membrane, anchored to membrane; EXPRESSED IN: 18 plant structures; EXPRESSED DURING: 12 growth stages; CONTAINS InterPro DOMAIN/s: Glycoside …
FvH4_6g24680	90.7733	32.9998	31.7162	0.363541	0.3494	'26.4.1'	'misc.beta 1,3 glucan hydrolases.glucan endo-1,3-beta-glucosidase'	'(p52408|e13b_prupe : 388.0) Glucan endo-1,3-beta-glucosidase, basic isoform precursor (EC 3.2.1.39) ((1->3)-beta-glucan endohydrolase) ((1->3)-beta-glucanase) (Beta-1,3-endoglucanase) (PpGns1) - Prunus persica (Peach) & (at3g57240 : 357.0) encodes a member of glycosyl hydrolase family 17; \beta-1,3-glucanase 3\" (BG3); FUNCTIONS IN: cellulase activity, hydrolase activity, hydrolyzing O-glycosyl …
FvH4_6g42190	72.5101	12.8631	12.5178	0.177397	0.172636	'26.4.1'	'misc.beta 1,3 glucan hydrolases.glucan endo-1,3-beta-glucosidase'	'(at2g05790 : 721.0) O-Glycosyl hydrolases family 17 protein; FUNCTIONS IN: cation binding, hydrolase activity, hydrolyzing O-glycosyl compounds, catalytic activity; INVOLVED IN: carbohydrate metabolic process; LOCATED IN: endomembrane system; EXPRESSED IN: 22 plant structures; EXPRESSED DURING: 13 growth stages; CONTAINS InterPro DOMAIN/s: X8 (InterPro:IPR012946), Glycoside hydrolase, catalytic …
FvH4_1g06440	10.0765	3.17601	4.27289	0.315188	0.424043	'26.4.1'	'misc.beta 1,3 glucan hydrolases.glucan endo-1,3-beta-glucosidase'	'(at5g56590 : 654.0) O-Glycosyl hydrolases family 17 protein; FUNCTIONS IN: cation binding, hydrolase activity, hydrolyzing O-glycosyl compounds, catalytic activity; INVOLVED IN: carbohydrate metabolic process; LOCATED IN: anchored to plasma membrane, plasma membrane, anchored to membrane, plant-type cell wall; EXPRESSED IN: 23 plant structures; EXPRESSED DURING: 13 growth stages; CONTAINS InterP…
FvH4_5g13960	135.727	41.4491	42.8768	0.305387	0.315905	'26.4'	'misc.beta 1,3 glucan hydrolases'	'(at1g18650 : 150.0) Encodes a member of the X8-GPI family of proteins. It localizes to the plasmodesmata and is predicted to bind callose.; plasmodesmata callose-binding protein 3 (PDCB3); CONTAINS InterPro DOMAIN/s: X8 (InterPro:IPR012946); BEST Arabidopsis thaliana protein match is: glucan endo-1,3-beta-glucosidase-like protein 3 (TAIR:AT5G08000.1); Has 1473 Blast hits to 1425 proteins in 72 s…
FvH4_5g13960	135.727	41.4491	42.8768	0.305387	0.315905	'26.4'	'misc.beta 1,3 glucan hydrolases'	'(at1g18650 : 150.0) Encodes a member of the X8-GPI family of proteins. It localizes to the plasmodesmata and is predicted to bind callose.; plasmodesmata callose-binding protein 3 (PDCB3); CONTAINS InterPro DOMAIN/s: X8 (InterPro:IPR012946); BEST Arabidopsis thaliana protein match is: glucan endo-1,3-beta-glucosidase-like protein 3 (TAIR:AT5G08000.1); Has 1473 Blast hits to 1425 proteins in 72 s…
FvH4_6g42990	29.7598	9.45289	11.2242	0.31764	0.37716	'26.7'	'misc.oxidases - copper, flavone etc'	'(at4g22010 : 811.0) SKU5 similar 4 (sks4); FUNCTIONS IN: oxidoreductase activity, copper ion binding; INVOLVED IN: oxidation reduction; LOCATED IN: membrane, plant-type cell wall; EXPRESSED IN: 22 plant structures; EXPRESSED DURING: 14 growth stages; CONTAINS InterPro DOMAIN/s: Multicopper oxidase, type 3 (InterPro:IPR011707), Cupredoxin (InterPro:IPR008972), Multicopper oxidase, type 2 (InterPr…
FvH4_3g01050	89.825	24.793	21.0097	0.276014	0.233896	'26.7'	'misc.oxidases - copper, flavone etc'	'(at2g26720 : 90.5) Cupredoxin superfamily protein; FUNCTIONS IN: electron carrier activity, copper ion binding; LOCATED IN: anchored to membrane; CONTAINS InterPro DOMAIN/s: Plastocyanin-like (InterPro:IPR003245), Cupredoxin (InterPro:IPR008972); BEST Arabidopsis thaliana protein match is: Cupredoxin superfamily protein (TAIR:AT2G31050.1); Has 1463 Blast hits to 1416 proteins in 67 species: Arch…
FvH4_1g14990	19.1231	2.57729	2.36719	0.134773	0.123787	'26.7'	'misc.oxidases - copper, flavone etc'	'(at5g66920 : 769.0) SKU5 similar 17 (sks17); FUNCTIONS IN: oxidoreductase activity, copper ion binding; INVOLVED IN: response to karrikin; LOCATED IN: cell wall, plant-type cell wall; EXPRESSED IN: 21 plant structures; EXPRESSED DURING: 13 growth stages; CONTAINS InterPro DOMAIN/s: Multicopper oxidase, type 3 (InterPro:IPR011707), Cupredoxin (InterPro:IPR008972), Multicopper oxidase, type 2 (Int…
FvH4_2g15410	4.62927	0.962219	0.802129	0.207856	0.173274	'26.7'	'misc.oxidases - copper, flavone etc'	'(at5g07800 : 628.0) Flavin-binding monooxygenase family protein; FUNCTIONS IN: NADP or NADPH binding, monooxygenase activity, FAD binding, flavin-containing monooxygenase activity; INVOLVED IN: oxidation reduction; LOCATED IN: cellular_component unknown; EXPRESSED IN: 16 plant structures; EXPRESSED DURING: 6 growth stages; CONTAINS InterPro DOMAIN/s: Flavin-containing monooxygenase FMO (InterPro…
FvH4_2g37990	7.15481	23.3592	21.6655	3.26482	3.02811	'26.7'	'misc.oxidases - copper, flavone etc'	'(at1g20270 : 425.0) 2-oxoglutarate (2OG) and Fe(II)-dependent oxygenase superfamily protein; FUNCTIONS IN: oxidoreductase activity, acting on paired donors, with incorporation or reduction of molecular oxygen, 2-oxoglutarate as one donor, and incorporation of one atom each of oxygen into both donors, oxidoreductase activity, oxidoreductase activity, acting on paired donors, with incorporation or…
FvH4_3g01050	89.825	24.793	21.0097	0.276014	0.233896	'26.7'	'misc.oxidases - copper, flavone etc'	'(at2g26720 : 90.5) Cupredoxin superfamily protein; FUNCTIONS IN: electron carrier activity, copper ion binding; LOCATED IN: anchored to membrane; CONTAINS InterPro DOMAIN/s: Plastocyanin-like (InterPro:IPR003245), Cupredoxin (InterPro:IPR008972); BEST Arabidopsis thaliana protein match is: Cupredoxin superfamily protein (TAIR:AT2G31050.1); Has 1463 Blast hits to 1416 proteins in 67 species: Arch…
FvH4_3g01840	11.786	2.59709	2.6636	0.220353	0.225996	'26.7'	'misc.oxidases - copper, flavone etc'	'(at4g22010 : 891.0) SKU5 similar 4 (sks4); FUNCTIONS IN: oxidoreductase activity, copper ion binding; INVOLVED IN: oxidation reduction; LOCATED IN: membrane, plant-type cell wall; EXPRESSED IN: 22 plant structures; EXPRESSED DURING: 14 growth stages; CONTAINS InterPro DOMAIN/s: Multicopper oxidase, type 3 (InterPro:IPR011707), Cupredoxin (InterPro:IPR008972), Multicopper oxidase, type 2 (InterPr…
FvH4_5g06090	9.91798	2.31437	1.89909	0.233351	0.19148	'26.7'	'misc.oxidases - copper, flavone etc'	'(at2g42490 : 1203.0) Copper amine oxidase family protein; FUNCTIONS IN: quinone binding, primary amine oxidase activity, copper ion binding; INVOLVED IN: oxidation reduction, amine metabolic process; LOCATED IN: peroxisome; EXPRESSED IN: 22 plant structures; EXPRESSED DURING: 13 growth stages; CONTAINS InterPro DOMAIN/s: Copper amine oxidase, N-terminal (InterPro:IPR016182), Copper amine oxidase…
FvH4_6g42990	29.7598	9.45289	11.2242	0.31764	0.37716	'26.7'	'misc.oxidases - copper, flavone etc'	'(at4g22010 : 811.0) SKU5 similar 4 (sks4); FUNCTIONS IN: oxidoreductase activity, copper ion binding; INVOLVED IN: oxidation reduction; LOCATED IN: membrane, plant-type cell wall; EXPRESSED IN: 22 plant structures; EXPRESSED DURING: 14 growth stages; CONTAINS InterPro DOMAIN/s: Multicopper oxidase, type 3 (InterPro:IPR011707), Cupredoxin (InterPro:IPR008972), Multicopper oxidase, type 2 (InterPr…
FvH4_7g01430	6.07138	1.44961	1.22869	0.23876	0.202373	'26.7'	'misc.oxidases - copper, flavone etc'	'(at4g29720 : 607.0) polyamine oxidase 5 (PAO5); FUNCTIONS IN: primary amine oxidase activity; LOCATED IN: endomembrane system; EXPRESSED IN: 22 plant structures; EXPRESSED DURING: 13 growth stages; CONTAINS InterPro DOMAIN/s: Amine oxidase (InterPro:IPR002937); BEST Arabidopsis thaliana protein match is: LSD1-like 3 (TAIR:AT4G16310.1); Has 3107 Blast hits to 2713 proteins in 458 species: Archae …
FvH4_1g14860	26.3888	5.54067	7.28338	0.209963	0.276003	'26.8'	'misc.nitrilases, *nitrile lyases, berberine bridge enzymes, reticuline oxidases, troponine reductases'	'(q40708|pir7a_orysa : 187.0) Probable esterase PIR7A (EC 3.1.-.-) - Oryza sativa (Rice) & (at2g23600 : 181.0) Encodes a protein shown to have carboxylesterase activity, methyl salicylate esterase activity, methyl jasmonate esterase activity, and methyl IAA esterase activity in vitro. MES2 appears to be involved in MeSA hydrolysis in planta. This protein does not act on MeGA4, or MEGA9 in vitro.;…
FvH4_1g14860	26.3888	5.54067	7.28338	0.209963	0.276003	'26.8'	'misc.nitrilases, *nitrile lyases, berberine bridge enzymes, reticuline oxidases, troponine reductases'	'(q40708|pir7a_orysa : 187.0) Probable esterase PIR7A (EC 3.1.-.-) - Oryza sativa (Rice) & (at2g23600 : 181.0) Encodes a protein shown to have carboxylesterase activity, methyl salicylate esterase activity, methyl jasmonate esterase activity, and methyl IAA esterase activity in vitro. MES2 appears to be involved in MeSA hydrolysis in planta. This protein does not act on MeGA4, or MEGA9 in vitro.;…
FvH4_1g14860	26.3888	5.54067	7.28338	0.209963	0.276003	'26.8'	'misc.nitrilases, *nitrile lyases, berberine bridge enzymes, reticuline oxidases, troponine reductases'	'(q40708|pir7a_orysa : 187.0) Probable esterase PIR7A (EC 3.1.-.-) - Oryza sativa (Rice) & (at2g23600 : 181.0) Encodes a protein shown to have carboxylesterase activity, methyl salicylate esterase activity, methyl jasmonate esterase activity, and methyl IAA esterase activity in vitro. MES2 appears to be involved in MeSA hydrolysis in planta. This protein does not act on MeGA4, or MEGA9 in vitro.;…
FvH4_3g10920	2.56061	0.829974	0.876647	0.324131	0.342359	'26.8'	'misc.nitrilases, *nitrile lyases, berberine bridge enzymes, reticuline oxidases, troponine reductases'	'(at1g30760 : 675.0) FAD-binding Berberine family protein; FUNCTIONS IN: electron carrier activity, oxidoreductase activity, FAD binding, catalytic activity; LOCATED IN: endomembrane system; EXPRESSED IN: inflorescence meristem, root, flower, pedicel; EXPRESSED DURING: 4 anthesis, petal differentiation and expansion stage; CONTAINS InterPro DOMAIN/s: FAD-binding, type 2 (InterPro:IPR016166), Berb…
FvH4_6g33360	17.8471	6.99359	7.34254	0.391861	0.411413	'26.8'	'misc.nitrilases, *nitrile lyases, berberine bridge enzymes, reticuline oxidases, troponine reductases'	'(at1g72970 : 769.0) Originally identified as a mutation that causes floral organs to fuse together. About 10-20% of mutants also have defects in ovules. Mutants have reduced fertility most likely as because of fusions that pistil emergence. The protein has similarity to the mandelonitrile lyase family of FAD containing oxidoreductases and is predicted to be secreted (SignalP).It is expressed in …
FvH4_1g30090	14.8982	35.5279	31.2962	2.3847	2.10067	'26.9'	'misc.glutathione S transferases'	'(at1g65820 : 204.0) microsomal glutathione s-transferase, putative; CONTAINS InterPro DOMAIN/s: Membrane-associated, eicosanoid/glutathione metabolism (MAPEG) protein (InterPro:IPR001129); Has 388 Blast hits to 388 proteins in 129 species: Archae - 0; Bacteria - 4; Metazoa - 195; Fungi - 88; Plants - 65; Viruses - 0; Other Eukaryotes - 36 (source: NCBI BLink). & (reliability: 408.0) & (original …
FvH4_2g25200	54.9325	147.888	134.41	2.69218	2.44681	'26.9'	'misc.glutathione S transferases'	'(p46440|gstf2_tobac : 277.0) Glutathione S-transferase APIC (EC 2.5.1.18) (GST class-phi) - Nicotiana tabacum (Common tobacco) & (at2g47730 : 273.0) Encodes glutathione transferase belonging to the phi class of GSTs. Naming convention according to Wagner et al. (2002).; glutathione S-transferase phi 8 (GSTF8); FUNCTIONS IN: glutathione transferase activity, glutathione binding; INVOLVED IN: in 8…
FvH4_2g25210	56.0932	141.416	138.48	2.52109	2.46874	'26.9'	'misc.glutathione S transferases'	'(p46440|gstf2_tobac : 277.0) Glutathione S-transferase APIC (EC 2.5.1.18) (GST class-phi) - Nicotiana tabacum (Common tobacco) & (at2g47730 : 270.0) Encodes glutathione transferase belonging to the phi class of GSTs. Naming convention according to Wagner et al. (2002).; glutathione S-transferase phi 8 (GSTF8); FUNCTIONS IN: glutathione transferase activity, glutathione binding; INVOLVED IN: in 8…
FvH4_4g35560	1.85878	0.467108	0.610309	0.251298	0.328338	'26.9'	'misc.glutathione S transferases'	'(at1g10370 : 288.0) EARLY-RESPONSIVE TO DEHYDRATION 9 (ERD9); FUNCTIONS IN: glutathione transferase activity; INVOLVED IN: response to water deprivation, response to karrikin, toxin catabolic process; LOCATED IN: chloroplast, cytoplasm; EXPRESSED IN: 21 plant structures; EXPRESSED DURING: 14 growth stages; CONTAINS InterPro DOMAIN/s: Thioredoxin fold (InterPro:IPR012335), Glutathione S-transfera…
FvH4_4g12130	1.73303	4.23056	4.37878	2.44114	2.52666	'27.1.1'	'RNA.processing.splicing'	'(at5g37160 : 171.0) P-loop containing nucleoside triphosphate hydrolases superfamily protein; FUNCTIONS IN: hydrolase activity, DNA binding, ATP binding; INVOLVED IN: biological_process unknown; LOCATED IN: cellular_component unknown; EXPRESSED IN: 11 plant structures; EXPRESSED DURING: LP.04 four leaves visible, 4 anthesis, petal differentiation and expansion stage, LP.12 twelve leaves visible,…
FvH4_4g12130	1.73303	4.23056	4.37878	2.44114	2.52666	'27.1.1'	'RNA.processing.splicing'	'(at5g37160 : 171.0) P-loop containing nucleoside triphosphate hydrolases superfamily protein; FUNCTIONS IN: hydrolase activity, DNA binding, ATP binding; INVOLVED IN: biological_process unknown; LOCATED IN: cellular_component unknown; EXPRESSED IN: 11 plant structures; EXPRESSED DURING: LP.04 four leaves visible, 4 anthesis, petal differentiation and expansion stage, LP.12 twelve leaves visible,…
FvH4_6g09910	9.14871	21.6392	20.9621	2.36527	2.29127	'27.3.1'	'RNA.regulation of transcription.ABI3/VP1-related B3-domain-containing transcription factor family'	'(at4g32010 : 747.0) HSI2-like 1 (HSL1); CONTAINS InterPro DOMAIN/s: Transcriptional factor B3 (InterPro:IPR003340), Zinc finger, CW-type (InterPro:IPR011124); BEST Arabidopsis thaliana protein match is: high-level expression of sugar-inducible gene 2 (TAIR:AT2G30470.1); Has 1397 Blast hits to 1364 proteins in 123 species: Archae - 0; Bacteria - 0; Metazoa - 122; Fungi - 0; Plants - 1204; Viruses…
FvH4_3g04120	10.4817	26.7822	25.1907	2.55515	2.40331	'27.3.1'	'RNA.regulation of transcription.ABI3/VP1-related B3-domain-containing transcription factor family'	'(at4g32010 : 523.0) HSI2-like 1 (HSL1); CONTAINS InterPro DOMAIN/s: Transcriptional factor B3 (InterPro:IPR003340), Zinc finger, CW-type (InterPro:IPR011124); BEST Arabidopsis thaliana protein match is: high-level expression of sugar-inducible gene 2 (TAIR:AT2G30470.1); Has 1397 Blast hits to 1364 proteins in 123 species: Archae - 0; Bacteria - 0; Metazoa - 122; Fungi - 0; Plants - 1204; Viruses…
FvH4_6g09910	9.14871	21.6392	20.9621	2.36527	2.29127	'27.3.1'	'RNA.regulation of transcription.ABI3/VP1-related B3-domain-containing transcription factor family'	'(at4g32010 : 747.0) HSI2-like 1 (HSL1); CONTAINS InterPro DOMAIN/s: Transcriptional factor B3 (InterPro:IPR003340), Zinc finger, CW-type (InterPro:IPR011124); BEST Arabidopsis thaliana protein match is: high-level expression of sugar-inducible gene 2 (TAIR:AT2G30470.1); Has 1397 Blast hits to 1364 proteins in 123 species: Archae - 0; Bacteria - 0; Metazoa - 122; Fungi - 0; Plants - 1204; Viruses…
FvH4_4g00820	4.35881	1.29478	0.948892	0.297048	0.217695	'27.3.17'	'RNA.regulation of transcription.CPP(Zn),CPP1-related transcription factor family'	'(at4g14770 : 447.0) TESMIN/TSO1-like CXC 2 (TCX2); FUNCTIONS IN: sequence-specific DNA binding transcription factor activity; INVOLVED IN: regulation of transcription; LOCATED IN: chloroplast; EXPRESSED IN: 16 plant structures; EXPRESSED DURING: 9 growth stages; CONTAINS InterPro DOMAIN/s: Tesmin/TSO1-like, CXC (InterPro:IPR005172); BEST Arabidopsis thaliana protein match is: Tesmin/TSO1-like CX…
FvH4_3g36890	1.32306	8.79897	6.59965	6.65044	4.98816	'27.3.20'	'RNA.regulation of transcription.G2-like transcription factor family, GARP'	'(at3g46640 : 238.0) Encodes a myb family transcription factor with a single Myb DNA-binding domain (type SHAQKYF) that is unique to plants and is essential for circadian rhythms, specifically for transcriptional regulation within the circadian clock. LUX is required for normal rhythmic expression of multiple clock outputs in both constant light and darkness. It is coregulated with TOC1 and seems…
FvH4_1g20230	263.334	112.553	120.778	0.427416	0.458648	'27.3.22'	'RNA.regulation of transcription.HB,Homeobox transcription factor family'	'(at2g22430 : 266.0) Encodes a homeodomain leucine zipper class I (HD-Zip I) protein that is a target of the protein phosphatase ABI1 and regulates hormone responses in Arabidopsis.; homeobox protein 6 (HB6); FUNCTIONS IN: protein binding, sequence-specific DNA binding, DNA binding, transcription activator activity, sequence-specific DNA binding transcription factor activity; INVOLVED IN: respons…
FvH4_5g05530	12.7094	35.276	30.4244	2.77558	2.39385	'27.3.22'	'RNA.regulation of transcription.HB,Homeobox transcription factor family'	'(at1g23380 : 285.0) homeodomain transcription factor KNAT6, belonging to class I of KN transcription factor family (which also includes KNAT1 and KNAT2). Expression is increased in as and bop1 leaf mutants.; KNOTTED1-like homeobox gene 6 (KNAT6); FUNCTIONS IN: DNA binding, transcription activator activity, sequence-specific DNA binding transcription factor activity; INVOLVED IN: meristem mainten…
FvH4_5g19570	24.9275	6.92456	8.2561	0.277787	0.331204	'27.3.22'	'RNA.regulation of transcription.HB,Homeobox transcription factor family'	'(at4g16780 : 275.0) Encodes a homeodomain-leucine zipper protein that is rapidly and strongly induced by changes in the ratio of red to far-red light. It is also involved in cell expansion and cell proliferation and in the response to auxin.; homeobox protein 2 (HB-2); CONTAINS InterPro DOMAIN/s: HD-ZIP protein, N-terminal (InterPro:IPR006712), Helix-turn-helix motif, lambda-like repressor (Inte…
FvH4_6g49000	262.531	634.768	653.018	2.41788	2.4874	'27.3.22'	'RNA.regulation of transcription.HB,Homeobox transcription factor family'	'(at5g15150 : 221.0) homeobox-containing gene with an unusual feature: a leucine zipper motif adjacent to the carboxyl-terminal of the homeodomain structure. This gene is expressed primarily in the cortex of the root and the stem.; homeobox 3 (HB-3); FUNCTIONS IN: sequence-specific DNA binding, DNA binding, sequence-specific DNA binding transcription factor activity; INVOLVED IN: regulation of tr…
FvH4_7g17320	73.6964	187.385	173.94	2.54266	2.36022	'27.3.22'	'RNA.regulation of transcription.HB,Homeobox transcription factor family'	'(at3g61890 : 223.0) Encodes a homeodomain leucine zipper class I (HD-Zip I) protein. Loss of function mutant has abnormally shaped leaves and stems.; homeobox 12 (HB-12); CONTAINS InterPro DOMAIN/s: Homeobox, conserved site (InterPro:IPR017970), Homeobox (InterPro:IPR001356), Homeodomain-like (InterPro:IPR009057), Helix-turn-helix motif, lambda-like repressor (InterPro:IPR000047), Leucine zipper…
FvH4_2g40620	9.19533	1.50039	2.13232	0.163169	0.231892	'27.3.25'	'RNA.regulation of transcription.MYB domain transcription factor family'	'(at5g42630 : 160.0) Encodes a member of the KANADI family of putative transcription factors. Involved in integument formation during ovule development and expressed at the boundary between the inner and outer integuments. It is essential for directing laminar growth of the inner integument.Along with KAN1 and KAN2, KAN4 is involved in proper localization of PIN1 in early embryogenesis.; ABERRANT…
FvH4_2g39750	58.3216	4.84138	4.60449	0.0830118	0.07895	'27.3.25'	'RNA.regulation of transcription.MYB domain transcription factor family'	'(at1g75250 : 110.0) RAD-like 6 (RL6); CONTAINS InterPro DOMAIN/s: SANT, DNA-binding (InterPro:IPR001005), Molecular chaperone, heat shock protein, Hsp40, DnaJ (InterPro:IPR015609), Homeodomain-like (InterPro:IPR009057); BEST Arabidopsis thaliana protein match is: RAD-like 5 (TAIR:AT1G19510.1); Has 591 Blast hits to 590 proteins in 66 species: Archae - 0; Bacteria - 0; Metazoa - 122; Fungi - 0; P…
FvH4_2g40620	9.19533	1.50039	2.13232	0.163169	0.231892	'27.3.25'	'RNA.regulation of transcription.MYB domain transcription factor family'	'(at5g42630 : 160.0) Encodes a member of the KANADI family of putative transcription factors. Involved in integument formation during ovule development and expressed at the boundary between the inner and outer integuments. It is essential for directing laminar growth of the inner integument.Along with KAN1 and KAN2, KAN4 is involved in proper localization of PIN1 in early embryogenesis.; ABERRANT…
FvH4_2g39750	58.3216	4.84138	4.60449	0.0830118	0.07895	'27.3.25'	'RNA.regulation of transcription.MYB domain transcription factor family'	'(at1g75250 : 110.0) RAD-like 6 (RL6); CONTAINS InterPro DOMAIN/s: SANT, DNA-binding (InterPro:IPR001005), Molecular chaperone, heat shock protein, Hsp40, DnaJ (InterPro:IPR015609), Homeodomain-like (InterPro:IPR009057); BEST Arabidopsis thaliana protein match is: RAD-like 5 (TAIR:AT1G19510.1); Has 591 Blast hits to 590 proteins in 66 species: Archae - 0; Bacteria - 0; Metazoa - 122; Fungi - 0; P…
FvH4_6g15160	20.1122	7.33054	7.09708	0.364483	0.352874	'27.3.26'	'RNA.regulation of transcription.MYB-related transcription factor family'	'(at3g09600 : 347.0) Homeodomain-like superfamily protein; FUNCTIONS IN: DNA binding, sequence-specific DNA binding transcription factor activity; INVOLVED IN: in 9 processes; LOCATED IN: chloroplast; EXPRESSED IN: 22 plant structures; EXPRESSED DURING: 13 growth stages; CONTAINS InterPro DOMAIN/s: SANT, DNA-binding (InterPro:IPR001005), Homeodomain-like (InterPro:IPR009057), Myb, DNA-binding (In…
FvH4_3g20700	763.532	75.0484	65.1407	0.0982911	0.085315	'27.3.27'	'RNA.regulation of transcription.NAC domain transcription factor family'	'(at3g15510 : 315.0) Note of caution: not to be confused with another protein (AtNAC6 locus AT5G39610) which on occasion has also been referred to as AtNAC2.; NAC domain containing protein 2 (NAC2); FUNCTIONS IN: sequence-specific DNA binding transcription factor activity; INVOLVED IN: multicellular organismal development, regulation of transcription; LOCATED IN: cellular_component unknown; EXPRE…
FvH4_6g15670	1.35856	11.6003	10.2561	8.53862	7.54922	'27.3.27'	'RNA.regulation of transcription.NAC domain transcription factor family'	'(at1g61110 : 236.0) NAC domain containing protein 25 (NAC025); FUNCTIONS IN: sequence-specific DNA binding transcription factor activity; INVOLVED IN: multicellular organismal development, regulation of transcription; LOCATED IN: cellular_component unknown; EXPRESSED IN: 6 plant structures; EXPRESSED DURING: 4 anthesis, petal differentiation and expansion stage; CONTAINS InterPro DOMAIN/s: No ap…
FvH4_6g36420	2.74105	0.919762	1.01211	0.335551	0.369241	'27.3.27'	'RNA.regulation of transcription.NAC domain transcription factor family'	'(at3g13000 : 622.0) Protein of unknown function, DUF547; FUNCTIONS IN: sequence-specific DNA binding transcription factor activity; INVOLVED IN: regulation of transcription; LOCATED IN: vacuole; EXPRESSED IN: 22 plant structures; EXPRESSED DURING: 13 growth stages; CONTAINS InterPro DOMAIN/s: Protein of unknown function DUF547 (InterPro:IPR006869); BEST Arabidopsis thaliana protein match is: Pro…
FvH4_6g15670	1.35856	11.6003	10.2561	8.53862	7.54922	'27.3.27'	'RNA.regulation of transcription.NAC domain transcription factor family'	'(at1g61110 : 236.0) NAC domain containing protein 25 (NAC025); FUNCTIONS IN: sequence-specific DNA binding transcription factor activity; INVOLVED IN: multicellular organismal development, regulation of transcription; LOCATED IN: cellular_component unknown; EXPRESSED IN: 6 plant structures; EXPRESSED DURING: 4 anthesis, petal differentiation and expansion stage; CONTAINS InterPro DOMAIN/s: No ap…
FvH4_5g01340	7.82799	1.75806	1.51352	0.224586	0.193347	'27.3.29'	'RNA.regulation of transcription.TCP transcription factor family'	'(at2g45680 : 208.0) TCP family transcription factor ; CONTAINS InterPro DOMAIN/s: Transcription factor, TCP (InterPro:IPR005333), Transcription factor TCP subgroup (InterPro:IPR017887); BEST Arabidopsis thaliana protein match is: TCP family transcription factor (TAIR:AT5G51910.2); Has 1218 Blast hits to 581 proteins in 105 species: Archae - 0; Bacteria - 18; Metazoa - 103; Fungi - 60; Plants - 3…
FvH4_1g05820	37.1778	14.517	9.84257	0.390474	0.264743	'27.3.3'	'RNA.regulation of transcription.AP2/EREBP, APETALA2/Ethylene-responsive element binding protein family'	'(at5g11590 : 200.0) encodes a member of the DREB subfamily A-4 of ERF/AP2 transcription factor family. The protein contains one AP2 domain. There are 17 members in this subfamily including TINY.; TINY2 (TINY2); FUNCTIONS IN: DNA binding, sequence-specific DNA binding transcription factor activity; INVOLVED IN: regulation of transcription, DNA-dependent; LOCATED IN: nucleus; EXPRESSED IN: shoot a…
FvH4_1g19530	0.880722	6.07935	4.91479	6.90269	5.58041	'27.3.3'	'RNA.regulation of transcription.AP2/EREBP, APETALA2/Ethylene-responsive element binding protein family'	'(at5g10510 : 454.0) Encodes an AP2-domain transcription factor involved in root stem cell identity and root development.; AINTEGUMENTA-like 6 (AIL6); CONTAINS InterPro DOMAIN/s: DNA-binding, integrase-type (InterPro:IPR016177), Pathogenesis-related transcriptional factor/ERF, DNA-binding (InterPro:IPR001471); BEST Arabidopsis thaliana protein match is: AINTEGUMENTA-like 7 (TAIR:AT5G65510.1). & (…
FvH4_1g21210	610.216	190.983	188.058	0.312976	0.308182	'27.3.3'	'RNA.regulation of transcription.AP2/EREBP, APETALA2/Ethylene-responsive element binding protein family'	'(at1g78080 : 204.0) Encodes a member of the DREB subfamily A-6 of ERF/AP2 transcription factor family (RAP2.4). The protein contains one AP2 domain. Role in mediating light and ethylene signaling.; related to AP2 4 (RAP2.4); CONTAINS InterPro DOMAIN/s: DNA-binding, integrase-type (InterPro:IPR016177), Pathogenesis-related transcriptional factor/ERF, DNA-binding (InterPro:IPR001471); BEST Arabido…
FvH4_2g26080	11.4448	187.583	197.672	16.3902	17.2717	'27.3.3'	'RNA.regulation of transcription.AP2/EREBP, APETALA2/Ethylene-responsive element binding protein family'	'(at2g47520 : 114.0) encodes a member of the ERF (ethylene response factor) subfamily B-2 of ERF/AP2 transcription factor family. The protein contains one AP2 domain. There are 5 members in this subfamily including RAP2.2 AND RAP2.12.; HYPOXIA RESPONSIVE ERF (ETHYLENE RESPONSE FACTOR) 2 (HRE2); CONTAINS InterPro DOMAIN/s: DNA-binding, integrase-type (InterPro:IPR016177), Pathogenesis-related tran…
FvH4_2g35620	14.9185	2.25629	2.08788	0.151242	0.139952	'27.3.3'	'RNA.regulation of transcription.AP2/EREBP, APETALA2/Ethylene-responsive element binding protein family'	'(at5g11590 : 226.0) encodes a member of the DREB subfamily A-4 of ERF/AP2 transcription factor family. The protein contains one AP2 domain. There are 17 members in this subfamily including TINY.; TINY2 (TINY2); FUNCTIONS IN: DNA binding, sequence-specific DNA binding transcription factor activity; INVOLVED IN: regulation of transcription, DNA-dependent; LOCATED IN: nucleus; EXPRESSED IN: shoot a…
FvH4_2g38880	3.23693	0.582816	0.363672	0.180052	0.112351	'27.3.3'	'RNA.regulation of transcription.AP2/EREBP, APETALA2/Ethylene-responsive element binding protein family'	'(at1g75490 : 139.0) encodes a member of the DREB subfamily A-2 of ERF/AP2 transcription factor family. The protein contains one AP2 domain. There are eight members in this subfamily including DREB2A AND DREB2B that are involved in response to drought.; Integrase-type DNA-binding superfamily protein; CONTAINS InterPro DOMAIN/s: DNA-binding, integrase-type (InterPro:IPR016177), Pathogenesis-relate…
FvH4_5g19440	2.72485	0.105263	0.168381	0.0386307	0.0617947	'27.3.3'	'RNA.regulation of transcription.AP2/EREBP, APETALA2/Ethylene-responsive element binding protein family'	'(at4g16750 : 163.0) encodes a member of the DREB subfamily A-4 of ERF/AP2 transcription factor family. The protein contains one AP2 domain. There are 17 members in this subfamily including TINY.; Integrase-type DNA-binding superfamily protein; CONTAINS InterPro DOMAIN/s: DNA-binding, integrase-type (InterPro:IPR016177), Pathogenesis-related transcriptional factor/ERF, DNA-binding (InterPro:IPR00…
FvH4_6g26090	5.19233	0.49321	0.700961	0.0949882	0.134999	'27.3.3'	'RNA.regulation of transcription.AP2/EREBP, APETALA2/Ethylene-responsive element binding protein family'	'(at2g20880 : 182.0) Integrase-type DNA-binding superfamily protein; FUNCTIONS IN: DNA binding, sequence-specific DNA binding transcription factor activity; INVOLVED IN: regulation of transcription, DNA-dependent; LOCATED IN: nucleus, cytoplasm; EXPRESSED IN: stamen; EXPRESSED DURING: 4 anthesis, petal differentiation and expansion stage; CONTAINS InterPro DOMAIN/s: DNA-binding, integrase-type (I…
FvH4_6g32030	5.92511	2.04063	0.940836	0.344404	0.158788	'27.3.3'	'RNA.regulation of transcription.AP2/EREBP, APETALA2/Ethylene-responsive element binding protein family'	'(at5g11590 : 153.0) encodes a member of the DREB subfamily A-4 of ERF/AP2 transcription factor family. The protein contains one AP2 domain. There are 17 members in this subfamily including TINY.; TINY2 (TINY2); FUNCTIONS IN: DNA binding, sequence-specific DNA binding transcription factor activity; INVOLVED IN: regulation of transcription, DNA-dependent; LOCATED IN: nucleus; EXPRESSED IN: shoot a…
FvH4_7g09550	5.25075	0.734176	1.0546	0.139823	0.200848	'27.3.3'	'RNA.regulation of transcription.AP2/EREBP, APETALA2/Ethylene-responsive element binding protein family'	'(at2g44940 : 114.0) encodes a member of the DREB subfamily A-4 of ERF/AP2 transcription factor family. The protein contains one AP2 domain. There are 17 members in this subfamily including TINY.; Integrase-type DNA-binding superfamily protein; FUNCTIONS IN: DNA binding, sequence-specific DNA binding transcription factor activity; INVOLVED IN: regulation of transcription, DNA-dependent; LOCATED I…
FvH4_1g19530	0.880722	6.07935	4.91479	6.90269	5.58041	'27.3.3'	'RNA.regulation of transcription.AP2/EREBP, APETALA2/Ethylene-responsive element binding protein family'	'(at5g10510 : 454.0) Encodes an AP2-domain transcription factor involved in root stem cell identity and root development.; AINTEGUMENTA-like 6 (AIL6); CONTAINS InterPro DOMAIN/s: DNA-binding, integrase-type (InterPro:IPR016177), Pathogenesis-related transcriptional factor/ERF, DNA-binding (InterPro:IPR001471); BEST Arabidopsis thaliana protein match is: AINTEGUMENTA-like 7 (TAIR:AT5G65510.1). & (…
FvH4_3g01700	35.7101	125.582	121.701	3.5167	3.40804	'27.3.32'	'RNA.regulation of transcription.WRKY domain transcription factor family'	'(at1g62300 : 358.0) Encodes a transcription factor WRKY6. Regulates Phosphate1 (Pho1) expression in response to low phosphate (Pi) stress.; WRKY6; CONTAINS InterPro DOMAIN/s: DNA-binding WRKY (InterPro:IPR003657); BEST Arabidopsis thaliana protein match is: WRKY family transcription factor (TAIR:AT4G04450.1); Has 3824 Blast hits to 3363 proteins in 295 species: Archae - 0; Bacteria - 33; Metazoa…
FvH4_6g42870	11.4363	50.2295	54.8252	4.39212	4.79397	'27.3.32'	'RNA.regulation of transcription.WRKY domain transcription factor family'	'(at1g62300 : 347.0) Encodes a transcription factor WRKY6. Regulates Phosphate1 (Pho1) expression in response to low phosphate (Pi) stress.; WRKY6; CONTAINS InterPro DOMAIN/s: DNA-binding WRKY (InterPro:IPR003657); BEST Arabidopsis thaliana protein match is: WRKY family transcription factor (TAIR:AT4G04450.1); Has 3824 Blast hits to 3363 proteins in 295 species: Archae - 0; Bacteria - 33; Metazoa…
FvH4_7g31050	1.57742	0.363164	0.528768	0.230227	0.335212	'27.3.32'	'RNA.regulation of transcription.WRKY domain transcription factor family'	'(at4g11070 : 177.0) member of WRKY Transcription Factor; Group III; WRKY41; FUNCTIONS IN: sequence-specific DNA binding transcription factor activity; INVOLVED IN: regulation of transcription, DNA-dependent, regulation of transcription; CONTAINS InterPro DOMAIN/s: DNA-binding WRKY (InterPro:IPR003657); BEST Arabidopsis thaliana protein match is: WRKY family transcription factor (TAIR:AT4G23810.1…
FvH4_1g12620	59.8273	137.434	124.812	2.29718	2.0862	'27.3.35'	'RNA.regulation of transcription.bZIP transcription factor family'	'(at1g75390 : 123.0) basic leucine-zipper 44 (bZIP44); FUNCTIONS IN: DNA binding, protein heterodimerization activity, sequence-specific DNA binding transcription factor activity; INVOLVED IN: regulation of transcription, DNA-dependent; LOCATED IN: chloroplast; CONTAINS InterPro DOMAIN/s: Basic-leucine zipper (bZIP) transcription factor (InterPro:IPR004827), bZIP transcription factor, bZIP-1 (Int…
FvH4_2g29440	21.8711	6.08085	6.45582	0.278031	0.295175	'27.3.35'	'RNA.regulation of transcription.bZIP transcription factor family'	'(at5g11260 : 191.0) Basic leucine zipper (bZIP) transcription factor. Nuclear localization. Involved in light-regulated transcriptional activation of G-box-containing promoters. Negatively regulated by Cop1. Although cytokinins do not appear to affect the gene's promoter activity, they appear to stabilize the protein. HY5 plays a role in anthocyanin accumulation in far-red light and blue light, …
FvH4_2g39350	795.882	168.496	170.187	0.211709	0.213834	'27.3.35'	'RNA.regulation of transcription.bZIP transcription factor family'	'(at1g75390 : 138.0) basic leucine-zipper 44 (bZIP44); FUNCTIONS IN: DNA binding, protein heterodimerization activity, sequence-specific DNA binding transcription factor activity; INVOLVED IN: regulation of transcription, DNA-dependent; LOCATED IN: chloroplast; CONTAINS InterPro DOMAIN/s: Basic-leucine zipper (bZIP) transcription factor (InterPro:IPR004827), bZIP transcription factor, bZIP-1 (Int…
FvH4_3g24830	2.98068	25.6873	26.3229	8.61792	8.83116	'27.3.35'	'RNA.regulation of transcription.bZIP transcription factor family'	'(at1g08320 : 583.0) bZIP transcription factor family protein; FUNCTIONS IN: DNA binding, sequence-specific DNA binding transcription factor activity; INVOLVED IN: regulation of transcription, DNA-dependent; EXPRESSED IN: 9 plant structures; EXPRESSED DURING: 6 growth stages; CONTAINS InterPro DOMAIN/s: Basic-leucine zipper (bZIP) transcription factor (InterPro:IPR004827), bZIP transcription fact…
FvH4_6g26970	9.48781	4.07808	4.33765	0.429823	0.457181	'27.3.35'	'RNA.regulation of transcription.bZIP transcription factor family'	'(at3g58120 : 312.0) Encodes a member of the BZIP family of transcription factors. Forms heterodimers with the related protein AtbZIP34. Binds to G-boxes in vitro and is localized to the nucleus in onion epidermal cells.; BZIP61; FUNCTIONS IN: DNA binding, transcription activator activity, sequence-specific DNA binding transcription factor activity; INVOLVED IN: regulation of transcription, DNA-d…
FvH4_6g45150	38.684	283.228	249.974	7.32159	6.46196	'27.3.37'	'RNA.regulation of transcription.AS2,Lateral Organ Boundaries Gene Family'	'(at3g02550 : 266.0) LOB domain-containing protein 41 (LBD41); CONTAINS InterPro DOMAIN/s: Lateral organ boundaries, LOB (InterPro:IPR004883), Asymmetric leaves, AS2/LOB (InterPro:IPR017414); BEST Arabidopsis thaliana protein match is: LOB domain-containing protein 40 (TAIR:AT1G67100.1); Has 601 Blast hits to 600 proteins in 23 species: Archae - 0; Bacteria - 0; Metazoa - 0; Fungi - 0; Plants - 6…
FvH4_7g16840	8.51848	3.78522	4.12073	0.444354	0.48374	'27.3.4'	'RNA.regulation of transcription.ARF, Auxin Response Factor family'	'(at4g23980 : 677.0) Encodes auxin response factor 9 (ARF9).; auxin response factor 9 (ARF9); FUNCTIONS IN: sequence-specific DNA binding transcription factor activity; INVOLVED IN: regulation of transcription, DNA-dependent; LOCATED IN: nucleus; EXPRESSED IN: 22 plant structures; EXPRESSED DURING: 13 growth stages; CONTAINS InterPro DOMAIN/s: Aux/IAA-ARF-dimerisation (InterPro:IPR011525), Transc…
FvH4_4g02280	47.8309	4.28027	5.32651	0.0894875	0.111361	'27.3.40'	'RNA.regulation of transcription.Aux/IAA family'	'(at4g14550 : 308.0) IAA14 is a member of the Aux/IAA protein family. Involved in lateral root development. Gain of function mutation decreases auxin-inducible gene expression. Protein is localized to the nucleus. Expressed in stele and root tip epidermis. Functions as a negative regulator of ARF7/19.; indole-3-acetic acid inducible 14 (IAA14); CONTAINS InterPro DOMAIN/s: Aux/IAA-ARF-dimerisation…
FvH4_1g00970	7.57866	3.06363	2.79555	0.404245	0.368871	'27.3.46'	'RNA.regulation of transcription.DNA methyltransferases'	'(at1g69770 : 783.0) Encodes a chromomethylase involved in methylating cytosine residues at non-CG sites. Involved in preferentially methylating transposon-related sequences, reducing their mobility. CMT3 interacts with an Arabidopsis homologue of HP1 (heterochromatin protein 1), which in turn interacts with methylated histones. Involved in gene silencing.; chromomethylase 3 (CMT3); FUNCTIONS IN:…
FvH4_4g24350	20.7924	42.2973	46.8523	2.03427	2.25334	'27.3.49'	'RNA.regulation of transcription.GeBP like'	'(at5g14280 : 259.0) DNA-binding storekeeper protein-related; FUNCTIONS IN: transcription regulator activity; INVOLVED IN: biological_process unknown; LOCATED IN: integral to membrane; CONTAINS InterPro DOMAIN/s: Protein of unknown function DUF573 (InterPro:IPR007592), TRAM/LAG1/CLN8 homology domain (InterPro:IPR006634); BEST Arabidopsis thaliana protein match is: TRAM, LAG1 and CLN8 (TLC) lipid-…
FvH4_7g32780	0.832565	0.0706974	0.0797372	0.0849152	0.0957729	'27.3.50'	'RNA.regulation of transcription.General Transcription'	'(at5g53660 : 122.0) Growth regulating factor encoding transcription activator. One of the nine members of a GRF gene family, containing nuclear targeting domain. Involved in leaf development and expressed in shoot and flower.; growth-regulating factor 7 (GRF7); CONTAINS InterPro DOMAIN/s: Glutamine-Leucine-Glutamine, QLQ (InterPro:IPR014978), WRC (InterPro:IPR014977); BEST Arabidopsis thaliana p…
FvH4_3g01550	3.25932	6.69674	7.09914	2.05464	2.17811	'27.3.57'	'RNA.regulation of transcription.JUMONJI family'	'(at1g11950 : 854.0) Transcription factor jumonji (jmjC) domain-containing protein; CONTAINS InterPro DOMAIN/s: Transcription factor jumonji/aspartyl beta-hydroxylase (InterPro:IPR003347), Transcription factor jumonji (InterPro:IPR013129); BEST Arabidopsis thaliana protein match is: transcription factor jumonji (jmjC) domain-containing protein (TAIR:AT1G62310.1); Has 30201 Blast hits to 17322 pro…
FvH4_3g43600	0.966739	4.42516	3.68687	4.57741	3.81372	'27.3.57'	'RNA.regulation of transcription.JUMONJI family'	'(at3g20810 : 552.0) 2-oxoglutarate (2OG) and Fe(II)-dependent oxygenase superfamily protein; CONTAINS InterPro DOMAIN/s: Transcription factor jumonji/aspartyl beta-hydroxylase (InterPro:IPR003347); BEST Arabidopsis thaliana protein match is: 2-oxoglutarate (2OG) and Fe(II)-dependent oxygenase superfamily protein (TAIR:AT5G19840.2); Has 35333 Blast hits to 34131 proteins in 2444 species: Archae -…
FvH4_3g01550	3.25932	6.69674	7.09914	2.05464	2.17811	'27.3.57'	'RNA.regulation of transcription.JUMONJI family'	'(at1g11950 : 854.0) Transcription factor jumonji (jmjC) domain-containing protein; CONTAINS InterPro DOMAIN/s: Transcription factor jumonji/aspartyl beta-hydroxylase (InterPro:IPR003347), Transcription factor jumonji (InterPro:IPR013129); BEST Arabidopsis thaliana protein match is: transcription factor jumonji (jmjC) domain-containing protein (TAIR:AT1G62310.1); Has 30201 Blast hits to 17322 pro…
FvH4_2g32580	5.56751	2.58898	2.71315	0.465016	0.487319	'27.3.6'	'RNA.regulation of transcription.bHLH,Basic Helix-Loop-Helix family'	'(at1g10120 : 277.0) basic helix-loop-helix (bHLH) DNA-binding superfamily protein; FUNCTIONS IN: DNA binding, sequence-specific DNA binding transcription factor activity; INVOLVED IN: regulation of transcription; LOCATED IN: nucleus; EXPRESSED IN: 22 plant structures; EXPRESSED DURING: 13 growth stages; CONTAINS InterPro DOMAIN/s: Helix-loop-helix DNA-binding domain (InterPro:IPR001092), Helix-l…
FvH4_4g28910	7.80044	20.3509	19.9982	2.60894	2.56373	'27.3.6'	'RNA.regulation of transcription.bHLH,Basic Helix-Loop-Helix family'	'(at1g68920 : 400.0) basic helix-loop-helix (bHLH) DNA-binding superfamily protein; FUNCTIONS IN: sequence-specific DNA binding transcription factor activity; INVOLVED IN: regulation of transcription; LOCATED IN: nucleus; EXPRESSED IN: 22 plant structures; EXPRESSED DURING: 13 growth stages; CONTAINS InterPro DOMAIN/s: Helix-loop-helix DNA-binding domain (InterPro:IPR001092), Helix-loop-helix DNA…
FvH4_4g37280	12.3771	3.67257	3.12576	0.296723	0.252544	'27.3.62'	'RNA.regulation of transcription.Nucleosome/chromatin assembly factor group'	'(at5g23420 : 175.0) Encodes HMGB6, a protein belonging to the subgroup of HMGB (high mobility group B) proteins. Localized in the nucleus. Binds to supercoiled DNA in vitro. HMGB6 is phosphorylated by protein kinase CK2alpha within its acidic C-terminal domain.; high-mobility group box 6 (HMGB6); FUNCTIONS IN: DNA binding, sequence-specific DNA binding transcription factor activity; LOCATED IN: …
FvH4_6g15060	10.8006	33.4342	32.0098	3.09559	2.96371	'27.3.66'	'RNA.regulation of transcription.Psudo ARR transcription factor family'	'(at5g02810 : 500.0) PRR7 and PRR9 are partially redundant essential components of a temperature-sensitive circadian system. CCA1 and LHY had a positive effect on PRR7 expression levels. Acts as transcriptional repressor of CCA1 and LHY.; pseudo-response regulator 7 (PRR7); CONTAINS InterPro DOMAIN/s: CheY-like (InterPro:IPR011006), Signal transduction response regulator, receiver domain (InterPr…
FvH4_7g17760	44.1821	2.35768	2.63048	0.0533628	0.0595372	'27.3.66'	'RNA.regulation of transcription.Psudo ARR transcription factor family'	'(q689g6|prr95_orysa : 296.0) Two-component response regulator-like PRR95 (Pseudo-response regulator 95) (OsPRR95) - Oryza sativa (Rice) & (at5g24470 : 237.0) Encodes a pseudo-response regulator whose mutation affects various circadian-associated biological events such as flowering time in the long-day photoperiod conditions, red light sensitivity of seedlings during early photomorphogenesis, and…
FvH4_7g32920	17.2037	54.8668	57.1163	3.18924	3.32	'27.3.66'	'RNA.regulation of transcription.Psudo ARR transcription factor family'	'(at5g24470 : 345.0) Encodes a pseudo-response regulator whose mutation affects various circadian-associated biological events such as flowering time in the long-day photoperiod conditions, red light sensitivity of seedlings during early photomorphogenesis, and the period of free-running rhythms of certain clock-controlled genes including CCA1 and APRR1/TOC1 in constant white light. Acts as trans…
FvH4_3g37710	71.3869	30.1714	31.9244	0.422646	0.447203	'27.3.67'	'RNA.regulation of transcription.putative transcription regulator'	'(o82797|pcna_tobac : 501.0) Proliferating cell nuclear antigen (PCNA) - Nicotiana tabacum (Common tobacco) & (at2g29570 : 473.0) Functionally interacts with POLH to repair DNA damaged by UVB damage.; proliferating cell nuclear antigen 2 (PCNA2); FUNCTIONS IN: DNA binding, DNA polymerase processivity factor activity; INVOLVED IN: regulation of DNA replication, error-prone translesion synthesis; L…
FvH4_5g35490	5.75235	19.1643	18.4472	3.33155	3.2069	'27.3.67'	'RNA.regulation of transcription.putative transcription regulator'	'(at5g49700 : 219.0) Predicted AT-hook DNA-binding family protein; CONTAINS InterPro DOMAIN/s: Protein of unknown function DUF296 (InterPro:IPR005175), Predicted AT-hook DNA-binding (InterPro:IPR014476); BEST Arabidopsis thaliana protein match is: Predicted AT-hook DNA-binding family protein (TAIR:AT1G14490.1); Has 1807 Blast hits to 1807 proteins in 277 species: Archae - 0; Bacteria - 0; Metazoa…
FvH4_4g30980	9.92253	3.40683	4.03826	0.343343	0.406979	'27.3.69'	'RNA.regulation of transcription.SET-domain transcriptional regulator family'	'(at1g26761 : 447.0) Arabinanase/levansucrase/invertase; FUNCTIONS IN: molecular_function unknown; INVOLVED IN: biological_process unknown; LOCATED IN: chloroplast; Has 30201 Blast hits to 17322 proteins in 780 species: Archae - 12; Bacteria - 1396; Metazoa - 17338; Fungi - 3422; Plants - 5037; Viruses - 0; Other Eukaryotes - 2996 (source: NCBI BLink). & (reliability: 894.0) & (original descripti…
FvH4_1g12110	40.5727	5.18195	5.30021	0.12772	0.130635	'27.3.7'	'RNA.regulation of transcription.C2C2(Zn) CO-like, Constans-like zinc finger family'	'(at4g38960 : 229.0) B-box type zinc finger family protein; FUNCTIONS IN: sequence-specific DNA binding transcription factor activity, zinc ion binding; INVOLVED IN: regulation of transcription; LOCATED IN: endomembrane system, intracellular; EXPRESSED IN: 18 plant structures; EXPRESSED DURING: 8 growth stages; CONTAINS InterPro DOMAIN/s: Zinc finger, B-box (InterPro:IPR000315); BEST Arabidopsis …
FvH4_3g17750	15.6971	62.4969	52.7765	3.98142	3.36218	'27.3.7'	'RNA.regulation of transcription.C2C2(Zn) CO-like, Constans-like zinc finger family'	'(at1g78600 : 199.0) light-regulated zinc finger protein 1 (LZF1); CONTAINS InterPro DOMAIN/s: Zinc finger, B-box (InterPro:IPR000315); BEST Arabidopsis thaliana protein match is: B-box zinc finger family protein (TAIR:AT1G06040.1). & (reliability: 398.0) & (original description: transcript offset:90 AED:0.16 eAED:0.16 QI:90|1|1|1|1|1|3|47|287)'
FvH4_4g08980	139.603	53.9069	51.1748	0.386144	0.366574	'27.3.7'	'RNA.regulation of transcription.C2C2(Zn) CO-like, Constans-like zinc finger family'	'(at5g57660 : 291.0) CONSTANS-like 5 (COL5); FUNCTIONS IN: sequence-specific DNA binding transcription factor activity, zinc ion binding; INVOLVED IN: regulation of transcription; LOCATED IN: intracellular; EXPRESSED IN: 23 plant structures; EXPRESSED DURING: 13 growth stages; CONTAINS InterPro DOMAIN/s: CCT domain (InterPro:IPR010402), Zinc finger, B-box (InterPro:IPR000315); BEST Arabidopsis th…
FvH4_4g27390	9.5152	43.0963	41.0935	4.5292	4.31872	'27.3.7'	'RNA.regulation of transcription.C2C2(Zn) CO-like, Constans-like zinc finger family'	'(at1g25440 : 303.0) B-box type zinc finger protein with CCT domain; FUNCTIONS IN: sequence-specific DNA binding transcription factor activity, zinc ion binding; INVOLVED IN: regulation of transcription; LOCATED IN: membrane; EXPRESSED IN: leaf; CONTAINS InterPro DOMAIN/s: CCT domain (InterPro:IPR010402), Zinc finger, B-box (InterPro:IPR000315); BEST Arabidopsis thaliana protein match is: B-box t…
FvH4_6g40380	5.83725	35.4021	31.4911	6.06486	5.39485	'27.3.7'	'RNA.regulation of transcription.C2C2(Zn) CO-like, Constans-like zinc finger family'	'(at3g07650 : 382.0) This gene belongs to the CO (CONSTANS) gene family. This gene family is divided in three subgroups: groups III, to which COL9 belongs, is characterised by one B-box (supposed to regulate protein-protein interactions) and a second diverged zinc finger. COL9 downregulates expression of CO (CONSTANS) as well as FT and SOC1 which are known regulatory targets of CO.; CONSTANS-like…
FvH4_6g44270	16.703	6.17057	6.40024	0.369429	0.383179	'27.3.7'	'RNA.regulation of transcription.C2C2(Zn) CO-like, Constans-like zinc finger family'	'(at4g27310 : 117.0) B-box type zinc finger family protein; FUNCTIONS IN: sequence-specific DNA binding transcription factor activity, zinc ion binding; INVOLVED IN: regulation of transcription; LOCATED IN: intracellular; CONTAINS InterPro DOMAIN/s: Zinc finger, B-box (InterPro:IPR000315); BEST Arabidopsis thaliana protein match is: B-box type zinc finger family protein (TAIR:AT5G54470.1); Has 18…
FvH4_5g13390	161.207	45.9906	43.7665	0.285289	0.271493	'27.3.8'	'RNA.regulation of transcription.C2C2(Zn) DOF zinc finger family'	'(at5g60850 : 125.0) Encodes a zinc finger protein.; OBF binding protein 4 (OBP4); CONTAINS InterPro DOMAIN/s: Zinc finger, Dof-type (InterPro:IPR003851); BEST Arabidopsis thaliana protein match is: DOF zinc finger protein 1 (TAIR:AT1G51700.1); Has 1807 Blast hits to 1807 proteins in 277 species: Archae - 0; Bacteria - 0; Metazoa - 736; Fungi - 347; Plants - 385; Viruses - 0; Other Eukaryotes - 3…
FvH4_4g31350	8.16633	49.1681	44.4477	6.02083	5.4428	'27.3.80'	'RNA.regulation of transcription.zf-HD'	'(at3g28920 : 114.0) homeobox protein 34 (HB34); FUNCTIONS IN: DNA binding, sequence-specific DNA binding transcription factor activity; INVOLVED IN: regulation of transcription; EXPRESSED IN: 22 plant structures; EXPRESSED DURING: 13 growth stages; CONTAINS InterPro DOMAIN/s: Homeobox domain, ZF-HD class (InterPro:IPR006455), ZF-HD homeobox protein, Cys/His-rich dimerisation domain (InterPro:IPR…
FvH4_2g35450	14.199	3.55447	3.23856	0.250332	0.228083	'27.3.9'	'RNA.regulation of transcription.C2C2(Zn) GATA transcription factor family'	'(at5g25830 : 200.0) Encodes a member of the GATA factor family of zinc finger transcription factors.; GATA transcription factor 12 (GATA12); CONTAINS InterPro DOMAIN/s: Zinc finger, NHR/GATA-type (InterPro:IPR013088), Transcription factor, GATA, plant (InterPro:IPR016679), Zinc finger, GATA-type (InterPro:IPR000679); BEST Arabidopsis thaliana protein match is: GATA transcription factor 9 (TAIR:A…
FvH4_6g32190	7.85087	1.35788	1.3845	0.172959	0.17635	'27.3.9'	'RNA.regulation of transcription.C2C2(Zn) GATA transcription factor family'	'(at4g32890 : 231.0) Encodes a member of the GATA factor family of zinc finger transcription factors.; GATA transcription factor 9 (GATA9); CONTAINS InterPro DOMAIN/s: Zinc finger, NHR/GATA-type (InterPro:IPR013088), Transcription factor, GATA, plant (InterPro:IPR016679), Zinc finger, GATA-type (InterPro:IPR000679); BEST Arabidopsis thaliana protein match is: GATA transcription factor 12 (TAIR:AT…
FvH4_7g03340	10.9461	0.747983	1.11115	0.0683331	0.10151	'27.3.99'	'RNA.regulation of transcription.unclassified'	'(at5g07030 : 546.0) Eukaryotic aspartyl protease family protein; FUNCTIONS IN: aspartic-type endopeptidase activity; INVOLVED IN: proteolysis; LOCATED IN: cell wall, plant-type cell wall; EXPRESSED IN: 23 plant structures; EXPRESSED DURING: 13 growth stages; CONTAINS InterPro DOMAIN/s: Peptidase aspartic, catalytic (InterPro:IPR009007), Peptidase aspartic (InterPro:IPR021109), Peptidase A1 (Inte…
FvH4_2g34300	3.65642	0.734276	0.932589	0.200819	0.255056	'27.3.99'	'RNA.regulation of transcription.unclassified'	'(at1g45207 : 469.0) Remorin family protein; FUNCTIONS IN: molecular_function unknown; INVOLVED IN: biological_process unknown; LOCATED IN: plasma membrane; CONTAINS InterPro DOMAIN/s: Remorin, C-terminal (InterPro:IPR005516); BEST Arabidopsis thaliana protein match is: Remorin family protein (TAIR:AT4G36970.1); Has 35333 Blast hits to 34131 proteins in 2444 species: Archae - 798; Bacteria - 2242…
FvH4_3g28430	10.0472	1.79163	2.31812	0.178321	0.230723	'27.3.99'	'RNA.regulation of transcription.unclassified'	'(at3g51950 : 367.0) Zinc finger (CCCH-type) family protein / RNA recognition motif (RRM)-containing protein; FUNCTIONS IN: RNA binding, nucleotide binding, zinc ion binding, nucleic acid binding; INVOLVED IN: biological_process unknown; LOCATED IN: cellular_component unknown; EXPRESSED IN: 23 plant structures; EXPRESSED DURING: 13 growth stages; CONTAINS InterPro DOMAIN/s: Zinc finger, CCCH-type…
FvH4_3g38500	2.17279	0.883175	0.956167	0.40647	0.440064	'27.3.99'	'RNA.regulation of transcription.unclassified'	'(at5g58760 : 736.0) Encodes a DDB1a interacting protein DDB2 required for UV-B tolerance and genomic integrity.; damaged DNA binding 2 (DDB2); FUNCTIONS IN: nucleotide binding, zinc ion binding, nucleic acid binding; INVOLVED IN: DNA repair, response to UV-B; LOCATED IN: nucleus, CUL4 RING ubiquitin ligase complex; EXPRESSED IN: 23 plant structures; EXPRESSED DURING: 11 growth stages; CONTAINS I…
FvH4_6g34050	2.67066	0.442989	0.550188	0.165873	0.206012	'27.3.99'	'RNA.regulation of transcription.unclassified'	'(at5g26600 : 426.0) Pyridoxal phosphate (PLP)-dependent transferases superfamily protein; FUNCTIONS IN: pyridoxal phosphate binding, catalytic activity; INVOLVED IN: metabolic process; LOCATED IN: chloroplast; EXPRESSED IN: 22 plant structures; EXPRESSED DURING: 13 growth stages; CONTAINS InterPro DOMAIN/s: Pyridoxal phosphate-dependent transferase, major domain (InterPro:IPR015424), Aminotransf…
FvH4_7g03340	10.9461	0.747983	1.11115	0.0683331	0.10151	'27.3.99'	'RNA.regulation of transcription.unclassified'	'(at5g07030 : 546.0) Eukaryotic aspartyl protease family protein; FUNCTIONS IN: aspartic-type endopeptidase activity; INVOLVED IN: proteolysis; LOCATED IN: cell wall, plant-type cell wall; EXPRESSED IN: 23 plant structures; EXPRESSED DURING: 13 growth stages; CONTAINS InterPro DOMAIN/s: Peptidase aspartic, catalytic (InterPro:IPR009007), Peptidase aspartic (InterPro:IPR021109), Peptidase A1 (Inte…
FvH4_7g17600	2.35693	1.02924	0.894874	0.436687	0.379678	'27.4'	'RNA.RNA binding'	'(at2g46780 : 272.0) RNA-binding (RRM/RBD/RNP motifs) family protein; FUNCTIONS IN: RNA binding, nucleotide binding, nucleic acid binding; INVOLVED IN: biological_process unknown; LOCATED IN: cellular_component unknown; EXPRESSED IN: 22 plant structures; EXPRESSED DURING: 13 growth stages; CONTAINS InterPro DOMAIN/s: RNA recognition motif, RNP-1 (InterPro:IPR000504), Nucleotide-binding, alpha-bet…
FvH4_3g35330	190.635	73.4956	70.7386	0.38553	0.371068	'28.1.3.2.1'	'DNA.synthesis/chromatin structure.histone.core.H2A'	'(q1s053|h2a3_medtr : 169.0) Probable histone H2A.3 - Medicago truncatula (Barrel medic) & (at5g02560 : 159.0) Encodes HTA12, a histone H2A protein.; histone H2A 12 (HTA12); FUNCTIONS IN: DNA binding; INVOLVED IN: nucleosome assembly; LOCATED IN: nucleus, nucleosome; EXPRESSED IN: 22 plant structures; EXPRESSED DURING: 13 growth stages; CONTAINS InterPro DOMAIN/s: Histone H2A (InterPro:IPR002119)…
FvH4_6g04950	55.5391	21.3405	19.4762	0.384243	0.350676	'28.1.3.2.1'	'DNA.synthesis/chromatin structure.histone.core.H2A'	'(at1g54690 : 220.0) Encodes HTA3, a histone H2A protein. H2AX is a meiosis-specific isoform of histone H2A. Upon DSB formation, rapid accumulation of phosphorylated H2AX (&#947;-H2AX) occurs around the break site. _x0001_H2AX foci accumulate in early G2. Immunolocalization studies in spread preparations of wild-type meiocytes at G2/early leptotene revealed the accumulation of numerous rather dif…
FvH4_7g20780	83.5934	22.7236	24.8712	0.271834	0.297526	'28.1.3.2.4'	'DNA.synthesis/chromatin structure.histone.core.H4'	'(at5g59970 : 162.0) Histone superfamily protein; FUNCTIONS IN: DNA binding; INVOLVED IN: nucleosome assembly; LOCATED IN: vacuole; CONTAINS InterPro DOMAIN/s: Histone H4, conserved site (InterPro:IPR019809), Histone-fold (InterPro:IPR009072), Histone core (InterPro:IPR007125), Histone H4 (InterPro:IPR001951); BEST Arabidopsis thaliana protein match is: Histone superfamily protein (TAIR:AT5G59690…
FvH4_1g01490	15.8011	6.5015	6.89823	0.411458	0.436566	'28.1'	'DNA.synthesis/chromatin structure'	'(at2g07690 : 1125.0) Member of the minichromosome maintenance complex, involved in DNA replication initiation. Abundant in proliferating and endocycling tissues. Localized in the nucleus during G1, S and G2 phases of the cell cycle, and are released into the cytoplasmic compartment during mitosis. Binds chromatin.; MINICHROMOSOME MAINTENANCE 5 (MCM5); FUNCTIONS IN: DNA-dependent ATPase activity,…
FvH4_1g07150	4.97535	13.3042	11.4257	2.67403	2.29647	'28.1'	'DNA.synthesis/chromatin structure'	'(at5g56780 : 281.0) effector of transcription2 (ET2); BEST Arabidopsis thaliana protein match is: unknown protein (TAIR:AT4G26170.1); Has 86 Blast hits to 52 proteins in 16 species: Archae - 0; Bacteria - 0; Metazoa - 0; Fungi - 0; Plants - 86; Viruses - 0; Other Eukaryotes - 0 (source: NCBI BLink). & (reliability: 562.0) & (original description: transcript offset:88 AED:0.38 eAED:0.38 QI:88|0.5…
FvH4_2g09990	9.86484	4.33904	4.66937	0.439849	0.473335	'28.1'	'DNA.synthesis/chromatin structure'	'(at2g16440 : 1113.0) MINICHROMOSOME MAINTENANCE 4 (MCM4); FUNCTIONS IN: nucleoside-triphosphatase activity, DNA-dependent ATPase activity, DNA binding, nucleotide binding, ATP binding; INVOLVED IN: cell proliferation, DNA-dependent DNA replication initiation, DNA unwinding involved in replication; LOCATED IN: nuclear chromatin; EXPRESSED IN: 24 plant structures; EXPRESSED DURING: 16 growth stage…
FvH4_2g24230	29.203	11.9763	12.7817	0.410105	0.437687	'28.1'	'DNA.synthesis/chromatin structure'	'(at2g48030 : 480.0) DNAse I-like superfamily protein; FUNCTIONS IN: hydrolase activity; LOCATED IN: mitochondrion; EXPRESSED IN: 22 plant structures; EXPRESSED DURING: 13 growth stages; CONTAINS InterPro DOMAIN/s: Endonuclease/exonuclease/phosphatase (InterPro:IPR005135); BEST Arabidopsis thaliana protein match is: DNAse I-like superfamily protein (TAIR:AT3G21530.1); Has 404 Blast hits to 404 pr…
FvH4_3g05860	9.49988	3.33388	2.462	0.350939	0.259161	'28.1'	'DNA.synthesis/chromatin structure'	'(at5g46280 : 1023.0) MINICHROMOSOME MAINTENANCE 3 (MCM3); FUNCTIONS IN: nucleoside-triphosphatase activity, DNA-dependent ATPase activity, DNA binding, nucleotide binding, ATP binding; INVOLVED IN: cell proliferation, DNA-dependent DNA replication initiation, DNA unwinding involved in replication; LOCATED IN: nuclear chromatin; EXPRESSED IN: 23 plant structures; EXPRESSED DURING: 16 growth stage…
FvH4_3g06460	1.59876	0.198905	0.12096	0.124412	0.0756586	'28.1'	'DNA.synthesis/chromatin structure'	'(at1g29630 : 502.0) 5'-3' exonuclease family protein; FUNCTIONS IN: DNA binding, catalytic activity, nuclease activity; INVOLVED IN: DNA repair; EXPRESSED IN: 10 plant structures; EXPRESSED DURING: 4 anthesis, F mature embryo stage, petal differentiation and expansion stage, E expanded cotyledon stage, D bilateral stage; CONTAINS InterPro DOMAIN/s: DNA repair protein (XPGC)/yeast Rad (InterPro:I…
FvH4_4g22180	5.82496	2.305	2.56895	0.395711	0.441025	'28.1'	'DNA.synthesis/chromatin structure'	'(at1g44900 : 1270.0) Encodes MCM2 (MINICHROMOSOME MAINTENANCE 2), a protein essential to embryo development. Overexpression results in altered root meristem function.; MINICHROMOSOME MAINTENANCE 2 (MCM2); FUNCTIONS IN: DNA-dependent ATPase activity, DNA binding, ATP binding; INVOLVED IN: in 7 processes; LOCATED IN: nuclear chromatin; EXPRESSED IN: 22 plant structures; EXPRESSED DURING: 12 growth…
FvH4_4g24380	3.44005	1.18945	1.51422	0.345765	0.440176	'28.1'	'DNA.synthesis/chromatin structure'	'(at1g67630 : 698.0) DNA polymerase alpha 2 (POLA2); FUNCTIONS IN: DNA binding, DNA-directed DNA polymerase activity; INVOLVED IN: DNA replication; LOCATED IN: mitochondrion; EXPRESSED IN: 21 plant structures; EXPRESSED DURING: 13 growth stages; CONTAINS InterPro DOMAIN/s: DNA polymerase alpha, subunit B N-terminal (InterPro:IPR013627), DNA polymerase alpha, subunit B (InterPro:IPR016722), DNA po…
FvH4_5g07080	4.24239	1.59544	1.35979	0.376072	0.320524	'28.1'	'DNA.synthesis/chromatin structure'	'(at3g48425 : 569.0) DNAse I-like superfamily protein; FUNCTIONS IN: hydrolase activity, nuclease activity; INVOLVED IN: DNA repair; LOCATED IN: chloroplast; EXPRESSED IN: 22 plant structures; EXPRESSED DURING: 9 growth stages; CONTAINS InterPro DOMAIN/s: Endonuclease/exonuclease/phosphatase (InterPro:IPR005135), Exodeoxyribonuclease III xth (InterPro:IPR004808); BEST Arabidopsis thaliana protein…
FvH4_5g21000	0.44741	0.906593	1.02832	2.02631	2.29839	'28.1'	'DNA.synthesis/chromatin structure'	'(at5g46920 : 1112.0) Intron maturase, type II family protein; FUNCTIONS IN: RNA binding, RNA-directed DNA polymerase activity; INVOLVED IN: RNA-dependent DNA replication, RNA splicing; EXPRESSED IN: 22 plant structures; EXPRESSED DURING: 13 growth stages; CONTAINS InterPro DOMAIN/s: Intron maturase, type II (InterPro:IPR000442), RNA-directed DNA polymerase (reverse transcriptase) (InterPro:IPR00…
FvH4_5g39230	6.58392	2.47293	2.7025	0.375602	0.41047	'28.1'	'DNA.synthesis/chromatin structure'	'(at4g02060 : 1176.0) Member of the minichromosome maintenance complex, involved in DNA replication initiation. Abundant in proliferating and endocycling tissues. Localized in the nucleus during G1, S and G2 phases of the cell cycle, and are released into the cytoplasmic compartment during mitosis. Binds chromatin.; PROLIFERA (PRL); CONTAINS InterPro DOMAIN/s: Nucleic acid-binding, OB-fold-like (…
FvH4_2g36940	15.5891	6.25369	7.65714	0.401157	0.491185	'28.2'	'DNA.repair'	'(at2g24490 : 205.0) Encodes a component of Replication Protein A. Component of transcriptional gene silencing which does not affect endogenous small RNA accumulation nor DNA methylation. Localized in the nucleus. Involved in DNA repair. Interacts physically with ROS1.; replicon protein A2 (RPA2); CONTAINS InterPro DOMAIN/s: Winged helix-turn-helix transcription repressor DNA-binding (InterPro:IP…
FvH4_7g00720	152.753	15.6008	16.2275	0.102131	0.106234	'28.2'	'DNA.repair'	'(at3g12610 : 460.0) Plays role in DNA-damage repair/toleration. Partially complements RecA- phenotypes.; DNA-DAMAGE REPAIR/TOLERATION 100 (DRT100); CONTAINS InterPro DOMAIN/s: Leucine-rich repeat-containing N-terminal domain, type 2 (InterPro:IPR013210), Leucine-rich repeat (InterPro:IPR001611); BEST Arabidopsis thaliana protein match is: Leucine-rich repeat (LRR) family protein (TAIR:AT3G20820.…
FvH4_7g00720	152.753	15.6008	16.2275	0.102131	0.106234	'28.2'	'DNA.repair'	'(at3g12610 : 460.0) Plays role in DNA-damage repair/toleration. Partially complements RecA- phenotypes.; DNA-DAMAGE REPAIR/TOLERATION 100 (DRT100); CONTAINS InterPro DOMAIN/s: Leucine-rich repeat-containing N-terminal domain, type 2 (InterPro:IPR013210), Leucine-rich repeat (InterPro:IPR001611); BEST Arabidopsis thaliana protein match is: Leucine-rich repeat (LRR) family protein (TAIR:AT3G20820.…
FvH4_7g25090	39.6203	17.7495	19.0517	0.447991	0.480857	'29.2.1.2.1.4'	'protein.synthesis.ribosomal protein.eukaryotic.40S subunit.S4'	'(p46300|rs4_soltu : 442.0) 40S ribosomal protein S4 - Solanum tuberosum (Potato) & (at5g58420 : 441.0) Ribosomal protein S4 (RPS4A) family protein; FUNCTIONS IN: structural constituent of ribosome; INVOLVED IN: translation; LOCATED IN: cytosolic small ribosomal subunit, cytosolic ribosome, nucleolus, membrane; EXPRESSED IN: 25 plant structures; EXPRESSED DURING: 13 growth stages; CONTAINS InterP…
FvH4_7g26240	3.82652	19.628	18.7696	5.12947	4.90514	'29.2.1.2.2.10'	'protein.synthesis.ribosomal protein.eukaryotic.60S subunit.L10'	'(p93847|rl10_solme : 412.0) 60S ribosomal protein L10 (EQM) - Solanum melongena (Eggplant) (Aubergine) & (at1g26910 : 408.0) Ribosomal protein L16p/L10e family protein; FUNCTIONS IN: structural constituent of ribosome; INVOLVED IN: response to UV-B, developmental process, translation; LOCATED IN: ribosome, membrane, chloroplast envelope; EXPRESSED IN: 25 plant structures; EXPRESSED DURING: 15 gr…
FvH4_6g36930	2.70354	0.329733	0.235467	0.121963	0.0870958	'29.2.1.2.2.34'	'protein.synthesis.ribosomal protein.eukaryotic.60S subunit.L34'	'(at3g20260 : 392.0) FUNCTIONS IN: structural constituent of ribosome; INVOLVED IN: translation; LOCATED IN: ribosome, intracellular; EXPRESSED IN: 16 plant structures; EXPRESSED DURING: 7 growth stages; CONTAINS InterPro DOMAIN/s: Ribosomal protein L34e (InterPro:IPR008195), Protein of unknown function DUF1666 (InterPro:IPR012870); BEST Arabidopsis thaliana protein match is: Protein of unknown f…
FvH4_2g18440	13.1763	0.144718	0.0195262	0.0109832	0.00148192	'29.3.1'	'protein.targeting.nucleus'	'(at3g07250 : 120.0) nuclear transport factor 2 (NTF2) family protein / RNA recognition motif (RRM)-containing protein; FUNCTIONS IN: RNA binding, nucleotide binding, nucleic acid binding; INVOLVED IN: transport, nucleocytoplasmic transport; LOCATED IN: intracellular; EXPRESSED IN: flower, leaf; EXPRESSED DURING: petal differentiation and expansion stage; CONTAINS InterPro DOMAIN/s: Nuclear trans…
FvH4_4g33460	11.0349	4.17198	4.05581	0.378072	0.367545	'29.3.4.99'	'protein.targeting.secretory pathway.unspecified'	'(at1g14820 : 311.0) Sec14p-like phosphatidylinositol transfer family protein; CONTAINS InterPro DOMAIN/s: Cellular retinaldehyde-binding/triple function, C-terminal (InterPro:IPR001251), Phosphatidylinositol transfer protein-like, N-terminal (InterPro:IPR011074); BEST Arabidopsis thaliana protein match is: Sec14p-like phosphatidylinositol transfer family protein (TAIR:AT1G01630.1); Has 35333 Bla…
FvH4_2g03950	6.36913	2.17028	2.39946	0.340749	0.376733	'29.3.5'	'protein.targeting.peroxisomes'	'(at4g33905 : 269.0) Peroxisomal membrane 22 kDa (Mpv17/PMP22) family protein; INVOLVED IN: biological_process unknown; LOCATED IN: integral to membrane, peroxisomal membrane; EXPRESSED IN: 21 plant structures; EXPRESSED DURING: 10 growth stages; CONTAINS InterPro DOMAIN/s: Mpv17/PMP22 (InterPro:IPR007248); BEST Arabidopsis thaliana protein match is: Peroxisomal membrane 22 kDa (Mpv17/PMP22) fami…
FvH4_2g01230	2.54865	0.466993	0.460014	0.183232	0.180493	'29.4.1.56'	'protein.postranslational modification.kinase.receptor like cytoplasmatic kinase VI'	'(at2g16750 : 509.0) Protein kinase protein with adenine nucleotide alpha hydrolases-like domain; FUNCTIONS IN: protein serine/threonine kinase activity, protein kinase activity, kinase activity, ATP binding; INVOLVED IN: protein amino acid phosphorylation; LOCATED IN: endomembrane system; EXPRESSED IN: 18 plant structures; EXPRESSED DURING: 11 growth stages; CONTAINS InterPro DOMAIN/s: Protein k…
FvH4_3g45820	0.535055	1.2721	1.31915	2.37751	2.46544	'29.4.1.57'	'protein.postranslational modification.kinase.receptor like cytoplasmatic kinase VII'	'(at5g56460 : 597.0) Protein kinase superfamily protein; FUNCTIONS IN: protein serine/threonine kinase activity, protein kinase activity, kinase activity, ATP binding; INVOLVED IN: protein amino acid phosphorylation, N-terminal protein myristoylation; LOCATED IN: plasma membrane; EXPRESSED IN: 21 plant structures; EXPRESSED DURING: 12 growth stages; CONTAINS InterPro DOMAIN/s: Protein kinase, ATP…
FvH4_2g06910	8.34047	21.8282	20.7747	2.61715	2.49083	'29.4.1'	'protein.postranslational modification.kinase'	'(at4g33950 : 623.0) Encodes calcium-independent ABA-activated protein kinase, a member of SNF1-related protein kinases (SnRK2) whose activity is activated by ionic (salt) and non-ionic (mannitol) osmotic stress. Mutations disrupted ABA induction of stomatal closure as well as ABA inhibition of light-induced stomatal opening. However, regulation of stomatal opening/closing by light or CO(2) is no…
FvH4_4g15470	1.64583	4.49646	4.55088	2.73203	2.76509	'29.4.1'	'protein.postranslational modification.kinase'	'(at3g04910 : 724.0) Serine/threonine protein kinase, whose transcription is regulated by circadian rhythm.; with no lysine (K) kinase 1 (WNK1); FUNCTIONS IN: protein serine/threonine kinase activity, protein kinase activity, kinase activity; INVOLVED IN: protein amino acid phosphorylation, circadian rhythm; LOCATED IN: membrane; EXPRESSED IN: 22 plant structures; EXPRESSED DURING: 13 growth stag…
FvH4_4g17190	34.0221	11.7253	13.091	0.344637	0.384779	'29.4.1'	'protein.postranslational modification.kinase'	'(at1g54610 : 684.0) Protein kinase superfamily protein; FUNCTIONS IN: protein serine/threonine kinase activity, protein kinase activity, kinase activity, ATP binding; INVOLVED IN: protein amino acid phosphorylation; LOCATED IN: plasma membrane; EXPRESSED IN: 23 plant structures; EXPRESSED DURING: 13 growth stages; CONTAINS InterPro DOMAIN/s: Protein kinase, ATP binding site (InterPro:IPR017441),…
FvH4_2g06910	8.34047	21.8282	20.7747	2.61715	2.49083	'29.4.1'	'protein.postranslational modification.kinase'	'(at4g33950 : 623.0) Encodes calcium-independent ABA-activated protein kinase, a member of SNF1-related protein kinases (SnRK2) whose activity is activated by ionic (salt) and non-ionic (mannitol) osmotic stress. Mutations disrupted ABA induction of stomatal closure as well as ABA inhibition of light-induced stomatal opening. However, regulation of stomatal opening/closing by light or CO(2) is no…
FvH4_4g17190	34.0221	11.7253	13.091	0.344637	0.384779	'29.4.1'	'protein.postranslational modification.kinase'	'(at1g54610 : 684.0) Protein kinase superfamily protein; FUNCTIONS IN: protein serine/threonine kinase activity, protein kinase activity, kinase activity, ATP binding; INVOLVED IN: protein amino acid phosphorylation; LOCATED IN: plasma membrane; EXPRESSED IN: 23 plant structures; EXPRESSED DURING: 13 growth stages; CONTAINS InterPro DOMAIN/s: Protein kinase, ATP binding site (InterPro:IPR017441),…
FvH4_5g36740	0.722918	4.53751	3.79607	6.27665	5.25104	'29.4'	'protein.postranslational modification'	'(q84tc6|sapk2_orysa : 333.0) Serine/threonine-protein kinase SAPK2 (EC 2.7.11.1) (Osmotic stress/abscisic acid-activated protein kinase 2) - Oryza sativa (Rice) & (at1g78290 : 307.0) Protein kinase superfamily protein; FUNCTIONS IN: protein serine/threonine kinase activity, protein kinase activity, kinase activity, ATP binding; INVOLVED IN: response to karrikin; LOCATED IN: nucleus, cytoplasm; E…
FvH4_6g03300	2.06535	0.656552	0.433917	0.317888	0.210093	'29.4'	'protein.postranslational modification'	'(at1g54510 : 568.0) Encodes AtNEK1, a member of the NIMA-related serine/threonine kinases (Neks) that have been linked to cell-cycle regulation in fungi and mammals. Plant Neks might be involved in plant development processes.; NIMA-related serine/threonine kinase 1 (NEK1); FUNCTIONS IN: protein serine/threonine kinase activity, protein kinase activity, kinase activity, ATP binding; INVOLVED IN:…
FvH4_1g01070	171.514	49.901	45.3675	0.290945	0.264513	'29.4'	'protein.postranslational modification'	'(at4g30960 : 606.0) Encodes CBL-interacting protein kinase 6 (CIPK6). Required for development and salt tolerance.; SOS3-interacting protein 3 (SIP3); FUNCTIONS IN: protein serine/threonine kinase activity, protein kinase activity, kinase activity, ATP binding; INVOLVED IN: in 6 processes; LOCATED IN: cellular_component unknown; EXPRESSED IN: 22 plant structures; EXPRESSED DURING: 13 growth stag…
FvH4_1g19690	21.2248	9.46446	8.43498	0.445915	0.397412	'29.4'	'protein.postranslational modification'	'(at5g10480 : 281.0) Protein tyrosine phosphatase-like involved in cell division and differentiation. Interacts with CDKA;1 only in its phosphorylated form, preventing dephosphorylation. Overexpression slowed down cell division in suspension cell cultures at the G2-to-M transition and early mitosis and inhibited Arabidopsis seedling growth. Localized in the cytoplasm of dividing cells but moved i…
FvH4_2g30110	3.35995	0.857331	1.04374	0.255162	0.310642	'29.4'	'protein.postranslational modification'	'(at5g25510 : 778.0) Protein phosphatase 2A regulatory B subunit family protein; FUNCTIONS IN: protein phosphatase type 2A regulator activity; INVOLVED IN: signal transduction; LOCATED IN: chloroplast, protein phosphatase type 2A complex; EXPRESSED IN: 24 plant structures; EXPRESSED DURING: 15 growth stages; CONTAINS InterPro DOMAIN/s: Protein phosphatase 2A, regulatory B subunit, B56 (InterPro:I…
FvH4_3g02460	5.53232	2.74093	2.46079	0.495439	0.444802	'29.4'	'protein.postranslational modification'	'(at1g61850 : 1486.0) Encodes a non-specific lipase that hydrolyzes phospholipids as well as galactolipids, at both sn-1 and sn-2 positions. Involved in basal jasmonic acid biosynthesis by releasing the precursor fatty acid from membrane lipids. Mutant plants were impacted in resistance to fungus B. cinerea.; phospholipases;galactolipases; CONTAINS InterPro DOMAIN/s: Acyl transferase/acyl hydrola…
FvH4_3g09660	76.914	9.7086	11.5594	0.126227	0.150289	'29.4'	'protein.postranslational modification'	'(at2g34650 : 538.0) Encodes a protein serine/threonine kinase that may act as a positive regulator of cellular auxin efflux, as a a binary switch for PIN polarity, and as a negative regulator of auxin signaling. Recessive mutants exhibit similar phenotypes as pin-formed mutants in flowers and inflorescence but distinct phenotypes in cotyledons and leaves. Expressed in the vascular tissue proxima…
FvH4_3g24290	66.7315	141.528	137.11	2.12085	2.05465	'29.4'	'protein.postranslational modification'	'(at3g44610 : 385.0) Protein kinase superfamily protein; FUNCTIONS IN: kinase activity; INVOLVED IN: protein amino acid phosphorylation; LOCATED IN: chloroplast; EXPRESSED IN: 22 plant structures; EXPRESSED DURING: 13 growth stages; CONTAINS InterPro DOMAIN/s: Protein kinase, catalytic domain (InterPro:IPR000719), Serine/threonine-protein kinase domain (InterPro:IPR002290), Serine/threonine-prote…
FvH4_5g05170	59.2476	125.363	129.359	2.11591	2.18336	'29.4'	'protein.postranslational modification'	'(at5g50000 : 640.0) Protein kinase superfamily protein; FUNCTIONS IN: protein serine/threonine/tyrosine kinase activity, kinase activity; INVOLVED IN: protein amino acid phosphorylation; LOCATED IN: plasma membrane; EXPRESSED IN: 24 plant structures; EXPRESSED DURING: 13 growth stages; CONTAINS InterPro DOMAIN/s: Protein kinase, catalytic domain (InterPro:IPR000719), Serine-threonine/tyrosine-pr…
FvH4_5g36740	0.722918	4.53751	3.79607	6.27665	5.25104	'29.4'	'protein.postranslational modification'	'(q84tc6|sapk2_orysa : 333.0) Serine/threonine-protein kinase SAPK2 (EC 2.7.11.1) (Osmotic stress/abscisic acid-activated protein kinase 2) - Oryza sativa (Rice) & (at1g78290 : 307.0) Protein kinase superfamily protein; FUNCTIONS IN: protein serine/threonine kinase activity, protein kinase activity, kinase activity, ATP binding; INVOLVED IN: response to karrikin; LOCATED IN: nucleus, cytoplasm; E…
FvH4_6g03300	2.06535	0.656552	0.433917	0.317888	0.210093	'29.4'	'protein.postranslational modification'	'(at1g54510 : 568.0) Encodes AtNEK1, a member of the NIMA-related serine/threonine kinases (Neks) that have been linked to cell-cycle regulation in fungi and mammals. Plant Neks might be involved in plant development processes.; NIMA-related serine/threonine kinase 1 (NEK1); FUNCTIONS IN: protein serine/threonine kinase activity, protein kinase activity, kinase activity, ATP binding; INVOLVED IN:…
FvH4_6g15560	10.9541	3.7772	3.65294	0.344821	0.333477	'29.4'	'protein.postranslational modification'	'(at3g53380 : 541.0) Concanavalin A-like lectin protein kinase family protein; FUNCTIONS IN: carbohydrate binding, kinase activity; INVOLVED IN: protein amino acid phosphorylation; LOCATED IN: plasma membrane; EXPRESSED IN: 11 plant structures; EXPRESSED DURING: 6 growth stages; CONTAINS InterPro DOMAIN/s: Legume lectin, beta chain (InterPro:IPR001220), Protein kinase, ATP binding site (InterPro:…
FvH4_6g44310	8.00407	17.1269	16.4565	2.13977	2.05601	'29.4'	'protein.postranslational modification'	'(at2g19130 : 872.0) S-locus lectin protein kinase family protein; FUNCTIONS IN: protein serine/threonine kinase activity, sugar binding, protein kinase activity, ATP binding; INVOLVED IN: protein amino acid phosphorylation, recognition of pollen; LOCATED IN: endomembrane system; EXPRESSED IN: 19 plant structures; EXPRESSED DURING: 13 growth stages; CONTAINS InterPro DOMAIN/s: Curculin-like (mann…
FvH4_6g47810	2.25888	0.569005	0.774437	0.251897	0.342841	'29.4'	'protein.postranslational modification'	'(at5g39420 : 598.0) CDC2C (cdc2cAt); FUNCTIONS IN: protein serine/threonine kinase activity, protein kinase activity, kinase activity, ATP binding; INVOLVED IN: protein amino acid phosphorylation, N-terminal protein myristoylation; EXPRESSED IN: 9 plant structures; EXPRESSED DURING: L mature pollen stage, M germinated pollen stage, 4 anthesis, C globular stage, petal differentiation and expansio…
FvH4_7g17850	299.279	67.7733	76.7611	0.226456	0.256487	'29.4'	'protein.postranslational modification'	'(at3g61960 : 620.0) Protein kinase superfamily protein; FUNCTIONS IN: protein serine/threonine kinase activity, protein kinase activity, kinase activity, ATP binding; INVOLVED IN: protein amino acid phosphorylation; LOCATED IN: cellular_component unknown; EXPRESSED IN: 23 plant structures; EXPRESSED DURING: 12 growth stages; CONTAINS InterPro DOMAIN/s: Protein kinase, ATP binding site (InterPro:…
FvH4_1g08840	496.375	148.598	147.634	0.299367	0.297424	'29.5.1'	'protein.degradation.subtilases'	'(at2g05920 : 1058.0) Subtilase family protein; FUNCTIONS IN: identical protein binding, serine-type endopeptidase activity; INVOLVED IN: proteolysis, negative regulation of catalytic activity; LOCATED IN: cell wall, plant-type cell wall; EXPRESSED IN: 22 plant structures; EXPRESSED DURING: 13 growth stages; CONTAINS InterPro DOMAIN/s: Protease-associated PA (InterPro:IPR003137), Proteinase inhib…
FvH4_1g17150	12.3682	2.25381	1.96948	0.182227	0.159238	'29.5.1'	'protein.degradation.subtilases'	'(at5g67360 : 1023.0) Encodes a subtilisin-like serine protease essential for mucilage release from seed coats.; ARA12; FUNCTIONS IN: serine-type endopeptidase activity; INVOLVED IN: proteolysis, seed coat development, mucilage metabolic process involved seed coat development, mucilage extrusion from seed coat; LOCATED IN: extracellular region, apoplast, cell wall, plant-type cell wall; EXPRESSED…
FvH4_2g01410	183.551	42.6635	51.3883	0.232434	0.279968	'29.5.1'	'protein.degradation.subtilases'	'(at4g34980 : 1092.0) Serine protease similar to subtilisin.; subtilisin-like serine protease 2 (SLP2); FUNCTIONS IN: serine-type peptidase activity; INVOLVED IN: plant-type cell wall modification, proteolysis; LOCATED IN: middle lamella-containing extracellular matrix, membrane; EXPRESSED IN: 24 plant structures; EXPRESSED DURING: 15 growth stages; CONTAINS InterPro DOMAIN/s: Protease-associated…
FvH4_2g34230	9.93122	2.00256	3.09369	0.201643	0.311511	'29.5.1'	'protein.degradation.subtilases'	'(at5g67090 : 610.0) Subtilisin-like serine endopeptidase family protein; FUNCTIONS IN: identical protein binding, serine-type endopeptidase activity; INVOLVED IN: proteolysis, negative regulation of catalytic activity; LOCATED IN: endomembrane system; EXPRESSED IN: 9 plant structures; EXPRESSED DURING: 4 anthesis, petal differentiation and expansion stage, D bilateral stage; CONTAINS InterPro DO…
FvH4_4g07370	26.4313	5.58712	5.65005	0.211383	0.213764	'29.5.1'	'protein.degradation.subtilases'	'(at2g19170 : 1330.0) Encodes a novel subtilisin-like serine protease.; subtilisin-like serine protease 3 (SLP3); FUNCTIONS IN: serine-type peptidase activity; INVOLVED IN: proteolysis, negative regulation of catalytic activity; LOCATED IN: middle lamella-containing extracellular matrix; EXPRESSED IN: 22 plant structures; EXPRESSED DURING: 13 growth stages; CONTAINS InterPro DOMAIN/s: Protease-as…
FvH4_7g18050	309.26	858.487	792.86	2.77594	2.56373	'29.5.1'	'protein.degradation.subtilases'	'(at3g46850 : 591.0) Subtilase family protein; FUNCTIONS IN: identical protein binding, serine-type endopeptidase activity; INVOLVED IN: proteolysis, negative regulation of catalytic activity; LOCATED IN: endomembrane system; CONTAINS InterPro DOMAIN/s: Protease-associated PA (InterPro:IPR003137), Peptidase S8/S53, subtilisin/kexin/sedolisin (InterPro:IPR000209), Peptidase S8/S53, subtilisin, act…
FvH4_7g28510	26.3511	7.57839	8.73775	0.287593	0.331589	'29.5.1'	'protein.degradation.subtilases'	'(at5g51750 : 990.0) subtilase 1.3 (SBT1.3); FUNCTIONS IN: identical protein binding, serine-type endopeptidase activity; INVOLVED IN: proteolysis, negative regulation of catalytic activity; LOCATED IN: apoplast; EXPRESSED IN: 26 plant structures; EXPRESSED DURING: 13 growth stages; CONTAINS InterPro DOMAIN/s: Protease-associated PA (InterPro:IPR003137), Proteinase inhibitor, propeptide (InterPro…
FvH4_1g18010	2.6675	0.651822	0.732435	0.244356	0.274577	'29.5.11.4.2'	'protein.degradation.ubiquitin.E3.RING'	'(at3g49810 : 569.0) ARM repeat superfamily protein; FUNCTIONS IN: ubiquitin-protein ligase activity, binding; INVOLVED IN: protein ubiquitination; LOCATED IN: ubiquitin ligase complex; EXPRESSED IN: 22 plant structures; EXPRESSED DURING: 13 growth stages; CONTAINS InterPro DOMAIN/s: U box domain (InterPro:IPR003613), Armadillo-like helical (InterPro:IPR011989), Armadillo-type fold (InterPro:IPR0…
FvH4_1g10140	100.969	279.502	237.994	2.7682	2.3571	'29.5.11.4.2'	'protein.degradation.ubiquitin.E3.RING'	'(at1g20823 : 196.0) RING/U-box superfamily protein; FUNCTIONS IN: zinc ion binding; INVOLVED IN: response to chitin; EXPRESSED IN: 22 plant structures; EXPRESSED DURING: 13 growth stages; CONTAINS InterPro DOMAIN/s: Zinc finger, RING-type (InterPro:IPR001841), Zinc finger, C3HC4 RING-type (InterPro:IPR018957); BEST Arabidopsis thaliana protein match is: RING/U-box superfamily protein (TAIR:AT1G7…
FvH4_1g18010	2.6675	0.651822	0.732435	0.244356	0.274577	'29.5.11.4.2'	'protein.degradation.ubiquitin.E3.RING'	'(at3g49810 : 569.0) ARM repeat superfamily protein; FUNCTIONS IN: ubiquitin-protein ligase activity, binding; INVOLVED IN: protein ubiquitination; LOCATED IN: ubiquitin ligase complex; EXPRESSED IN: 22 plant structures; EXPRESSED DURING: 13 growth stages; CONTAINS InterPro DOMAIN/s: U box domain (InterPro:IPR003613), Armadillo-like helical (InterPro:IPR011989), Armadillo-type fold (InterPro:IPR0…
FvH4_2g25940	1.70683	12.4853	14.2715	7.31488	8.36139	'29.5.11.4.2'	'protein.degradation.ubiquitin.E3.RING'	'(at3g62690 : 132.0) Encodes a RING-H2 zinc finger protein related to ATL2. The ATL gene family is represented by fifteen sequences that contain, in addition to the RING, a transmembrane domain which is located in most of them towards the N-terminal end.; AtL5 (ATL5); FUNCTIONS IN: zinc ion binding; INVOLVED IN: protein complex assembly; LOCATED IN: membrane; EXPRESSED IN: 6 plant structures; EXP…
FvH4_3g12790	13.5075	32.734	31.3443	2.42339	2.32051	'29.5.11.4.2'	'protein.degradation.ubiquitin.E3.RING'	'(at5g05280 : 112.0) RING/U-box superfamily protein; FUNCTIONS IN: zinc ion binding; CONTAINS InterPro DOMAIN/s: Zinc finger, RING-type (InterPro:IPR001841), Zinc finger, C3HC4 RING-type (InterPro:IPR018957); BEST Arabidopsis thaliana protein match is: RING/U-box superfamily protein (TAIR:AT3G10910.1); Has 1807 Blast hits to 1807 proteins in 277 species: Archae - 0; Bacteria - 0; Metazoa - 736; F…
FvH4_3g38470	19.527	47.8025	44.4408	2.44801	2.27586	'29.5.11.4.2'	'protein.degradation.ubiquitin.E3.RING'	'(at3g47160 : 372.0) RING/U-box superfamily protein; FUNCTIONS IN: zinc ion binding; EXPRESSED IN: 23 plant structures; EXPRESSED DURING: 13 growth stages; CONTAINS InterPro DOMAIN/s: Zinc finger, RING-type, conserved site (InterPro:IPR017907), Zinc finger, RING-type (InterPro:IPR001841); BEST Arabidopsis thaliana protein match is: RING/U-box superfamily protein (TAIR:AT5G58787.1). & (reliability…
FvH4_4g28940	0.216793	6.63259	7.4837	30.5942	34.5201	'29.5.11.4.2'	'protein.degradation.ubiquitin.E3.RING'	'(at1g68940 : 864.0) Armadillo/beta-catenin-like repeat family protein; FUNCTIONS IN: ubiquitin-protein ligase activity, binding; INVOLVED IN: protein ubiquitination; LOCATED IN: ubiquitin ligase complex; EXPRESSED IN: root; CONTAINS InterPro DOMAIN/s: U box domain (InterPro:IPR003613), Armadillo-like helical (InterPro:IPR011989), Armadillo (InterPro:IPR000225), Armadillo-type fold (InterPro:IPR0…
FvH4_4g34620	14.5272	0.496921	0.463829	0.0342062	0.0319283	'29.5.11.4.2'	'protein.degradation.ubiquitin.E3.RING'	'(at1g60190 : 556.0) ARM repeat superfamily protein; FUNCTIONS IN: ubiquitin-protein ligase activity, binding, zinc ion binding; INVOLVED IN: protein ubiquitination; LOCATED IN: ubiquitin ligase complex; EXPRESSED IN: 6 plant structures; EXPRESSED DURING: 4 anthesis, petal differentiation and expansion stage; CONTAINS InterPro DOMAIN/s: Zinc finger, RING-type (InterPro:IPR001841), U box domain (I…
FvH4_5g04630	1.18459	7.44634	8.96998	6.286	7.57222	'29.5.11.4.2'	'protein.degradation.ubiquitin.E3.RING'	'(at2g46494 : 181.0) RING/U-box superfamily protein; FUNCTIONS IN: zinc ion binding; LOCATED IN: endomembrane system; CONTAINS InterPro DOMAIN/s: Zinc finger, RING-type (InterPro:IPR001841), Zinc finger, C3HC4 RING-type (InterPro:IPR018957); BEST Arabidopsis thaliana protein match is: RING/U-box superfamily protein (TAIR:AT2G46495.1). & (reliability: 362.0) & (original description: transcript off…
FvH4_5g05140	13.4121	2.1906	2.17498	0.16333	0.162165	'29.5.11.4.2'	'protein.degradation.ubiquitin.E3.RING'	'(at1g60190 : 494.0) ARM repeat superfamily protein; FUNCTIONS IN: ubiquitin-protein ligase activity, binding, zinc ion binding; INVOLVED IN: protein ubiquitination; LOCATED IN: ubiquitin ligase complex; EXPRESSED IN: 6 plant structures; EXPRESSED DURING: 4 anthesis, petal differentiation and expansion stage; CONTAINS InterPro DOMAIN/s: Zinc finger, RING-type (InterPro:IPR001841), U box domain (I…
FvH4_5g16420	17.8299	38.4997	36.8242	2.15928	2.06531	'29.5.11.4.2'	'protein.degradation.ubiquitin.E3.RING'	'(at5g65200 : 483.0) Encodes a protein containing a U-box and an ARM domain. This protein has E3 ubiquitin ligase activity based on in vitro assays.; plant U-box 38 (PUB38); FUNCTIONS IN: ubiquitin-protein ligase activity; INVOLVED IN: protein ubiquitination; LOCATED IN: ubiquitin ligase complex; EXPRESSED IN: stem; CONTAINS InterPro DOMAIN/s: U box domain (InterPro:IPR003613), Armadillo-like hel…
FvH4_5g36230	3.85504	23.5318	17.9242	6.10416	4.64954	'29.5.11.4.2'	'protein.degradation.ubiquitin.E3.RING'	'(at1g35330 : 192.0) RING/U-box superfamily protein; FUNCTIONS IN: zinc ion binding; LOCATED IN: endomembrane system; EXPRESSED IN: root; CONTAINS InterPro DOMAIN/s: Zinc finger, RING-type (InterPro:IPR001841), Zinc finger, C3HC4 RING-type (InterPro:IPR018957); BEST Arabidopsis thaliana protein match is: RING/U-box superfamily protein (TAIR:AT4G09120.1); Has 10408 Blast hits to 10377 proteins in …
FvH4_6g45660	2.55385	0.858051	1.05792	0.335984	0.414247	'29.5.11.4.2'	'protein.degradation.ubiquitin.E3.RING'	'(at1g67180 : 132.0) zinc finger (C3HC4-type RING finger) family protein / BRCT domain-containing protein; FUNCTIONS IN: zinc ion binding; LOCATED IN: intracellular; EXPRESSED IN: 17 plant structures; EXPRESSED DURING: 10 growth stages; CONTAINS InterPro DOMAIN/s: Zinc finger, RING-type, conserved site (InterPro:IPR017907), Zinc finger, RING-type (InterPro:IPR001841), Zinc finger, C3HC4 RING-type…
FvH4_7g24750	1.74054	36.0592	29.579	20.7172	16.9942	'29.5.11.4.2'	'protein.degradation.ubiquitin.E3.RING'	'(at3g11110 : 100.0) RING/U-box superfamily protein; FUNCTIONS IN: zinc ion binding; EXPRESSED IN: stem, cotyledon, leaf whorl, leaf, stamen; EXPRESSED DURING: LP.06 six leaves visible, LP.04 four leaves visible, LP.10 ten leaves visible, petal differentiation and expansion stage, LP.08 eight leaves visible; CONTAINS InterPro DOMAIN/s: Zinc finger, RING-type (InterPro:IPR001841), Zinc finger, C3H…
FvH4_2g29100	38.9146	13.0358	12.748	0.334986	0.327589	'29.5.11.4.3.2'	'protein.degradation.ubiquitin.E3.SCF.FBOX'	'(at2g25490 : 775.0) Encodes an F-box protein involved in the ubiquitin/proteasome-dependent proteolysis of EIN3.; EIN3-binding F box protein 1 (EBF1); CONTAINS InterPro DOMAIN/s: F-box domain, cyclin-like (InterPro:IPR001810), F-box domain, Skp2-like (InterPro:IPR022364), Leucine-rich repeat, cysteine-containing subtype (InterPro:IPR006553); BEST Arabidopsis thaliana protein match is: EIN3-bindi…
FvH4_4g33490	4.92962	38.5131	35.9451	7.8126	7.29166	'29.5.11.4.3.2'	'protein.degradation.ubiquitin.E3.SCF.FBOX'	'(at1g68050 : 938.0) Encodes FKF1, a flavin-binding kelch repeat F box protein, is clock-controlled, regulates transition to flowering. Forms a complex with GI on the CO promoter to regulate CO expression.; \flavin-binding, kelch repeat, f box 1\" (FKF1); FUNCTIONS IN: ubiquitin-protein ligase activity, signal transducer activity; INVOLVED IN: response to blue light, positive regulation of flower…
FvH4_6g14500	1.11118	5.5684	5.53957	5.01125	4.98531	'29.5.11.4.3.2'	'protein.degradation.ubiquitin.E3.SCF.FBOX'	'(at2g39490 : 104.0) F-box family protein; FUNCTIONS IN: molecular_function unknown; INVOLVED IN: biological_process unknown; LOCATED IN: endomembrane system; CONTAINS InterPro DOMAIN/s: F-box domain, cyclin-like (InterPro:IPR001810), F-box domain, Skp2-like (InterPro:IPR022364); Has 107 Blast hits to 102 proteins in 10 species: Archae - 0; Bacteria - 0; Metazoa - 0; Fungi - 0; Plants - 107; Viru…
FvH4_6g30930	18.4123	97.5381	85.032	5.29744	4.61822	'29.5.11.4.3.2'	'protein.degradation.ubiquitin.E3.SCF.FBOX'	'(at1g15670 : 308.0) Galactose oxidase/kelch repeat superfamily protein; CONTAINS InterPro DOMAIN/s: Galactose oxidase/kelch, beta-propeller (InterPro:IPR011043), Kelch repeat type 1 (InterPro:IPR006652), Kelch related (InterPro:IPR013089), Kelch-type beta propeller (InterPro:IPR015915); BEST Arabidopsis thaliana protein match is: Galactose oxidase/kelch repeat superfamily protein (TAIR:AT1G80440…
FvH4_6g53620	8.28849	16.6178	20.2635	2.00493	2.44477	'29.5.11.4.3.2'	'protein.degradation.ubiquitin.E3.SCF.FBOX'	'(at5g07610 : 141.0) F-box family protein; CONTAINS InterPro DOMAIN/s: F-box domain, cyclin-like (InterPro:IPR001810), F-box domain, Skp2-like (InterPro:IPR022364), F-box associated interaction domain (InterPro:IPR017451); BEST Arabidopsis thaliana protein match is: F-box family protein (TAIR:AT5G49610.1); Has 1807 Blast hits to 1807 proteins in 277 species: Archae - 0; Bacteria - 0; Metazoa - 73…
FvH4_7g04760	323.56	39.179	44.3331	0.121087	0.137017	'29.5.11'	'protein.degradation.ubiquitin'	'(at3g11910 : 135.0) ubiquitin-specific protease 13 (UBP13); FUNCTIONS IN: ubiquitin-specific protease activity, ubiquitin thiolesterase activity; INVOLVED IN: ubiquitin-dependent protein catabolic process; LOCATED IN: cellular_component unknown; EXPRESSED IN: 25 plant structures; EXPRESSED DURING: 15 growth stages; CONTAINS InterPro DOMAIN/s: TRAF-like (InterPro:IPR008974), Peptidase C19, ubiqui…
FvH4_3g01150	10.0273	1.66959	1.77342	0.166504	0.176859	'29.5.11'	'protein.degradation.ubiquitin'	'(at4g22290 : 416.0) Ubiquitin-specific protease family C19-related protein; BEST Arabidopsis thaliana protein match is: Ubiquitin-specific protease family C19-related protein (TAIR:AT1G78880.1); Has 147 Blast hits to 147 proteins in 22 species: Archae - 0; Bacteria - 2; Metazoa - 5; Fungi - 0; Plants - 137; Viruses - 0; Other Eukaryotes - 3 (source: NCBI BLink). & (reliability: 832.0) & (origina…
FvH4_7g04760	323.56	39.179	44.3331	0.121087	0.137017	'29.5.11'	'protein.degradation.ubiquitin'	'(at3g11910 : 135.0) ubiquitin-specific protease 13 (UBP13); FUNCTIONS IN: ubiquitin-specific protease activity, ubiquitin thiolesterase activity; INVOLVED IN: ubiquitin-dependent protein catabolic process; LOCATED IN: cellular_component unknown; EXPRESSED IN: 25 plant structures; EXPRESSED DURING: 15 growth stages; CONTAINS InterPro DOMAIN/s: TRAF-like (InterPro:IPR008974), Peptidase C19, ubiqui…
FvH4_7g26290	37.4178	95.8493	88.7484	2.56159	2.37182	'29.5.2'	'protein.degradation.autophagy'	'(at2g40810 : 580.0) homolog of yeast autophagy 18C (ATG18C); CONTAINS InterPro DOMAIN/s: WD40 repeat-like-containing domain (InterPro:IPR011046), WD40 repeat (InterPro:IPR001680), WD40/YVTN repeat-like-containing domain (InterPro:IPR015943), WD40 repeat, subgroup (InterPro:IPR019781); BEST Arabidopsis thaliana protein match is: homolog of yeast autophagy 18 (ATG18) D (TAIR:AT3G56440.1); Has 3533…
FvH4_4g12780	3.67251	0.198755	0	0.0541197	0	'29.5.3'	'protein.degradation.cysteine protease'	'(q10993|cytb_helan : 101.0) Cysteine proteinase inhibitor B (Cystatin B) (SCB) - Helianthus annuus (Common sunflower) & (at2g31980 : 88.6) PHYTOCYSTATIN 2 (CYS2); FUNCTIONS IN: cysteine-type endopeptidase inhibitor activity; INVOLVED IN: biological_process unknown; LOCATED IN: endomembrane system; EXPRESSED IN: 18 plant structures; EXPRESSED DURING: 11 growth stages; CONTAINS InterPro DOMAIN/s: …
FvH4_5g12520	248.037	64.4345	65.5301	0.259777	0.264194	'29.5.4'	'protein.degradation.aspartate protease'	'(at3g18490 : 550.0) Eukaryotic aspartyl protease family protein; FUNCTIONS IN: aspartic-type endopeptidase activity; INVOLVED IN: proteolysis; EXPRESSED IN: 22 plant structures; EXPRESSED DURING: 14 growth stages; CONTAINS InterPro DOMAIN/s: Peptidase aspartic (InterPro:IPR021109), Peptidase aspartic, catalytic (InterPro:IPR009007), Peptidase A1 (InterPro:IPR001461), Peptidase aspartic, active s…
FvH4_5g12520	248.037	64.4345	65.5301	0.259777	0.264194	'29.5.4'	'protein.degradation.aspartate protease'	'(at3g18490 : 550.0) Eukaryotic aspartyl protease family protein; FUNCTIONS IN: aspartic-type endopeptidase activity; INVOLVED IN: proteolysis; EXPRESSED IN: 22 plant structures; EXPRESSED DURING: 14 growth stages; CONTAINS InterPro DOMAIN/s: Peptidase aspartic (InterPro:IPR021109), Peptidase aspartic, catalytic (InterPro:IPR009007), Peptidase A1 (InterPro:IPR001461), Peptidase aspartic, active s…
FvH4_6g05510	3.68241	0.115194	0.210882	0.0312822	0.0572673	'29.5.4'	'protein.degradation.aspartate protease'	'(p13917|7sb1_soybn : 348.0) Basic 7S globulin precursor (Bg) (SBg7S) [Contains: Basic 7S globulin high kDa subunit; Basic 7S globulin low kDa subunit] - Glycine max (Soybean) & (at1g03220 : 271.0) Eukaryotic aspartyl protease family protein; FUNCTIONS IN: aspartic-type endopeptidase activity; INVOLVED IN: response to salt stress; LOCATED IN: cell wall, plasma membrane, membrane, plant-type cell …
FvH4_6g28220	37.3931	6.19103	6.09417	0.165566	0.162976	'29.5.4'	'protein.degradation.aspartate protease'	'(at1g79720 : 561.0) Eukaryotic aspartyl protease family protein; FUNCTIONS IN: aspartic-type endopeptidase activity; INVOLVED IN: proteolysis; LOCATED IN: apoplast; EXPRESSED IN: 22 plant structures; EXPRESSED DURING: 13 growth stages; CONTAINS InterPro DOMAIN/s: Peptidase aspartic (InterPro:IPR021109), Peptidase aspartic, catalytic (InterPro:IPR009007), Peptidase A1 (InterPro:IPR001461), Peptid…
FvH4_7g22840	14.4058	135.043	141.324	9.37419	9.81021	'29.5.4'	'protein.degradation.aspartate protease'	'(at2g39710 : 577.0) Encodes a Cysteine-rich peptide (CRP) family protein; Eukaryotic aspartyl protease family protein; FUNCTIONS IN: aspartic-type endopeptidase activity; INVOLVED IN: proteolysis; EXPRESSED IN: 20 plant structures; EXPRESSED DURING: 10 growth stages; CONTAINS InterPro DOMAIN/s: Peptidase aspartic (InterPro:IPR021109), Peptidase aspartic, catalytic (InterPro:IPR009007), Peptidase…
FvH4_3g36420	28.1643	5.93153	5.83098	0.210604	0.207034	'29.5.5'	'protein.degradation.serine protease'	'(at2g29050 : 376.0) RHOMBOID-like 1 (RBL1); FUNCTIONS IN: serine-type endopeptidase activity; LOCATED IN: Golgi apparatus; EXPRESSED IN: 20 plant structures; EXPRESSED DURING: 11 growth stages; CONTAINS InterPro DOMAIN/s: Peptidase S54, rhomboid (InterPro:IPR002610); BEST Arabidopsis thaliana protein match is: RHOMBOID-like protein 4 (TAIR:AT3G53780.2); Has 5724 Blast hits to 5720 proteins in 16…
FvH4_6g13560	12.8635	6.27389	5.99006	0.487727	0.465662	'29.5.5'	'protein.degradation.serine protease'	'(at2g29050 : 350.0) RHOMBOID-like 1 (RBL1); FUNCTIONS IN: serine-type endopeptidase activity; LOCATED IN: Golgi apparatus; EXPRESSED IN: 20 plant structures; EXPRESSED DURING: 11 growth stages; CONTAINS InterPro DOMAIN/s: Peptidase S54, rhomboid (InterPro:IPR002610); BEST Arabidopsis thaliana protein match is: RHOMBOID-like protein 4 (TAIR:AT3G53780.2); Has 5724 Blast hits to 5720 proteins in 16…
FvH4_4g08330	1.91752	0.407214	0.665297	0.212365	0.346957	'29.5.9'	'protein.degradation.AAA type'	'(at5g57480 : 772.0) P-loop containing nucleoside triphosphate hydrolases superfamily protein; FUNCTIONS IN: nucleoside-triphosphatase activity, ATPase activity, nucleotide binding, ATP binding; LOCATED IN: endomembrane system; EXPRESSED IN: 9 plant structures; EXPRESSED DURING: 4 anthesis, petal differentiation and expansion stage; CONTAINS InterPro DOMAIN/s: ATPase, AAA-type, core (InterPro:IPR…
FvH4_5g15870	25.4111	10.7038	12.157	0.421225	0.478414	'29.5.9'	'protein.degradation.AAA type'	'(at5g40010 : 554.0) AAA-ATPase 1 (AATP1); FUNCTIONS IN: nucleoside-triphosphatase activity, ATPase activity, nucleotide binding, ATP binding; EXPRESSED IN: stem, inflorescence meristem, root, flower, stamen; EXPRESSED DURING: 4 anthesis, petal differentiation and expansion stage; CONTAINS InterPro DOMAIN/s: ATPase, AAA-type, core (InterPro:IPR003959), ATPase, AAA+ type, core (InterPro:IPR003593)…
FvH4_6g20050	421.502	160.997	201.141	0.38196	0.477202	'29.5'	'protein.degradation'	'(at3g52500 : 487.0) Eukaryotic aspartyl protease family protein; FUNCTIONS IN: aspartic-type endopeptidase activity; INVOLVED IN: proteolysis; LOCATED IN: cell wall, membrane, plant-type cell wall; EXPRESSED IN: 22 plant structures; EXPRESSED DURING: 13 growth stages; CONTAINS InterPro DOMAIN/s: Peptidase aspartic (InterPro:IPR021109), Peptidase aspartic, catalytic (InterPro:IPR009007), Peptidas…
FvH4_6g07930	6.63761	1.67279	1.94992	0.252017	0.293768	'3.1.1.2'	'minor CHO metabolism.raffinose family.galactinol synthases.putative'	'(at1g56600 : 499.0) galactinol synthase 2 (GolS2); CONTAINS InterPro DOMAIN/s: Glycosyl transferase, family 8 (InterPro:IPR002495); BEST Arabidopsis thaliana protein match is: galactinol synthase 3 (TAIR:AT1G09350.1); Has 1296 Blast hits to 1295 proteins in 304 species: Archae - 0; Bacteria - 134; Metazoa - 258; Fungi - 290; Plants - 471; Viruses - 73; Other Eukaryotes - 70 (source: NCBI BLink).…
FvH4_6g07930	6.63761	1.67279	1.94992	0.252017	0.293768	'3.1.1.2'	'minor CHO metabolism.raffinose family.galactinol synthases.putative'	'(at1g56600 : 499.0) galactinol synthase 2 (GolS2); CONTAINS InterPro DOMAIN/s: Glycosyl transferase, family 8 (InterPro:IPR002495); BEST Arabidopsis thaliana protein match is: galactinol synthase 3 (TAIR:AT1G09350.1); Has 1296 Blast hits to 1295 proteins in 304 species: Archae - 0; Bacteria - 134; Metazoa - 258; Fungi - 290; Plants - 471; Viruses - 73; Other Eukaryotes - 70 (source: NCBI BLink).…
FvH4_3g06590	3.31216	9.68231	9.76164	2.92326	2.94721	'3.2.1'	'minor CHO metabolism.trehalose.TPS'	'(at1g78580 : 1348.0) Encodes an enzyme putatively involved in trehalose biosynthesis. The protein has a trehalose synthase (TPS)-like domain but no trehalose phosphatase (TPP)-like domain. ATTPS1 is able to complement yeast tps1 mutants in vivo. The gene product modulates cell growth but not cell differentiation by determining cell wall deposition and cell division.; trehalose-6-phosphate syntha…
FvH4_5g00270	2.00057	0.243683	0.242018	0.121807	0.120975	'3.2.2'	'minor CHO metabolism.trehalose.TPP'	'(at4g12430 : 508.0) Haloacid dehalogenase-like hydrolase (HAD) superfamily protein; FUNCTIONS IN: catalytic activity, trehalose-phosphatase activity; INVOLVED IN: trehalose biosynthetic process, metabolic process; EXPRESSED IN: sperm cell, male gametophyte, pollen tube; EXPRESSED DURING: L mature pollen stage, M germinated pollen stage; CONTAINS InterPro DOMAIN/s: HAD-superfamily hydrolase, subf…
FvH4_7g27620	30.9173	5.16823	5.66707	0.167163	0.183298	'3.2.2'	'minor CHO metabolism.trehalose.TPP'	'(at5g51460 : 509.0) homologous to the C-terminal part of microbial trehalose-6-phosphate phosphatases; ATTPPA; FUNCTIONS IN: trehalose-phosphatase activity; INVOLVED IN: trehalose biosynthetic process; LOCATED IN: chloroplast; EXPRESSED IN: 23 plant structures; EXPRESSED DURING: 16 growth stages; CONTAINS InterPro DOMAIN/s: HAD-superfamily hydrolase, subfamily IIB (InterPro:IPR006379), Trehalose…
FvH4_5g22550	9.67347	4.26174	4.33498	0.440559	0.448131	'3.2.3'	'minor CHO metabolism.trehalose.potential TPS/TPP'	'(at4g17770 : 1415.0) Encodes an enzyme putatively involved in trehalose biosynthesis. The protein has a trehalose synthase (TPS)-like domain that may or may not be active as well as a trehalose phosphatase (TPP)-like domain. Phosphorylated TPS5 extracted from Arabidopsis cells binds directly to 14-3-3 isoforms.; trehalose phosphatase/synthase 5 (TPS5); FUNCTIONS IN: transferase activity, transfe…
FvH4_1g06630	57.3841	3.90276	3.14242	0.0680111	0.0547611	'3.4.4'	'minor CHO metabolism.myo-inositol.myo inositol oxygenases'	'(at2g19800 : 483.0) Encodes a myo-inositol oxygenase family gene.; myo-inositol oxygenase 2 (MIOX2); FUNCTIONS IN: inositol oxygenase activity; INVOLVED IN: syncytium formation; LOCATED IN: cytoplasm; EXPRESSED IN: 24 plant structures; EXPRESSED DURING: 14 growth stages; CONTAINS InterPro DOMAIN/s: Protein of unknown function DUF706 (InterPro:IPR007828); BEST Arabidopsis thaliana protein match i…
FvH4_4g21480	22.0016	54.7953	48.3821	2.49052	2.19903	'30.1.2'	'signalling.in sugar and nutrient physiology.pyruvate dehydrogenase kinase'	'(at3g06483 : 640.0) Pyruvate dehydrogenase kinase (PDK) specifically phosphorylates the E1&#945; subunit of the pyruvate dehydrogenase complex (PDC) on a Ser residue using ATP as a phosphate donor. PDK is a unique type of protein kinase having a His-kinase-like sequence but Ser-kinase activity. Site-directed mutagenesis and structural analysis indicate that PDK belongs to the GHKL superfamily.; …
FvH4_3g00670	11.8387	25.6235	24.5086	2.1644	2.07022	'30.11'	'signalling.light'	'(at4g17230 : 523.0) Encodes a scarecrow-like protein (SCL13). Member of GRAS gene family.; SCARECROW-like 13 (SCL13); CONTAINS InterPro DOMAIN/s: Transcription factor GRAS (InterPro:IPR005202); BEST Arabidopsis thaliana protein match is: scarecrow-like 5 (TAIR:AT1G50600.1); Has 2512 Blast hits to 2467 proteins in 302 species: Archae - 0; Bacteria - 4; Metazoa - 0; Fungi - 0; Plants - 2508; Virus…
FvH4_1g05630	29.7893	10.972	11.0251	0.36832	0.370105	'30.11'	'signalling.light'	'(at4g29080 : 317.0) phytochrome-associated protein 2 (PAP2); phytochrome-associated protein 2 (PAP2); FUNCTIONS IN: sequence-specific DNA binding transcription factor activity; INVOLVED IN: response to auxin stimulus, regulation of translation; LOCATED IN: intracellular, nucleus; EXPRESSED IN: 22 plant structures; EXPRESSED DURING: 13 growth stages; CONTAINS InterPro DOMAIN/s: Aux/IAA-ARF-dimeri…
FvH4_1g17280	39.2633	11.6365	13.3221	0.296371	0.339302	'30.11'	'signalling.light'	'(at5g67385 : 761.0) Phototropic-responsive NPH3 family protein; FUNCTIONS IN: signal transducer activity; INVOLVED IN: response to light stimulus; CONTAINS InterPro DOMAIN/s: NPH3 (InterPro:IPR004249), BTB/POZ fold (InterPro:IPR011333), BTB/POZ-like (InterPro:IPR000210); BEST Arabidopsis thaliana protein match is: Phototropic-responsive NPH3 family protein (TAIR:AT3G49970.1); Has 920 Blast hits …
FvH4_2g24980	8.98497	1.74805	2.00953	0.194553	0.223655	'30.11'	'signalling.light'	'(at1g03010 : 847.0) Phototropic-responsive NPH3 family protein; FUNCTIONS IN: signal transducer activity; INVOLVED IN: response to light stimulus, pollen tube growth; EXPRESSED IN: leaf apex, inflorescence meristem, cauline leaf, root, flower; EXPRESSED DURING: M germinated pollen stage, petal differentiation and expansion stage; CONTAINS InterPro DOMAIN/s: NPH3 (InterPro:IPR004249), BTB/POZ fol…
FvH4_3g00670	11.8387	25.6235	24.5086	2.1644	2.07022	'30.11'	'signalling.light'	'(at4g17230 : 523.0) Encodes a scarecrow-like protein (SCL13). Member of GRAS gene family.; SCARECROW-like 13 (SCL13); CONTAINS InterPro DOMAIN/s: Transcription factor GRAS (InterPro:IPR005202); BEST Arabidopsis thaliana protein match is: scarecrow-like 5 (TAIR:AT1G50600.1); Has 2512 Blast hits to 2467 proteins in 302 species: Archae - 0; Bacteria - 4; Metazoa - 0; Fungi - 0; Plants - 2508; Virus…
FvH4_3g34270	8.64892	22.8247	22.1874	2.63903	2.56534	'30.11'	'signalling.light'	'(at3g45780 : 1384.0) Blue-light photoreceptor. Contains a light activated serine-threonine kinase domain and LOV1 and LOV2 repeats. Mutants are defective in blue-light response. Mediates blue light-induced growth enhancements. PHOT1 and PHOT2 mediate blue light-dependent activation of the plasma membrane H+-ATPase in guard cell protoplasts. PHOT1 undergoes blue-light-dependent autophosphorylatio…
FvH4_3g40860	22.0797	4.89605	4.12315	0.221745	0.18674	'30.11'	'signalling.light'	'(at2g30520 : 763.0) light inducible root phototropism 2 encoding a signal transducer of the phototropic response in Arabidopsis; ROOT PHOTOTROPISM 2 (RPT2); FUNCTIONS IN: signal transducer activity; INVOLVED IN: phototropism; LOCATED IN: nucleus; EXPRESSED IN: 22 plant structures; EXPRESSED DURING: 13 growth stages; CONTAINS InterPro DOMAIN/s: NPH3 (InterPro:IPR004249), BTB/POZ (InterPro:IPR0130…
FvH4_4g01290	4.60321	0.363359	0.170811	0.078936	0.037107	'30.11'	'signalling.light'	'(at3g22840 : 194.0) Encodes an early light-inducible protein.; EARLY LIGHT-INDUCABLE PROTEIN (ELIP1); BEST Arabidopsis thaliana protein match is: Chlorophyll A-B binding family protein (TAIR:AT4G14690.1); Has 319 Blast hits to 319 proteins in 50 species: Archae - 0; Bacteria - 5; Metazoa - 0; Fungi - 0; Plants - 259; Viruses - 0; Other Eukaryotes - 55 (source: NCBI BLink). & (p11432|eli_pea : 18…
FvH4_4g03570	8.82217	19.2864	20.62	2.18613	2.3373	'30.11'	'signalling.light'	'(at1g04400 : 789.0) Blue light receptor mediating blue-light regulated cotyledon expansion and flowering time. Positive regulator of the flowering-time gene CONSTANS. This gene possesses a light-induced CNT2 N-terminal homodimerisation domain.Involved in blue-light induced stomatal opening. Involved in triggering chromatin decondensation. An 80-residue motif (NC80) is sufficient to confer CRY2's…
FvH4_3g00670	11.8387	25.6235	24.5086	2.1644	2.07022	'30.11'	'signalling.light'	'(at4g17230 : 523.0) Encodes a scarecrow-like protein (SCL13). Member of GRAS gene family.; SCARECROW-like 13 (SCL13); CONTAINS InterPro DOMAIN/s: Transcription factor GRAS (InterPro:IPR005202); BEST Arabidopsis thaliana protein match is: scarecrow-like 5 (TAIR:AT1G50600.1); Has 2512 Blast hits to 2467 proteins in 302 species: Archae - 0; Bacteria - 4; Metazoa - 0; Fungi - 0; Plants - 2508; Virus…
FvH4_6g23640	1.28198	0.471774	0.488323	0.368004	0.380913	'30.2.10'	'signalling.receptor kinases.leucine rich repeat X'	'(at2g41820 : 1270.0) Leucine-rich repeat protein kinase family protein; FUNCTIONS IN: protein serine/threonine kinase activity, kinase activity, ATP binding; INVOLVED IN: transmembrane receptor protein tyrosine kinase signaling pathway, protein amino acid phosphorylation; LOCATED IN: plasma membrane; EXPRESSED IN: 20 plant structures; EXPRESSED DURING: 13 growth stages; CONTAINS InterPro DOMAIN/…
FvH4_1g18710	297.712	131.883	139.32	0.44299	0.467967	'30.2.11'	'signalling.receptor kinases.leucine rich repeat XI'	'(at5g65700 : 1512.0) Encodes a CLAVATA1-related receptor kinase-like protein required for both shoot and flower meristem function. Very similar to BAM2,with more than 85% a.a. identity. It has a broad expression pattern and is involved in vascular strand development in the leaf, control of leaf shape, size and symmetry, male gametophyte development and ovule specification and function. Anthers o…
FvH4_2g20490	1.68122	0.0582971	0.0120804	0.0346755	0.00718552	'30.2.11'	'signalling.receptor kinases.leucine rich repeat XI'	'(at4g28650 : 1364.0) Leucine-rich repeat transmembrane protein kinase family protein; FUNCTIONS IN: protein serine/threonine kinase activity, protein kinase activity, ATP binding; INVOLVED IN: transmembrane receptor protein tyrosine kinase signaling pathway, protein amino acid phosphorylation; LOCATED IN: endomembrane system; EXPRESSED IN: hypocotyl, root, guard cell; CONTAINS InterPro DOMAIN/s:…
FvH4_3g42190	16.6775	8.03144	7.51037	0.481574	0.45033	'30.2.11'	'signalling.receptor kinases.leucine rich repeat XI'	'(at4g26540 : 1451.0) Leucine-rich repeat receptor-like protein kinase family protein; FUNCTIONS IN: kinase activity; INVOLVED IN: protein amino acid phosphorylation; LOCATED IN: plasma membrane; EXPRESSED IN: inflorescence meristem; CONTAINS InterPro DOMAIN/s: Protein kinase, ATP binding site (InterPro:IPR017441), Protein kinase, catalytic domain (InterPro:IPR000719), Leucine-rich repeat-contain…
FvH4_6g37430	1.1462	2.36461	3.16192	2.06301	2.75862	'30.2.11'	'signalling.receptor kinases.leucine rich repeat XI'	'(p93194|rpk1_iponi : 985.0) Receptor-like protein kinase precursor (EC 2.7.11.1) - Ipomoea nil (Japanese morning glory) (Pharbitis nil) & (at1g73080 : 922.0) Encodes a leucine-rich repeat receptor kinase. Functions as a receptor for AtPep1 to amplify innate immunity response to pathogen attacks.; PEP1 receptor 1 (PEPR1); FUNCTIONS IN: protein binding, protein serine/threonine kinase activity, ki…
FvH4_1g18710	297.712	131.883	139.32	0.44299	0.467967	'30.2.11'	'signalling.receptor kinases.leucine rich repeat XI'	'(at5g65700 : 1512.0) Encodes a CLAVATA1-related receptor kinase-like protein required for both shoot and flower meristem function. Very similar to BAM2,with more than 85% a.a. identity. It has a broad expression pattern and is involved in vascular strand development in the leaf, control of leaf shape, size and symmetry, male gametophyte development and ovule specification and function. Anthers o…
FvH4_5g24350	38.6888	15.7401	14.5627	0.40684	0.376408	'30.2.13'	'signalling.receptor kinases.leucine rich repeat XIII'	'(at1g31420 : 868.0) Encodes a plasma membrane localized leucine-rich repeat receptor kinase that is involved in cell wall elongation. Loss of function mutations of FEI1 and FEI2 exhibit defects in root and hypocotyl cell elongation. Double mutants are defective in cell wall biosynthesis and have thick hypocotyls, and short, thick roots.; FEI 1 (FEI1); FUNCTIONS IN: protein serine/threonine kinas…
FvH4_7g06020	0.518912	1.8759	1.99236	3.61507	3.8395	'30.2.15'	'signalling.receptor kinases.thaumatin like'	'(at1g66920 : 346.0) Protein kinase superfamily protein; FUNCTIONS IN: protein serine/threonine kinase activity, protein kinase activity, kinase activity, ATP binding; INVOLVED IN: protein amino acid phosphorylation; LOCATED IN: endomembrane system; CONTAINS InterPro DOMAIN/s: Protein kinase, ATP binding site (InterPro:IPR017441), Serine/threonine-protein kinase domain (InterPro:IPR002290), Serin…
FvH4_7g06020	0.518912	1.8759	1.99236	3.61507	3.8395	'30.2.15'	'signalling.receptor kinases.thaumatin like'	'(at1g66920 : 346.0) Protein kinase superfamily protein; FUNCTIONS IN: protein serine/threonine kinase activity, protein kinase activity, kinase activity, ATP binding; INVOLVED IN: protein amino acid phosphorylation; LOCATED IN: endomembrane system; CONTAINS InterPro DOMAIN/s: Protein kinase, ATP binding site (InterPro:IPR017441), Serine/threonine-protein kinase domain (InterPro:IPR002290), Serin…
FvH4_7g06020	0.518912	1.8759	1.99236	3.61507	3.8395	'30.2.15'	'signalling.receptor kinases.thaumatin like'	'(at1g66920 : 346.0) Protein kinase superfamily protein; FUNCTIONS IN: protein serine/threonine kinase activity, protein kinase activity, kinase activity, ATP binding; INVOLVED IN: protein amino acid phosphorylation; LOCATED IN: endomembrane system; CONTAINS InterPro DOMAIN/s: Protein kinase, ATP binding site (InterPro:IPR017441), Serine/threonine-protein kinase domain (InterPro:IPR002290), Serin…
FvH4_7g06020	0.518912	1.8759	1.99236	3.61507	3.8395	'30.2.15'	'signalling.receptor kinases.thaumatin like'	'(at1g66920 : 346.0) Protein kinase superfamily protein; FUNCTIONS IN: protein serine/threonine kinase activity, protein kinase activity, kinase activity, ATP binding; INVOLVED IN: protein amino acid phosphorylation; LOCATED IN: endomembrane system; CONTAINS InterPro DOMAIN/s: Protein kinase, ATP binding site (InterPro:IPR017441), Serine/threonine-protein kinase domain (InterPro:IPR002290), Serin…
FvH4_2g20190	4.58656	1.63092	1.48728	0.355587	0.324269	'30.2.18'	'signalling.receptor kinases.extensin'	'(at2g20300 : 874.0) Encodes ABNORMAL LEAF SHAPE 2 (ALE2), a receptor-like protein kinase (RLK) with a cluster of basic amino acid residues followed by a cysteine-containing sequence in the putative extracellular domain. Function together with ACR4 (Arabidopsis homolog of the Crinkly4) and ALE1 in positively regulating protoderm-specific gene expression and for the formation of leafy organs. ale2…
FvH4_3g21400	4.64575	11.5124	12.5342	2.47804	2.698	'30.2.24'	'signalling.receptor kinases.S-locus glycoprotein like'	'(at4g27290 : 783.0) S-locus lectin protein kinase family protein; FUNCTIONS IN: sugar binding, protein serine/threonine kinase activity, protein kinase activity, ATP binding; INVOLVED IN: protein amino acid phosphorylation, recognition of pollen; LOCATED IN: endomembrane system; CONTAINS InterPro DOMAIN/s: Curculin-like (mannose-binding) lectin (InterPro:IPR001480), Apple-like (InterPro:IPR00360…
FvH4_7g24490	3.55268	1.06922	1.10069	0.30096	0.30982	'30.2.26'	'signalling.receptor kinases.crinkly like'	'(at3g55950 : 822.0) CRINKLY4 related 3 (CCR3); FUNCTIONS IN: kinase activity; INVOLVED IN: protein amino acid phosphorylation; LOCATED IN: endomembrane system; EXPRESSED IN: 23 plant structures; EXPRESSED DURING: 10 growth stages; CONTAINS InterPro DOMAIN/s: Protein kinase, ATP binding site (InterPro:IPR017441), Regulator of chromosome condensation/beta-lactamase-inhibitor protein II (InterPro:I…
FvH4_1g04150	11.9964	3.58044	3.67055	0.298459	0.305969	'30.2.3'	'signalling.receptor kinases.leucine rich repeat III'	'(at2g26730 : 805.0) Leucine-rich repeat protein kinase family protein; FUNCTIONS IN: protein serine/threonine kinase activity, protein kinase activity, ATP binding; INVOLVED IN: transmembrane receptor protein tyrosine kinase signaling pathway, protein amino acid phosphorylation; LOCATED IN: plasma membrane; EXPRESSED IN: 24 plant structures; EXPRESSED DURING: 13 growth stages; CONTAINS InterPro …
FvH4_2g33930	4.09057	0.833862	0.910961	0.20385	0.222698	'30.2.3'	'signalling.receptor kinases.leucine rich repeat III'	'(at5g43020 : 671.0) Leucine-rich repeat protein kinase family protein; FUNCTIONS IN: protein serine/threonine kinase activity, kinase activity, ATP binding; INVOLVED IN: transmembrane receptor protein tyrosine kinase signaling pathway, protein amino acid phosphorylation; LOCATED IN: endomembrane system; EXPRESSED IN: 21 plant structures; EXPRESSED DURING: 13 growth stages; CONTAINS InterPro DOMA…
FvH4_3g10210	1.76297	0.1439	0.202102	0.0816233	0.114637	'30.2.3'	'signalling.receptor kinases.leucine rich repeat III'	'(at4g20940 : 822.0) Leucine-rich receptor-like protein kinase family protein; FUNCTIONS IN: protein serine/threonine kinase activity, protein kinase activity, ATP binding; INVOLVED IN: signal transduction, N-terminal protein myristoylation; LOCATED IN: plasma membrane; CONTAINS InterPro DOMAIN/s: Serine/threonine-protein kinase domain (InterPro:IPR002290), Leucine-rich repeat-containing N-termin…
FvH4_3g40840	18.7122	1.7402	1.50317	0.0929981	0.0803309	'30.2.3'	'signalling.receptor kinases.leucine rich repeat III'	'(at5g58300 : 697.0) Leucine-rich repeat protein kinase family protein; FUNCTIONS IN: protein serine/threonine kinase activity, kinase activity, ATP binding; INVOLVED IN: transmembrane receptor protein tyrosine kinase signaling pathway, protein amino acid phosphorylation; LOCATED IN: plasma membrane; EXPRESSED IN: 22 plant structures; EXPRESSED DURING: 13 growth stages; CONTAINS InterPro DOMAIN/s…
FvH4_4g26930	15.8452	5.70883	6.35556	0.360288	0.401104	'30.2.3'	'signalling.receptor kinases.leucine rich repeat III'	'(at1g68400 : 177.0) leucine-rich repeat transmembrane protein kinase family protein; FUNCTIONS IN: protein serine/threonine kinase activity, kinase activity, ATP binding; INVOLVED IN: transmembrane receptor protein tyrosine kinase signaling pathway, protein amino acid phosphorylation; LOCATED IN: endomembrane system; EXPRESSED IN: 21 plant structures; EXPRESSED DURING: 13 growth stages; CONTAINS…
FvH4_5g17570	89.8037	17.9986	19.2577	0.200422	0.214443	'30.2.3'	'signalling.receptor kinases.leucine rich repeat III'	'(at3g17840 : 695.0) Encodes a receptor-like kinase found at the cell surface of various tissues. Its function remains unknown.; receptor-like kinase 902 (RLK902); FUNCTIONS IN: protein serine/threonine kinase activity, kinase activity, ATP binding; INVOLVED IN: transmembrane receptor protein tyrosine kinase signaling pathway, protein amino acid phosphorylation; LOCATED IN: plasma membrane; EXPRE…
FvH4_5g02060	5.89108	2.9417	2.8697	0.499349	0.487126	'30.2.6'	'signalling.receptor kinases.leucine rich repeat VI'	'(at1g63430 : 755.0) Leucine-rich repeat protein kinase family protein; FUNCTIONS IN: protein serine/threonine kinase activity, protein kinase activity, ATP binding; INVOLVED IN: transmembrane receptor protein tyrosine kinase signaling pathway, protein amino acid phosphorylation; EXPRESSED IN: 22 plant structures; EXPRESSED DURING: 13 growth stages; CONTAINS InterPro DOMAIN/s: Serine/threonine-pr…
FvH4_7g05090	8.39623	2.92897	3.4383	0.348843	0.409505	'30.2.6'	'signalling.receptor kinases.leucine rich repeat VI'	'(at3g03770 : 698.0) Leucine-rich repeat protein kinase family protein; FUNCTIONS IN: protein serine/threonine kinase activity, protein kinase activity, ATP binding; INVOLVED IN: transmembrane receptor protein tyrosine kinase signaling pathway, protein amino acid phosphorylation; LOCATED IN: endomembrane system; EXPRESSED IN: 22 plant structures; EXPRESSED DURING: 13 growth stages; CONTAINS Inter…
FvH4_5g27170	1.13067	3.11619	3.46124	2.75605	3.06122	'30.2.8.1'	'signalling.receptor kinases.leucine rich repeat VIII.VIII-1'	'(at5g49760 : 1010.0) Leucine-rich repeat protein kinase family protein; FUNCTIONS IN: kinase activity; INVOLVED IN: protein amino acid phosphorylation; LOCATED IN: plasma membrane, vacuole; EXPRESSED IN: 24 plant structures; EXPRESSED DURING: 13 growth stages; CONTAINS InterPro DOMAIN/s: Protein kinase, ATP binding site (InterPro:IPR017441), Protein kinase, catalytic domain (InterPro:IPR000719),…
FvH4_1g29920	35.2267	10.8353	13.3946	0.307589	0.38024	'30.2.9'	'signalling.receptor kinases.leucine rich repeat IX'	'(at1g66150 : 1267.0) receptor-like transmembrane kinase I (TMK1); transmembrane kinase 1 (TMK1); FUNCTIONS IN: transmembrane receptor protein serine/threonine kinase activity; INVOLVED IN: signal transduction; LOCATED IN: extracellular region, plasma membrane; EXPRESSED IN: 23 plant structures; EXPRESSED DURING: 13 growth stages; CONTAINS InterPro DOMAIN/s: Protein kinase, ATP binding site (Inte…
FvH4_5g10090	12.1938	4.82485	5.2484	0.39568	0.430415	'30.2.99'	'signalling.receptor kinases.misc'	'(at1g33260 : 333.0) Protein kinase superfamily protein; FUNCTIONS IN: kinase activity; INVOLVED IN: protein amino acid phosphorylation; LOCATED IN: cellular_component unknown; EXPRESSED IN: 16 plant structures; EXPRESSED DURING: 7 growth stages; CONTAINS InterPro DOMAIN/s: Protein kinase, ATP binding site (InterPro:IPR017441), Protein kinase, catalytic domain (InterPro:IPR000719), Serine/threoni…
FvH4_6g23050	4.35247	1.7319	1.3345	0.397913	0.306608	'30.2.99'	'signalling.receptor kinases.misc'	'(at5g06940 : 924.0) Leucine-rich repeat receptor-like protein kinase family protein; FUNCTIONS IN: kinase activity; INVOLVED IN: protein amino acid phosphorylation; LOCATED IN: endomembrane system; EXPRESSED IN: 15 plant structures; EXPRESSED DURING: 6 growth stages; CONTAINS InterPro DOMAIN/s: Protein kinase, catalytic domain (InterPro:IPR000719), Leucine-rich repeat-containing N-terminal domai…
FvH4_6g53170	11.356	3.05851	3.40497	0.269329	0.299839	'30.2.99'	'signalling.receptor kinases.misc'	'(at3g01840 : 466.0) Protein kinase superfamily protein; FUNCTIONS IN: protein kinase activity, kinase activity, ATP binding; INVOLVED IN: protein amino acid phosphorylation; LOCATED IN: endomembrane system; EXPRESSED IN: 12 plant structures; EXPRESSED DURING: 4 anthesis, C globular stage, petal differentiation and expansion stage; CONTAINS InterPro DOMAIN/s: Protein kinase, catalytic domain (Int…
FvH4_5g21720	6.02934	14.0009	14.0311	2.32213	2.32714	'30.2'	'signalling.receptor kinases'	'(at4g35470 : 473.0) Encodes PIRL4, a member of the Plant Intracellular Ras-group-related LRRs (Leucine rich repeat proteins). PIRLs are a distinct, plant-specific class of intracellular LRRs that likely mediate protein interactions, possibly in the context of signal transduction.; plant intracellular ras group-related LRR 4 (PIRL4); INVOLVED IN: biological_process unknown; LOCATED IN: plasma mem…
FvH4_3g02130	13.4873	4.47485	4.87744	0.331782	0.361631	'30.3'	'signalling.calcium'	'(at4g04720 : 763.0) member of Calcium Dependent Protein Kinase; calcium-dependent protein kinase 21 (CPK21); FUNCTIONS IN: in 6 functions; INVOLVED IN: protein amino acid phosphorylation, N-terminal protein myristoylation; LOCATED IN: plasma membrane; EXPRESSED IN: cultured cell; CONTAINS InterPro DOMAIN/s: Protein kinase, ATP binding site (InterPro:IPR017441), EF-Hand 1, calcium-binding site (I…
FvH4_4g04450	7.18815	0.717632	1.12805	0.0998355	0.156931	'30.3'	'signalling.calcium'	'(at5g55240 : 353.0) Catalyze hydroperoxide-dependent mono-oxygenation reactions. Require calcium for peroxygenase activity. Probably deeply buried in lipid droplets or microsomes.; ARABIDOPSIS THALIANA PEROXYGENASE 2 (ATPXG2); CONTAINS InterPro DOMAIN/s: Caleosin related (InterPro:IPR007736); BEST Arabidopsis thaliana protein match is: seed gene 1 (TAIR:AT4G26740.1); Has 1807 Blast hits to 1807 …
FvH4_4g19970	15.5594	2.47193	2.29942	0.158871	0.147783	'30.3'	'signalling.calcium'	'(at5g49480 : 158.0) AtCP1 encodes a novel Ca2+-binding protein, which shares sequence similarities with calmodulins. The expression of AtCP1 is induced by NaCl.; Ca2+-binding protein 1 (CP1); FUNCTIONS IN: calcium ion binding; INVOLVED IN: hyperosmotic salinity response; LOCATED IN: cytosol; EXPRESSED IN: 25 plant structures; EXPRESSED DURING: 14 growth stages; CONTAINS InterPro DOMAIN/s: EF-Han…
FvH4_5g15290	97.0473	33.9108	32.5328	0.349425	0.335226	'30.3'	'signalling.calcium'	'(at1g74690 : 431.0) IQ-domain 31 (IQD31); FUNCTIONS IN: calmodulin binding; INVOLVED IN: biological_process unknown; LOCATED IN: cytosol, plasma membrane; EXPRESSED IN: 23 plant structures; EXPRESSED DURING: 13 growth stages; CONTAINS InterPro DOMAIN/s: IQ calmodulin-binding region (InterPro:IPR000048); BEST Arabidopsis thaliana protein match is: IQ-domain 30 (TAIR:AT1G18840.2); Has 8498 Blast h…
FvH4_6g41680	4.43804	2.12459	2.06277	0.478722	0.464794	'30.3'	'signalling.calcium'	'(at5g35670 : 282.0) IQ-domain 33 (iqd33); CONTAINS InterPro DOMAIN/s: IQ calmodulin-binding region (InterPro:IPR000048); BEST Arabidopsis thaliana protein match is: IQ-domain 3 (TAIR:AT3G52290.1); Has 30201 Blast hits to 17322 proteins in 780 species: Archae - 12; Bacteria - 1396; Metazoa - 17338; Fungi - 3422; Plants - 5037; Viruses - 0; Other Eukaryotes - 2996 (source: NCBI BLink). & (reliabil…
FvH4_7g31490	38.5414	15.8547	15.8889	0.411369	0.412255	'30.3'	'signalling.calcium'	'(at3g49260 : 203.0) IQ-domain 21 (iqd21); FUNCTIONS IN: calmodulin binding; INVOLVED IN: biological_process unknown; LOCATED IN: cellular_component unknown; EXPRESSED IN: 19 plant structures; EXPRESSED DURING: 13 growth stages; CONTAINS InterPro DOMAIN/s: IQ calmodulin-binding region (InterPro:IPR000048); BEST Arabidopsis thaliana protein match is: IQ-domain 2 (TAIR:AT5G03040.3). & (reliability:…
FvH4_4g04450	7.18815	0.717632	1.12805	0.0998355	0.156931	'30.3'	'signalling.calcium'	'(at5g55240 : 353.0) Catalyze hydroperoxide-dependent mono-oxygenation reactions. Require calcium for peroxygenase activity. Probably deeply buried in lipid droplets or microsomes.; ARABIDOPSIS THALIANA PEROXYGENASE 2 (ATPXG2); CONTAINS InterPro DOMAIN/s: Caleosin related (InterPro:IPR007736); BEST Arabidopsis thaliana protein match is: seed gene 1 (TAIR:AT4G26740.1); Has 1807 Blast hits to 1807 …
FvH4_3g38660	4.38637	1.68074	1.56512	0.383172	0.356814	'30.4.4'	'signalling.phosphinositides.phosphoinositide phospholipase C'	'(at5g58700 : 761.0) phosphatidylinositol-speciwc phospholipase C4 (PLC4); FUNCTIONS IN: phosphoinositide phospholipase C activity, phospholipase C activity, phosphoric diester hydrolase activity; INVOLVED IN: signal transduction, intracellular signaling pathway, lipid metabolic process; LOCATED IN: plasma membrane; EXPRESSED IN: 22 plant structures; EXPRESSED DURING: 15 growth stages; CONTAINS I…
FvH4_3g08320	57.2239	26.4313	26.7272	0.461893	0.467063	'30.5'	'signalling.G-proteins'	'(at5g60860 : 414.0) RAB GTPase homolog A1F (RABA1f); FUNCTIONS IN: GTP binding; INVOLVED IN: protein transport, small GTPase mediated signal transduction; EXPRESSED IN: 23 plant structures; EXPRESSED DURING: 15 growth stages; CONTAINS InterPro DOMAIN/s: Ras GTPase (InterPro:IPR001806), Small GTP-binding protein (InterPro:IPR005225), Small GTPase (InterPro:IPR020851), Ras (InterPro:IPR013753), Ra…
FvH4_6g43310	7.69683	21.2279	22.9448	2.758	2.98107	'30.5'	'signalling.G-proteins'	'(at3g21700 : 299.0) Monomeric G protein. Expressed in root epidermal cells that are destined to become atrichoblasts. Also expressed during pollen development and in the pollen tube tip.; SGP2; FUNCTIONS IN: GTP binding; INVOLVED IN: small GTPase mediated signal transduction; LOCATED IN: intracellular; EXPRESSED IN: 22 plant structures; EXPRESSED DURING: 10 growth stages; CONTAINS InterPro DOMAI…
FvH4_7g27080	5.07112	13.0628	11.6076	2.57592	2.28897	'30.5'	'signalling.G-proteins'	'(at5g61530 : 516.0) small G protein family protein / RhoGAP family protein; FUNCTIONS IN: Rho GTPase activator activity; INVOLVED IN: signal transduction; LOCATED IN: intracellular; EXPRESSED IN: 24 plant structures; EXPRESSED DURING: 15 growth stages; CONTAINS InterPro DOMAIN/s: Rho GTPase activation protein (InterPro:IPR008936), RhoGAP (InterPro:IPR000198). & (reliability: 1032.0) & (original …
FvH4_1g15530	1.44841	38.9476	42.961	26.8899	29.6608	'30.6'	'signalling.MAP kinases'	'(at5g66850 : 531.0) member of MEKK subfamily; mitogen-activated protein kinase kinase kinase 5 (MAPKKK5); FUNCTIONS IN: protein serine/threonine kinase activity, protein kinase activity, kinase activity, ATP binding; INVOLVED IN: protein amino acid phosphorylation; LOCATED IN: plasma membrane; EXPRESSED IN: 22 plant structures; EXPRESSED DURING: 15 growth stages; CONTAINS InterPro DOMAIN/s: Prot…
FvH4_2g31950	9.89196	21.3573	21.2137	2.15906	2.14454	'30.6'	'signalling.MAP kinases'	'(at5g11850 : 920.0) Protein kinase superfamily protein; FUNCTIONS IN: protein serine/threonine/tyrosine kinase activity, kinase activity; INVOLVED IN: protein amino acid phosphorylation; LOCATED IN: plasma membrane; EXPRESSED IN: 24 plant structures; EXPRESSED DURING: 13 growth stages; CONTAINS InterPro DOMAIN/s: Protein kinase, ATP binding site (InterPro:IPR017441), Protein kinase, catalytic do…
FvH4_3g40320	1.9737	7.62254	8.11076	3.86205	4.10941	'30.6'	'signalling.MAP kinases'	'(at5g58350 : 681.0) Encodes a member of the WNK family (9 members in all) of protein kinases, the structural design of which is clearly distinct from those of other known protein kinases, such as receptor-like kinases and mitogen-activated protein kinases. Its transcription is under the control of circadian rhythms.; with no lysine (K) kinase 4 (WNK4); FUNCTIONS IN: protein kinase activity, kina…
FvH4_6g10120	8.58686	19.083	19.2946	2.22234	2.24699	'30.6'	'signalling.MAP kinases'	'(at3g51630 : 571.0) Encodes a member of the WNK family (9 members in all) of protein kinases, the structural design of which is clearly distinct from those of other known protein kinases, such as receptor-like kinases and mitogen-activated protein kinases.; with no lysine (K) kinase 5 (WNK5); CONTAINS InterPro DOMAIN/s: Protein kinase, catalytic domain (InterPro:IPR000719), Serine/threonine-prot…
FvH4_1g16140	114.273	29.5817	20.9266	0.25887	0.183129	'30.8'	'signalling.misc'	'(at5g67070 : 125.0) Member of a diversely expressed predicted peptide family showing sequence similarity to tobacco Rapid Alkalinization Factor (RALF), and is believed to play an essential role in the physiology of Arabidopsis. Consists of a single exon and is characterized by a conserved C-terminal motif and N-terminal signal peptide.; ralf-like 34 (RALFL34); CONTAINS InterPro DOMAIN/s: Rapid A…
FvH4_6g22300	128.504	19.7503	18.6125	0.153694	0.14484	'31.1.1.1.1'	'cell.organisation.cytoskeleton.actin.Actin'	'(o81221|act_goshi : 722.0) Actin - Gossypium hirsutum (Upland cotton) & (at3g12110 : 717.0) Encodes an actin that is expressed predominantly during reproductive development.; actin-11 (ACT11); FUNCTIONS IN: structural constituent of cytoskeleton; INVOLVED IN: response to cyclopentenone, actin cytoskeleton organization; LOCATED IN: mitochondrion, cytoskeleton, plasma membrane; EXPRESSED IN: 28 pl…
FvH4_7g22410	41.2205	14.0502	13.8561	0.340855	0.336145	'31.1.1.1.1'	'cell.organisation.cytoskeleton.actin.Actin'	'(o81221|act_goshi : 719.0) Actin - Gossypium hirsutum (Upland cotton) & (at3g12110 : 715.0) Encodes an actin that is expressed predominantly during reproductive development.; actin-11 (ACT11); FUNCTIONS IN: structural constituent of cytoskeleton; INVOLVED IN: response to cyclopentenone, actin cytoskeleton organization; LOCATED IN: mitochondrion, cytoskeleton, plasma membrane; EXPRESSED IN: 28 pl…
FvH4_4g26120	22.3808	10.1535	9.77985	0.453668	0.436975	'31.1.1.2.6'	'cell.organisation.cytoskeleton.mikrotubuli.MAP65'	'(at2g01910 : 724.0) Binds microtubules. Induces a crisscross mesh of microtubules, not bundles. Not involved in microtubule polymerization nor nucleation. Localizes to mitochondria.; ATMAP65-6; CONTAINS InterPro DOMAIN/s: Microtubule-associated protein, MAP65/ASE1-type (InterPro:IPR007145); BEST Arabidopsis thaliana protein match is: microtubule-associated protein 65-7 (TAIR:AT1G14690.2); Has 35…
FvH4_2g03140	1159.29	323.214	309.905	0.278804	0.267324	'31.1.1.2'	'cell.organisation.cytoskeleton.mikrotubuli'	'(q6vaf9|tba4_goshi : 837.0) Tubulin alpha-4 chain (Alpha-4 tubulin) - Gossypium hirsutum (Upland cotton) & (at1g50010 : 832.0) Encodes alpha-2,4 tubulin. TUA2 and TUA4 encode identical proteins.; tubulin alpha-2 chain (TUA2); FUNCTIONS IN: structural constituent of cytoskeleton; INVOLVED IN: microtubule-based process, response to salt stress; LOCATED IN: tubulin complex, cytosol, cell wall, memb…
FvH4_2g38400	994.759	467.468	430.829	0.469931	0.433099	'31.1.1.2'	'cell.organisation.cytoskeleton.mikrotubuli'	'(q6vaf6|tbb6_goshi : 830.0) Tubulin beta-6 chain (Beta-6 tubulin) - Gossypium hirsutum (Upland cotton) & (at1g75780 : 827.0) beta tubulin gene downregulated by phytochrome A (phyA)-mediated far-red light high-irradiance and the phytochrome B (phyB)-mediated red light high-irradiance responses; tubulin beta-1 chain (TUB1); FUNCTIONS IN: structural molecule activity, GTP binding, GTPase activity; …
FvH4_3g37460	886.428	337.28	346.279	0.380493	0.390645	'31.1.1.2'	'cell.organisation.cytoskeleton.mikrotubuli'	'(at5g62700 : 822.0) encodes tubulin beta-2/beta-3 chain; tubulin beta chain 3 (TUB3); FUNCTIONS IN: structural molecule activity, GTP binding, GTPase activity; INVOLVED IN: response to cold; LOCATED IN: tubulin complex, cell wall; EXPRESSED IN: cultured cell, seed; CONTAINS InterPro DOMAIN/s: Beta tubulin (InterPro:IPR002453), Tubulin (InterPro:IPR000217), Tubulin/FtsZ, GTPase domain (InterPro:I…
FvH4_5g02340	67.5672	6.78103	8.44814	0.10036	0.125033	'31.1.1.2'	'cell.organisation.cytoskeleton.mikrotubuli'	'(p12459|tbb1_soybn : 783.0) Tubulin beta-1 chain (Beta-1 tubulin) - Glycine max (Soybean) & (at5g12250 : 781.0) Encodes a beta-tubulin. Expression of TUB6 has been shown to decrease in response to cold treatment.; beta-6 tubulin (TUB6); FUNCTIONS IN: structural constituent of cytoskeleton; INVOLVED IN: microtubule-based process, response to salt stress, response to cold; LOCATED IN: microtubule …
FvH4_6g12290	166.594	60.4118	66.4674	0.362629	0.398978	'31.1.1.2'	'cell.organisation.cytoskeleton.mikrotubuli'	'(at5g23860 : 833.0) beta-tubulin, preferentially expressed in endodermal and phloem cells of primary roots and in the vascular tissues of leaves, stems, and flowers.; tubulin beta 8 (TUB8); CONTAINS InterPro DOMAIN/s: Beta tubulin (InterPro:IPR002453), Tubulin (InterPro:IPR000217), Tubulin/FtsZ, GTPase domain (InterPro:IPR003008), Tubulin/FtsZ, N-terminal (InterPro:IPR019746), Tubulin/FtsZ, C-te…
FvH4_6g48940	488.197	156.736	148.79	0.321051	0.304775	'31.1.1.2'	'cell.organisation.cytoskeleton.mikrotubuli'	'(q6vag0|tba2_goshi : 845.0) Tubulin alpha-2 chain (Alpha-2 tubulin) - Gossypium hirsutum (Upland cotton) & (at1g50010 : 840.0) Encodes alpha-2,4 tubulin. TUA2 and TUA4 encode identical proteins.; tubulin alpha-2 chain (TUA2); FUNCTIONS IN: structural constituent of cytoskeleton; INVOLVED IN: microtubule-based process, response to salt stress; LOCATED IN: tubulin complex, cytosol, cell wall, memb…
FvH4_7g29550	227.067	56.1941	66.1996	0.247478	0.291542	'31.1.1.2'	'cell.organisation.cytoskeleton.mikrotubuli'	'(at5g23860 : 845.0) beta-tubulin, preferentially expressed in endodermal and phloem cells of primary roots and in the vascular tissues of leaves, stems, and flowers.; tubulin beta 8 (TUB8); CONTAINS InterPro DOMAIN/s: Beta tubulin (InterPro:IPR002453), Tubulin (InterPro:IPR000217), Tubulin/FtsZ, GTPase domain (InterPro:IPR003008), Tubulin/FtsZ, N-terminal (InterPro:IPR019746), Tubulin/FtsZ, C-te…
FvH4_1g16740	6.66903	2.6354	2.78519	0.395169	0.41763	'31.1'	'cell.organisation'	'(at5g67270 : 391.0) encodes a homolog of animal microtubule-end-binding protein. There are two other members of this family. EB1 forms foci at regions where the minus ends of microtubules are gathered during mitosis and early cytokinesis.; end binding protein 1C (EB1C); CONTAINS InterPro DOMAIN/s: Calponin-homology (InterPro:IPR016146), Calponin-like actin-binding (InterPro:IPR001715), EB1, C-te…
FvH4_2g35200	237.247	503.066	479.083	2.12043	2.01934	'31.1'	'cell.organisation'	'(q9xf42|prof3_maldo : 214.0) Profilin-3 (GD4-5) (Pollen allergen Mal d 4.0101) - Malus domestica (Apple) (Malus sylvestris) & (at2g19760 : 193.0) first member of the Arabidopsis profilin multigene family, expressed in all organs of Arabidopsis. Binds poly-L-proline. The first intron of PRF1 enhances gene expression in vegetative tissues.; profilin 1 (PRF1); FUNCTIONS IN: actin binding; INVOLVED …
FvH4_3g05520	22.8224	10.4616	9.86846	0.45839	0.432402	'31.1'	'cell.organisation'	'(at2g34560 : 515.0) P-loop containing nucleoside triphosphate hydrolases superfamily protein; FUNCTIONS IN: nucleoside-triphosphatase activity, ATPase activity, nucleotide binding, ATP binding; INVOLVED IN: protein metabolic process; EXPRESSED IN: 22 plant structures; EXPRESSED DURING: 13 growth stages; CONTAINS InterPro DOMAIN/s: ATPase, AAA-type, core (InterPro:IPR003959), ATPase, AAA+ type, c…
FvH4_3g42220	3.86806	1.91278	1.52043	0.494506	0.393073	'31.1'	'cell.organisation'	'(at5g04700 : 266.0) Ankyrin repeat family protein; CONTAINS InterPro DOMAIN/s: Ankyrin repeat-containing domain (InterPro:IPR020683), Ankyrin repeat (InterPro:IPR002110); BEST Arabidopsis thaliana protein match is: Ankyrin repeat family protein (TAIR:AT5G04680.1); Has 1807 Blast hits to 1807 proteins in 277 species: Archae - 0; Bacteria - 0; Metazoa - 736; Fungi - 347; Plants - 385; Viruses - 0;…
FvH4_4g24410	8.56832	1.67702	2.04579	0.195724	0.238762	'31.1'	'cell.organisation'	'(at3g01750 : 588.0) Ankyrin repeat family protein; CONTAINS InterPro DOMAIN/s: Ankyrin repeat-containing domain (InterPro:IPR020683), Ankyrin repeat (InterPro:IPR002110); BEST Arabidopsis thaliana protein match is: Ankyrin repeat family protein (TAIR:AT3G04140.1); Has 30372 Blast hits to 15038 proteins in 745 species: Archae - 53; Bacteria - 2422; Metazoa - 15116; Fungi - 2165; Plants - 2906; Vi…
FvH4_5g35340	1.84813	0.645949	0.774917	0.349514	0.419297	'31.1'	'cell.organisation'	'(at5g60930 : 1212.0) P-loop containing nucleoside triphosphate hydrolases superfamily protein; FUNCTIONS IN: microtubule motor activity, ATP binding; INVOLVED IN: microtubule-based movement; EXPRESSED IN: 21 plant structures; EXPRESSED DURING: 14 growth stages; CONTAINS InterPro DOMAIN/s: Kinesin, motor region, conserved site (InterPro:IPR019821), Kinesin, motor domain (InterPro:IPR001752); BEST…
FvH4_1g28360	8.19498	21.3541	17.7744	2.60576	2.16894	'31.2'	'cell.division'	'(at3g03790 : 1215.0) ankyrin repeat family protein / regulator of chromosome condensation (RCC1) family protein; FUNCTIONS IN: binding; INVOLVED IN: biological_process unknown; EXPRESSED IN: 22 plant structures; EXPRESSED DURING: 11 growth stages; CONTAINS InterPro DOMAIN/s: Regulator of chromosome condensation/beta-lactamase-inhibitor protein II (InterPro:IPR009091), Regulator of chromosome con…
FvH4_2g35490	4.93272	18.492	17.9379	3.74885	3.6365	'31.2'	'cell.division'	'(at5g11580 : 608.0) Regulator of chromosome condensation (RCC1) family protein; CONTAINS InterPro DOMAIN/s: Regulator of chromosome condensation/beta-lactamase-inhibitor protein II (InterPro:IPR009091), Regulator of chromosome condensation, RCC1 (InterPro:IPR000408); BEST Arabidopsis thaliana protein match is: Regulator of chromosome condensation (RCC1) family protein (TAIR:AT5G63860.1); Has 302…
FvH4_2g38830	9.76477	4.46373	3.8879	0.457126	0.398156	'31.2'	'cell.division'	'(at1g19880 : 632.0) Regulator of chromosome condensation (RCC1) family protein; CONTAINS InterPro DOMAIN/s: Regulator of chromosome condensation/beta-lactamase-inhibitor protein II (InterPro:IPR009091), Regulator of chromosome condensation, RCC1 (InterPro:IPR000408); BEST Arabidopsis thaliana protein match is: Regulator of chromosome condensation (RCC1) family protein (TAIR:AT5G63860.1); Has 178…
FvH4_5g05770	29.5639	70.3809	60.5285	2.38063	2.04738	'31.2'	'cell.division'	'(p54774|cdc48_soybn : 1399.0) Cell division cycle protein 48 homolog (Valosin-containing protein homolog) (VCP) - Glycine max (Soybean) & (at3g09840 : 1392.0) Encodes a cell division cycle protein, a member of AAA-type ATPases gene family. Expressed throughout the plant in regions of cell division. Within the cell, sub-cellular localization varies depending on the stage of the cell cycle.Mutants…
FvH4_5g26360	0.853543	1.91386	1.73547	2.24225	2.03326	'31.2'	'cell.division'	'(at1g76540 : 537.0) Encodes a cyclin-dependent protein kinase involved in regulation of the G2/M transition of the mitotic cell cycle. Specifically binds to the cyclin CYCD4;1, expressed in shoot meristem, young leaves and vascular tissue during the G2/M phase. Required for proper organization of the shoot apical meristem and for hormone signaling.; cyclin-dependent kinase B2;1 (CDKB2;1); CONTAI…
FvH4_2g05460	24.7834	2.7234	3.3493	0.109888	0.135143	'31.3'	'cell.cycle'	'(at4g34160 : 299.0) encodes a cyclin D-type protein involved in the switch from cell proliferation to the final stages of differentiation. The gene is transcriptionally regulated by cytokinin and brassinosteroid. Protein interacts with cyclin-dependent kinase inhibitor ICK1.; CYCLIN D3;1 (CYCD3;1); CONTAINS InterPro DOMAIN/s: Cyclin, C-terminal (InterPro:IPR004367), Cyclin D (InterPro:IPR015451)…
FvH4_2g05460	24.7834	2.7234	3.3493	0.109888	0.135143	'31.3'	'cell.cycle'	'(at4g34160 : 299.0) encodes a cyclin D-type protein involved in the switch from cell proliferation to the final stages of differentiation. The gene is transcriptionally regulated by cytokinin and brassinosteroid. Protein interacts with cyclin-dependent kinase inhibitor ICK1.; CYCLIN D3;1 (CYCD3;1); CONTAINS InterPro DOMAIN/s: Cyclin, C-terminal (InterPro:IPR004367), Cyclin D (InterPro:IPR015451)…
FvH4_4g25220	11.5031	4.36257	4.63203	0.37925	0.402676	'31.4'	'cell.vesicle transport'	'(at1g13170 : 1132.0) OSBP(oxysterol binding protein)-related protein 1D (ORP1D); FUNCTIONS IN: oxysterol binding; INVOLVED IN: steroid metabolic process; EXPRESSED IN: 22 plant structures; EXPRESSED DURING: 13 growth stages; CONTAINS InterPro DOMAIN/s: Pleckstrin homology-type (InterPro:IPR011993), Pleckstrin homology (InterPro:IPR001849), Oxysterol-binding protein (InterPro:IPR000648); BEST Ara…
FvH4_6g04180	31.0289	62.2389	67.7434	2.00583	2.18323	'31.4'	'cell.vesicle transport'	'(at1g08820 : 243.0) Encodes VAP33-like protein that interacts with cowpea mosaic virus protein 60K. Is a SNARE-like protein that may be involved in vesicular transport to or from the ER.; vamp/synaptobrevin-associated protein 27-2 (VAP27-2); FUNCTIONS IN: structural molecule activity; INVOLVED IN: intracellular transport; LOCATED IN: plasma membrane, endoplasmic reticulum membrane; EXPRESSED IN:…
FvH4_6g14670	1.71083	6.39776	4.86236	3.73957	2.84211	'31.4'	'cell.vesicle transport'	'(at3g09520 : 572.0) A member of EXO70 gene family, putative exocyst subunits, conserved in land plants. Arabidopsis thaliana contains 23 putative EXO70 genes, which can be classified into eight clusters on the phylogenetic tree.; exocyst subunit exo70 family protein H4 (EXO70H4); INVOLVED IN: exocytosis, vesicle docking involved in exocytosis; LOCATED IN: exocyst; EXPRESSED IN: stem, sperm cell,…
FvH4_1g15590	10.5445	2.06003	2.01446	0.195365	0.191044	'33.1'	'development.storage proteins'	'(at2g26560 : 363.0) Encodes a lipid acyl hydrolase with wide substrate specificity that accumulates upon infection by fungal and bacterial pathogens. Protein is localized in the cytoplasm in healthy leaves, and in membranes in infected cells. Plays a role in cell death and differentially affects the accumulation of oxylipins. Contributes to resistance to virus.; phospholipase A 2A (PLA2A); FUNCT…
FvH4_2g21390	1452.9	132.131	161.791	0.0909426	0.111357	'33.1'	'development.storage proteins'	'(p09802|lega_goshi : 360.0) Legumin A precursor (Beta-globulin) (LEGA-C94) [Contains: Legumin A acidic chain; Legumin A basic chain] - Gossypium hirsutum (Upland cotton) & (at5g44120 : 337.0) Encodes a 12S seed storage protein. The Landsberg erecta genome contains another copy of 12S globulin gene, CRA2, which is located tandemly with CRA1. Protein is tyrosine-phosphorylated and its phosphorylat…
FvH4_2g21400	895.248	76.8472	89.9105	0.0858391	0.100431	'33.1'	'development.storage proteins'	'(p09802|lega_goshi : 386.0) Legumin A precursor (Beta-globulin) (LEGA-C94) [Contains: Legumin A acidic chain; Legumin A basic chain] - Gossypium hirsutum (Upland cotton) & (at5g44120 : 357.0) Encodes a 12S seed storage protein. The Landsberg erecta genome contains another copy of 12S globulin gene, CRA2, which is located tandemly with CRA1. Protein is tyrosine-phosphorylated and its phosphorylat…
FvH4_2g21410	373.066	25.3255	33.6779	0.0678847	0.0902733	'33.1'	'development.storage proteins'	'(q02498|cru1_rapsa : 331.0) Cruciferin PGCRURSE5 precursor (11S globulin) (12S storage protein) [Contains: Cruciferin PGCRURSE5 alpha chain; Cruciferin PGCRURSE5 beta chain] - Raphanus sativus (Radish) & (at5g44120 : 323.0) Encodes a 12S seed storage protein. The Landsberg erecta genome contains another copy of 12S globulin gene, CRA2, which is located tandemly with CRA1. Protein is tyrosine-pho…
FvH4_2g21430	59.2483	5.29975	6.3115	0.0894497	0.106526	'33.1'	'development.storage proteins'	'(p09802|lega_goshi : 302.0) Legumin A precursor (Beta-globulin) (LEGA-C94) [Contains: Legumin A acidic chain; Legumin A basic chain] - Gossypium hirsutum (Upland cotton) & (at5g44120 : 229.0) Encodes a 12S seed storage protein. The Landsberg erecta genome contains another copy of 12S globulin gene, CRA2, which is located tandemly with CRA1. Protein is tyrosine-phosphorylated and its phosphorylat…
FvH4_2g21440	6.25274	0.569811	0.513188	0.0911297	0.0820741	'33.1'	'development.storage proteins'	'(p09802|lega_goshi : 388.0) Legumin A precursor (Beta-globulin) (LEGA-C94) [Contains: Legumin A acidic chain; Legumin A basic chain] - Gossypium hirsutum (Upland cotton) & (at5g44120 : 360.0) Encodes a 12S seed storage protein. The Landsberg erecta genome contains another copy of 12S globulin gene, CRA2, which is located tandemly with CRA1. Protein is tyrosine-phosphorylated and its phosphorylat…
FvH4_2g23190	13.7157	0.678651	1.40057	0.0494799	0.102114	'33.1'	'development.storage proteins'	'(q04672|sbp_soybn : 348.0) Sucrose-binding protein precursor (SBP) - Glycine max (Soybean) & (at3g22640 : 206.0) PAP85; FUNCTIONS IN: nutrient reservoir activity; INVOLVED IN: biological_process unknown; LOCATED IN: plant-type cell wall; EXPRESSED IN: stem, seed; EXPRESSED DURING: seedling growth, seed development stages; CONTAINS InterPro DOMAIN/s: Cupin, RmlC-type (InterPro:IPR011051), Cupin 1…
FvH4_3g19080	554.549	38.592	51.0276	0.0695918	0.0920164	'33.1'	'development.storage proteins'	'(p09800|legb_goshi : 378.0) Legumin B precursor (Beta-globulin B) (LEGB-C134) [Contains: Legumin B acidic chain; Legumin B basic chain] - Gossypium hirsutum (Upland cotton) & (at5g44120 : 360.0) Encodes a 12S seed storage protein. The Landsberg erecta genome contains another copy of 12S globulin gene, CRA2, which is located tandemly with CRA1. Protein is tyrosine-phosphorylated and its phosphory…
FvH4_3g33180	14.9356	0.838185	1.17336	0.0561201	0.0785614	'33.1'	'development.storage proteins'	'(at2g28490 : 498.0) RmlC-like cupins superfamily protein; FUNCTIONS IN: nutrient reservoir activity; INVOLVED IN: biological_process unknown; LOCATED IN: endomembrane system; EXPRESSED IN: seed; EXPRESSED DURING: seedling growth; CONTAINS InterPro DOMAIN/s: Cupin, RmlC-type (InterPro:IPR011051), Cupin 1 (InterPro:IPR006045), RmlC-like jelly roll fold (InterPro:IPR014710); BEST Arabidopsis thalia…
FvH4_3g44490	45.4749	7.89923	4.42594	0.173705	0.0973271	'33.2'	'development.late embryogenesis abundant'	'(o49816|lea1_cicar : 144.0) Late embryogenesis abundant protein 1 (CapLEA-1) - Cicer arietinum (Chickpea) (Garbanzo) & (at1g52690 : 120.0) Late embryogenesis abundant protein (LEA) family protein; BEST Arabidopsis thaliana protein match is: Late embryogenesis abundant protein (LEA) family protein (TAIR:AT3G15670.1); Has 35333 Blast hits to 34131 proteins in 2444 species: Archae - 798; Bacteria -…
FvH4_6g17400	7.66782	0.897239	0.890902	0.117014	0.116187	'33.2'	'development.late embryogenesis abundant'	'(at2g36640 : 187.0) Encodes putative phosphotyrosine protein belonging to late embryogenesis abundant (LEA) protein in group 3 that might be involved in maturation and desiccation tolerance of seeds. RFLP and CAPS mapping place it on chromosome 4 but the nucleotide sequence maps it to chromosome 2.; embryonic cell protein 63 (ECP63); INVOLVED IN: embryo development ending in seed dormancy; LOCAT…
FvH4_5g08580	26.555	2.0904	2.00441	0.0787197	0.0754815	'33.3'	'development.squamosa promoter binding like (SPL)'	'(at5g50570 : 202.0) Squamosa promoter-binding protein-like (SBP domain) transcription factor family protein; FUNCTIONS IN: DNA binding, sequence-specific DNA binding transcription factor activity; INVOLVED IN: regulation of transcription; LOCATED IN: nucleus; CONTAINS InterPro DOMAIN/s: Transcription factor, SBP-box (InterPro:IPR004333); BEST Arabidopsis thaliana protein match is: Squamosa promo…
FvH4_7g10640	28.4384	2.78463	1.88552	0.0979181	0.0663019	'33.3'	'development.squamosa promoter binding like (SPL)'	'(at1g02065 : 254.0) Encodes an SBP-box gene, a member of the SPL gene family. Mutants are affected in micro- and megasporogenesis, trichome formation on sepals, and stamen filament elongation.; squamosa promoter binding protein-like 8 (SPL8); CONTAINS InterPro DOMAIN/s: Transcription factor, SBP-box (InterPro:IPR004333); BEST Arabidopsis thaliana protein match is: squamosa promoter binding prote…
FvH4_7g10680	1.63736	0.22311	0.377605	0.136262	0.230619	'33.3'	'development.squamosa promoter binding like (SPL)'	'(at1g27370 : 135.0) In conjunction with SPL11 and SPL2, SPL10 redundantly controls proper development of lateral organs in association with shoot maturation in the reproductive phase. SPL10 also controls lamina shape during vegetative development.; squamosa promoter binding protein-like 10 (SPL10); FUNCTIONS IN: DNA binding, transcription activator activity, sequence-specific DNA binding transcr…
FvH4_2g16740	174.756	8.44137	8.18431	0.0483039	0.0468329	'33.99'	'development.unspecified'	'(at2g17230 : 466.0) EXORDIUM like 5 (EXL5); FUNCTIONS IN: molecular_function unknown; INVOLVED IN: biological_process unknown; LOCATED IN: endomembrane system; EXPRESSED IN: 22 plant structures; EXPRESSED DURING: 13 growth stages; CONTAINS InterPro DOMAIN/s: Phosphate-induced protein 1 (InterPro:IPR006766); BEST Arabidopsis thaliana protein match is: EXORDIUM like 1 (TAIR:AT2G35150.1); Has 402 B…
FvH4_6g47290	90.2517	4.21684	6.36079	0.0467232	0.0704783	'33.99'	'development.unspecified'	'(at2g17230 : 471.0) EXORDIUM like 5 (EXL5); FUNCTIONS IN: molecular_function unknown; INVOLVED IN: biological_process unknown; LOCATED IN: endomembrane system; EXPRESSED IN: 22 plant structures; EXPRESSED DURING: 13 growth stages; CONTAINS InterPro DOMAIN/s: Phosphate-induced protein 1 (InterPro:IPR006766); BEST Arabidopsis thaliana protein match is: EXORDIUM like 1 (TAIR:AT2G35150.1); Has 402 B…
FvH4_2g38120	14.4209	0.381307	0.204154	0.0264413	0.0141569	'33.99'	'development.unspecified'	'(at1g75900 : 402.0) GDSL-like Lipase/Acylhydrolase superfamily protein; CONTAINS InterPro DOMAIN/s: Lipase, GDSL, active site (InterPro:IPR008265), Lipase, GDSL (InterPro:IPR001087); BEST Arabidopsis thaliana protein match is: SGNH hydrolase-type esterase superfamily protein (TAIR:AT1G75880.2); Has 3444 Blast hits to 3405 proteins in 204 species: Archae - 0; Bacteria - 282; Metazoa - 0; Fungi - …
FvH4_3g06390	14.7647	33.8121	32.5194	2.29006	2.20251	'33.99'	'development.unspecified'	'(at1g29400 : 807.0) A member of mei2-like gene family, predominantly plant-based family of genes encoding RNA binding proteins with characteristic presence of a highly conserved RNA binding motif first described in the mei2 gene of the fission yeast S. pombe. In silico analyses reveal nine mei2 -like genes in A. thaliana. They were grouped into four distinct clades, based on overall sequence sim…
FvH4_3g16600	24.8219	2.49575	2.37574	0.100547	0.0957117	'33.99'	'development.unspecified'	'(at1g17140 : 264.0) Encodes a ROP/RAC effector, designated interactor of constitutive active ROPs 1 (ICR1), that interacts with GTP-bound ROPs. ICR1 is a scaffold mediating formation of protein complexes that are required for cell polarity. ICR1 is comprised of coiled-coil domains and forms complexes with itself and the exocyst vesicle-tethering complex subunit SEC3.; interactor of constitutive …
FvH4_1g24430	7.05256	14.4591	15.2425	2.05019	2.16127	'33.99'	'development.unspecified'	'(at3g59580 : 728.0) Plant regulator RWP-RK family protein; FUNCTIONS IN: sequence-specific DNA binding transcription factor activity; EXPRESSED IN: 15 plant structures; EXPRESSED DURING: 7 growth stages; CONTAINS InterPro DOMAIN/s: Octicosapeptide/Phox/Bem1p (InterPro:IPR000270), Plant regulator RWP-RK (InterPro:IPR003035); BEST Arabidopsis thaliana protein match is: Plant regulator RWP-RK famil…
FvH4_2g04580	18.2717	92.0525	74.9459	5.03799	4.10175	'33.99'	'development.unspecified'	'(at4g24220 : 535.0) encodes a novel protein containing mammalian death domain involved in programmed cell death. Gene is expressed in vascular system and mutants carrying dominant mutation in the gene have defective vascular patterning. Gene expression is induced specifically by wounding.; VEIN PATTERNING 1 (VEP1); FUNCTIONS IN: binding, catalytic activity; INVOLVED IN: xylem and phloem pattern …
FvH4_2g16740	174.756	8.44137	8.18431	0.0483039	0.0468329	'33.99'	'development.unspecified'	'(at2g17230 : 466.0) EXORDIUM like 5 (EXL5); FUNCTIONS IN: molecular_function unknown; INVOLVED IN: biological_process unknown; LOCATED IN: endomembrane system; EXPRESSED IN: 22 plant structures; EXPRESSED DURING: 13 growth stages; CONTAINS InterPro DOMAIN/s: Phosphate-induced protein 1 (InterPro:IPR006766); BEST Arabidopsis thaliana protein match is: EXORDIUM like 1 (TAIR:AT2G35150.1); Has 402 B…
FvH4_2g19310	5.23297	2.30522	1.91034	0.440519	0.365059	'33.99'	'development.unspecified'	'(at5g48850 : 408.0) homologous to the wheat sulphate deficiency-induced gene sdi1. Expression in root and leaf is induced by sulfur starvation. Knockout mutants retained higher root and leaf sulfate concentrations, indicating a role in regulation of stored sulfate pools.; SULPHUR DEFICIENCY-INDUCED 1 (ATSDI1); FUNCTIONS IN: binding; INVOLVED IN: cellular response to sulfur starvation, regulation…
FvH4_2g38120	14.4209	0.381307	0.204154	0.0264413	0.0141569	'33.99'	'development.unspecified'	'(at1g75900 : 402.0) GDSL-like Lipase/Acylhydrolase superfamily protein; CONTAINS InterPro DOMAIN/s: Lipase, GDSL, active site (InterPro:IPR008265), Lipase, GDSL (InterPro:IPR001087); BEST Arabidopsis thaliana protein match is: SGNH hydrolase-type esterase superfamily protein (TAIR:AT1G75880.2); Has 3444 Blast hits to 3405 proteins in 204 species: Archae - 0; Bacteria - 282; Metazoa - 0; Fungi - …
FvH4_3g06390	14.7647	33.8121	32.5194	2.29006	2.20251	'33.99'	'development.unspecified'	'(at1g29400 : 807.0) A member of mei2-like gene family, predominantly plant-based family of genes encoding RNA binding proteins with characteristic presence of a highly conserved RNA binding motif first described in the mei2 gene of the fission yeast S. pombe. In silico analyses reveal nine mei2 -like genes in A. thaliana. They were grouped into four distinct clades, based on overall sequence sim…
FvH4_3g08490	15.9886	46.7121	46.7344	2.92159	2.92298	'33.99'	'development.unspecified'	'(at4g28500 : 348.0) NAC domain containing protein 73 (NAC073); CONTAINS InterPro DOMAIN/s: No apical meristem (NAM) protein (InterPro:IPR003441); BEST Arabidopsis thaliana protein match is: NAC domain containing protein 10 (TAIR:AT1G28470.1); Has 2322 Blast hits to 2317 proteins in 68 species: Archae - 0; Bacteria - 0; Metazoa - 0; Fungi - 0; Plants - 2321; Viruses - 0; Other Eukaryotes - 1 (sou…
FvH4_3g16600	24.8219	2.49575	2.37574	0.100547	0.0957117	'33.99'	'development.unspecified'	'(at1g17140 : 264.0) Encodes a ROP/RAC effector, designated interactor of constitutive active ROPs 1 (ICR1), that interacts with GTP-bound ROPs. ICR1 is a scaffold mediating formation of protein complexes that are required for cell polarity. ICR1 is comprised of coiled-coil domains and forms complexes with itself and the exocyst vesicle-tethering complex subunit SEC3.; interactor of constitutive …
FvH4_3g39550	3.00656	15.6129	14.7829	5.19296	4.91688	'33.99'	'development.unspecified'	'(at1g07050 : 150.0) CCT motif family protein; CONTAINS InterPro DOMAIN/s: CCT domain (InterPro:IPR010402); BEST Arabidopsis thaliana protein match is: CCT motif family protein (TAIR:AT4G25990.1); Has 1772 Blast hits to 1772 proteins in 105 species: Archae - 0; Bacteria - 0; Metazoa - 1; Fungi - 2; Plants - 1711; Viruses - 0; Other Eukaryotes - 58 (source: NCBI BLink). & (reliability: 300.0) & (o…
FvH4_4g05910	18.4942	8.0548	7.77224	0.435531	0.420253	'33.99'	'development.unspecified'	'(at5g48850 : 371.0) homologous to the wheat sulphate deficiency-induced gene sdi1. Expression in root and leaf is induced by sulfur starvation. Knockout mutants retained higher root and leaf sulfate concentrations, indicating a role in regulation of stored sulfate pools.; SULPHUR DEFICIENCY-INDUCED 1 (ATSDI1); FUNCTIONS IN: binding; INVOLVED IN: cellular response to sulfur starvation, regulation…
FvH4_4g18540	14.0546	42.6858	42.6397	3.03714	3.03385	'33.99'	'development.unspecified'	'(at5g49120 : 87.4) Protein of unknown function (DUF581); FUNCTIONS IN: molecular_function unknown; INVOLVED IN: biological_process unknown; LOCATED IN: chloroplast; EXPRESSED IN: 18 plant structures; EXPRESSED DURING: 7 growth stages; CONTAINS InterPro DOMAIN/s: Protein of unknown function DUF581 (InterPro:IPR007650); BEST Arabidopsis thaliana protein match is: Protein of unknown function (DUF58…
FvH4_5g00300	16.7045	2.5828	2.66916	0.154617	0.159787	'33.99'	'development.unspecified'	'(at4g12420 : 907.0) Encodes a protein of unknown function involved in directed root tip growth. It is a member of 19-member gene family and is distantly related structurally to the multiple-copper oxidases ascorbate oxidase and laccase, though it lacks the copper-binding domains. The protein is glycosylated and GPI-anchored. It is localized to the plasma membrane and the cell wall. The gene is e…
FvH4_5g04860	4.50109	1.00058	0.535444	0.222296	0.118959	'33.99'	'development.unspecified'	'(at3g61790 : 431.0) Protein with RING/U-box and TRAF-like domains; FUNCTIONS IN: ubiquitin-protein ligase activity, zinc ion binding; INVOLVED IN: multicellular organismal development, ubiquitin-dependent protein catabolic process, protein ubiquitination; LOCATED IN: nucleus; EXPRESSED IN: 24 plant structures; EXPRESSED DURING: 13 growth stages; CONTAINS InterPro DOMAIN/s: TRAF-like (InterPro:IP…
FvH4_5g07980	1.31568	5.03844	4.6363	3.82955	3.52389	'33.99'	'development.unspecified'	'(at5g63420 : 1176.0) embryo defective 2746 (emb2746); FUNCTIONS IN: hydrolase activity, DNA binding, catalytic activity; INVOLVED IN: metabolic process, embryo development ending in seed dormancy; LOCATED IN: chloroplast; EXPRESSED IN: 22 plant structures; EXPRESSED DURING: 13 growth stages; CONTAINS InterPro DOMAIN/s: SANT, DNA-binding (InterPro:IPR001005), RNA-metabolising metallo-beta-lactama…
FvH4_5g20840	43.7397	139.109	134.251	3.18039	3.06932	'33.99'	'development.unspecified'	'(at4g17670 : 165.0) Protein of unknown function (DUF581); CONTAINS InterPro DOMAIN/s: Protein of unknown function DUF581 (InterPro:IPR007650); BEST Arabidopsis thaliana protein match is: Protein of unknown function (DUF581) (TAIR:AT5G47060.1); Has 30201 Blast hits to 17322 proteins in 780 species: Archae - 12; Bacteria - 1396; Metazoa - 17338; Fungi - 3422; Plants - 5037; Viruses - 0; Other Euka…
FvH4_5g34810	13.8281	38.1263	40.4444	2.75717	2.9248	'33.99'	'development.unspecified'	'(at4g22530 : 347.0) S-adenosyl-L-methionine-dependent methyltransferases superfamily protein; FUNCTIONS IN: methyltransferase activity; INVOLVED IN: metabolic process; LOCATED IN: cellular_component unknown; EXPRESSED IN: 19 plant structures; EXPRESSED DURING: 11 growth stages; CONTAINS InterPro DOMAIN/s: Methyltransferase type 11 (InterPro:IPR013216); BEST Arabidopsis thaliana protein match is:…
FvH4_6g37880	61.1804	180.684	183.313	2.95329	2.99628	'33.99'	'development.unspecified'	'(q43585|ag_tobac : 325.0) Floral homeotic protein AGAMOUS (NAG1) - Nicotiana tabacum (Common tobacco) & (at3g58780 : 323.0) One of two genes (SHP1 and SHP2) that are required for fruit dehiscence. The two genes control dehiscence zone differentiation and promote the lignification of adjacent cells.; SHATTERPROOF 1 (SHP1); FUNCTIONS IN: protein binding, DNA binding, sequence-specific DNA binding …
FvH4_6g38100	73.9271	1.94876	2.28569	0.0263605	0.0309181	'33.99'	'development.unspecified'	'(at2g42840 : 159.0) Encodes a putative extracellular proline-rich protein is exclusively expressed in the L1 layer of vegetative, inflorescence and floral meristems and the protoderm of organ primordia.; protodermal factor 1 (PDF1); Has 74620 Blast hits to 36810 proteins in 1713 species: Archae - 153; Bacteria - 12776; Metazoa - 27126; Fungi - 11565; Plants - 10582; Viruses - 2385; Other Eukaryo…
FvH4_6g45860	45.8935	9.74878	9.85186	0.212422	0.214668	'33.99'	'development.unspecified'	'(at3g02380 : 342.0) homologous to the flowering-time gene CONSTANS (CO) encoding zinc-finger proteins; CONSTANS-like 2 (COL2); FUNCTIONS IN: sequence-specific DNA binding transcription factor activity, zinc ion binding; INVOLVED IN: regulation of flower development; LOCATED IN: intracellular; EXPRESSED IN: 20 plant structures; EXPRESSED DURING: 13 growth stages; CONTAINS InterPro DOMAIN/s: CCT d…
FvH4_6g47290	90.2517	4.21684	6.36079	0.0467232	0.0704783	'33.99'	'development.unspecified'	'(at2g17230 : 471.0) EXORDIUM like 5 (EXL5); FUNCTIONS IN: molecular_function unknown; INVOLVED IN: biological_process unknown; LOCATED IN: endomembrane system; EXPRESSED IN: 22 plant structures; EXPRESSED DURING: 13 growth stages; CONTAINS InterPro DOMAIN/s: Phosphate-induced protein 1 (InterPro:IPR006766); BEST Arabidopsis thaliana protein match is: EXORDIUM like 1 (TAIR:AT2G35150.1); Has 402 B…
FvH4_7g08920	255.534	97.3173	96.4239	0.38084	0.377343	'33.99'	'development.unspecified'	'(at4g17670 : 90.5) Protein of unknown function (DUF581); CONTAINS InterPro DOMAIN/s: Protein of unknown function DUF581 (InterPro:IPR007650); BEST Arabidopsis thaliana protein match is: Protein of unknown function (DUF581) (TAIR:AT5G47060.1); Has 30201 Blast hits to 17322 proteins in 780 species: Archae - 12; Bacteria - 1396; Metazoa - 17338; Fungi - 3422; Plants - 5037; Viruses - 0; Other Eukar…
FvH4_7g26360	26.9494	12.6787	11.1399	0.470465	0.413365	'33.99'	'development.unspecified'	'(at1g17360 : 125.0) BEST Arabidopsis thaliana protein match is: COP1-interacting protein-related (TAIR:AT1G72410.1); Has 9949 Blast hits to 7480 proteins in 576 species: Archae - 12; Bacteria - 1007; Metazoa - 3636; Fungi - 982; Plants - 444; Viruses - 50; Other Eukaryotes - 3818 (source: NCBI BLink). & (reliability: 250.0) & (original description: transcript offset:191 AED:0.02 eAED:0.02 QI:191…
FvH4_7g26970	8.78758	3.19409	3.66744	0.363478	0.417343	'33.99'	'development.unspecified'	'(at5g07590 : 822.0) Transducin/WD40 repeat-like superfamily protein; CONTAINS InterPro DOMAIN/s: WD40 repeat-like-containing domain (InterPro:IPR011046), WD40 repeat (InterPro:IPR001680), WD40/YVTN repeat-like-containing domain (InterPro:IPR015943), WD40 repeat, subgroup (InterPro:IPR019781); Has 672 Blast hits to 646 proteins in 166 species: Archae - 0; Bacteria - 97; Metazoa - 271; Fungi - 156…
FvH4_7g28200	1.75713	0.423992	0.490402	0.241298	0.279093	'33.99'	'development.unspecified'	'(at4g25360 : 634.0) Encodes a member of the TBL (TRICHOME BIREFRINGENCE-LIKE) gene family containing a plant-specific DUF231 (domain of unknown function) domain. TBL gene family has 46 members, two of which (TBR/AT5G06700 and TBL3/AT5G01360) have been shown to be involved in the synthesis and deposition of secondary wall cellulose, presumably by influencing the esterification state of pectic pol…
FvH4_7g28400	7.80074	18.5395	21.1888	2.37664	2.71625	'33.99'	'development.unspecified'	'(at5g62200 : 214.0) Embryo-specific protein 3, (ATS3); FUNCTIONS IN: molecular_function unknown; INVOLVED IN: biological_process unknown; LOCATED IN: plasma membrane, anchored to membrane; EXPRESSED IN: 24 plant structures; EXPRESSED DURING: 13 growth stages; CONTAINS InterPro DOMAIN/s: Lipase/lipooxygenase, PLAT/LH2 (InterPro:IPR008976), Embryo-specific 3 (InterPro:IPR010417); BEST Arabidopsis …
FvH4_7g29370	1.3608	0.00316693	0.0166687	0.00232726	0.0122492	'33.99'	'development.unspecified'	'(at5g23730 : 459.0) Transducin/WD40 repeat-like superfamily protein; CONTAINS InterPro DOMAIN/s: WD40 repeat 2 (InterPro:IPR019782), WD40 repeat-like-containing domain (InterPro:IPR011046), WD40-repeat-containing domain (InterPro:IPR017986), WD40/YVTN repeat-like-containing domain (InterPro:IPR015943), WD40 repeat (InterPro:IPR001680), WD40 repeat, subgroup (InterPro:IPR019781); BEST Arabidopsis…
FvH4_7g30100	376.815	1028.76	1102.59	2.73014	2.92608	'33.99'	'development.unspecified'	'(at5g52510 : 443.0) SCARECROW-like 8 (SCL8); CONTAINS InterPro DOMAIN/s: Transcription factor GRAS (InterPro:IPR005202); BEST Arabidopsis thaliana protein match is: SCARECROW-like 1 (TAIR:AT1G21450.1); Has 2327 Blast hits to 2305 proteins in 315 species: Archae - 0; Bacteria - 4; Metazoa - 13; Fungi - 36; Plants - 2242; Viruses - 0; Other Eukaryotes - 32 (source: NCBI BLink). & (q69vg1|cigr1_ory…
FvH4_4g23130	122.491	35.5845	36.4627	0.290507	0.297677	'33.99'	'development.unspecified'	'(at5g13180 : 297.0) Encodes a NAC domain transcription factor that interacts with VND7 and negatively regulates xylem vessel formation.; NAC domain containing protein 83 (NAC083); CONTAINS InterPro DOMAIN/s: No apical meristem (NAM) protein (InterPro:IPR003441); BEST Arabidopsis thaliana protein match is: NAC domain containing protein 41 (TAIR:AT2G33480.1); Has 1807 Blast hits to 1807 proteins i…
FvH4_2g36880	70.8151	165.505	143.297	2.33715	2.02354	'34.1.2'	'transport.p- and v-ATPases.H+-exporting ATPase'	'(q03194|pma4_nicpl : 879.0) Plasma membrane ATPase 4 (EC 3.6.3.6) (Proton pump 4) - Nicotiana plumbaginifolia (Leadwort-leaved tobacco) & (at2g24520 : 865.0) H(+)-ATPase 5 (HA5); FUNCTIONS IN: ATPase activity; INVOLVED IN: cation transport, metabolic process, ATP biosynthetic process; LOCATED IN: plasma membrane; EXPRESSED IN: 23 plant structures; EXPRESSED DURING: 14 growth stages; CONTAINS Int…
FvH4_2g36880	70.8151	165.505	143.297	2.33715	2.02354	'34.1.2'	'transport.p- and v-ATPases.H+-exporting ATPase'	'(q03194|pma4_nicpl : 879.0) Plasma membrane ATPase 4 (EC 3.6.3.6) (Proton pump 4) - Nicotiana plumbaginifolia (Leadwort-leaved tobacco) & (at2g24520 : 865.0) H(+)-ATPase 5 (HA5); FUNCTIONS IN: ATPase activity; INVOLVED IN: cation transport, metabolic process, ATP biosynthetic process; LOCATED IN: plasma membrane; EXPRESSED IN: 23 plant structures; EXPRESSED DURING: 14 growth stages; CONTAINS Int…
FvH4_5g36040	7.7984	27.1513	30.5526	3.48166	3.9178	'34.10'	'transport.nucleotides'	'(at1g28230 : 390.0) Encodes a transporter that transports purines,cytokinins and other adenine derivatives. Expressed in the leaf hydathodes where it may be involved in re-uptake of cytokinins during guttation.; purine permease 1 (PUP1); CONTAINS InterPro DOMAIN/s: Protein of unknown function DUF6, transmembrane (InterPro:IPR000620), Protein of unknown function DUF250 (InterPro:IPR004853); BEST …
FvH4_3g33860	1.10559	0.280494	0.374419	0.253706	0.338661	'34.13'	'transport.peptides and oligopeptides'	'(at3g45660 : 536.0) Major facilitator superfamily protein; FUNCTIONS IN: transporter activity; INVOLVED IN: oligopeptide transport; LOCATED IN: membrane; CONTAINS InterPro DOMAIN/s: Oligopeptide transporter (InterPro:IPR000109), Major facilitator superfamily, general substrate transporter (InterPro:IPR016196); BEST Arabidopsis thaliana protein match is: nitrate excretion transporter1 (TAIR:AT3G4…
FvH4_4g15300	5.98516	1.10939	1.3549	0.185356	0.226377	'34.13'	'transport.peptides and oligopeptides'	'(at1g68570 : 622.0) Major facilitator superfamily protein; FUNCTIONS IN: transporter activity; INVOLVED IN: oligopeptide transport; LOCATED IN: membrane; EXPRESSED IN: 23 plant structures; EXPRESSED DURING: 13 growth stages; CONTAINS InterPro DOMAIN/s: Oligopeptide transporter (InterPro:IPR000109), Major facilitator superfamily, general substrate transporter (InterPro:IPR016196); BEST Arabidopsi…
FvH4_5g21490	4.05021	0.732134	0.924279	0.180764	0.228205	'34.13'	'transport.peptides and oligopeptides'	'(at1g32450 : 816.0) Transmembrane nitrate transporter. Involved in xylem transport of nitrate from root to shoot. Induced in response to nitrate. Not involved in nitrate uptake. expressed in root pericycle cells.; nitrate transporter 1.5 (NRT1.5); CONTAINS InterPro DOMAIN/s: Oligopeptide transporter (InterPro:IPR000109), Major facilitator superfamily, general substrate transporter (InterPro:IPR0…
FvH4_6g11890	0.468962	4.07234	5.04541	8.68372	10.7587	'34.13'	'transport.peptides and oligopeptides'	'(at2g38100 : 140.0) proton-dependent oligopeptide transport (POT) family protein; FUNCTIONS IN: amino acid transmembrane transporter activity, uracil transmembrane transporter activity; INVOLVED IN: oligopeptide transport; LOCATED IN: endomembrane system, membrane; EXPRESSED IN: 10 plant structures; EXPRESSED DURING: LP.06 six leaves visible, 4 anthesis, LP.10 ten leaves visible, LP.08 eight lea…
FvH4_6g12770	3.49433	9.89054	9.25864	2.83046	2.64962	'34.13'	'transport.peptides and oligopeptides'	'(at2g37900 : 713.0) Major facilitator superfamily protein; FUNCTIONS IN: transporter activity; INVOLVED IN: oligopeptide transport; LOCATED IN: membrane; EXPRESSED IN: 15 plant structures; EXPRESSED DURING: 7 growth stages; CONTAINS InterPro DOMAIN/s: PTR2 family proton/oligopeptide symporter, conserved site (InterPro:IPR018456), Oligopeptide transporter (InterPro:IPR000109), Major facilitator s…
FvH4_7g25560	54.1728	22.9663	25.4505	0.423946	0.469803	'34.13'	'transport.peptides and oligopeptides'	'(at2g40460 : 830.0) Major facilitator superfamily protein; FUNCTIONS IN: transporter activity; INVOLVED IN: oligopeptide transport, response to nematode; LOCATED IN: membrane; EXPRESSED IN: 22 plant structures; EXPRESSED DURING: 13 growth stages; CONTAINS InterPro DOMAIN/s: Oligopeptide transporter (InterPro:IPR000109), Major facilitator superfamily, general substrate transporter (InterPro:IPR01…
FvH4_6g28280	3.07401	27.1884	30.2564	8.8446	9.84265	'34.14'	'transport.unspecified cations'	'(at3g20660 : 693.0) organic cation/carnitine transporter4 (4-Oct); FUNCTIONS IN: carbohydrate transmembrane transporter activity, sugar:hydrogen symporter activity; INVOLVED IN: transport, transmembrane transport; LOCATED IN: chloroplast thylakoid membrane, membrane; EXPRESSED IN: 13 plant structures; EXPRESSED DURING: 6 growth stages; CONTAINS InterPro DOMAIN/s: Sugar transporter, conserved sit…
FvH4_1g01020	3.60848	10.8366	11.9211	3.00308	3.30363	'34.15'	'transport.potassium'	'(at2g24240 : 767.0) BTB/POZ domain with WD40/YVTN repeat-like protein; FUNCTIONS IN: voltage-gated potassium channel activity; INVOLVED IN: potassium ion transport; LOCATED IN: voltage-gated potassium channel complex, membrane; EXPRESSED IN: 17 plant structures; EXPRESSED DURING: 11 growth stages; CONTAINS InterPro DOMAIN/s: WD40 repeat-like-containing domain (InterPro:IPR011046), BTB/POZ fold (…
FvH4_1g07180	3.38744	1.48566	1.22883	0.438579	0.362761	'34.15'	'transport.potassium'	'(at2g19600 : 758.0) member of Putative potassium proton antiporter family; K+ efflux antiporter 4 (KEA4); FUNCTIONS IN: potassium:hydrogen antiporter activity, potassium ion transmembrane transporter activity; INVOLVED IN: potassium ion transport, cation transport, transmembrane transport; LOCATED IN: endomembrane system, integral to membrane; EXPRESSED IN: 22 plant structures; EXPRESSED DURING:…
FvH4_6g11860	14.2325	38.193	41.7159	2.6835	2.93102	'34.15'	'transport.potassium'	'(at3g09030 : 535.0) BTB/POZ domain-containing protein; FUNCTIONS IN: voltage-gated potassium channel activity; INVOLVED IN: potassium ion transport; LOCATED IN: voltage-gated potassium channel complex, membrane; EXPRESSED IN: 17 plant structures; EXPRESSED DURING: 8 growth stages; CONTAINS InterPro DOMAIN/s: BTB/POZ fold (InterPro:IPR011333), Potassium channel, voltage dependent, Kv, tetramerisa…
FvH4_7g25830	22.9201	6.35143	7.34369	0.277112	0.320405	'34.15'	'transport.potassium'	'(at2g40540 : 1238.0) putative potassium transporter AtKT2p (AtKT2) mRNA,; potassium transporter 2 (KT2); FUNCTIONS IN: potassium ion transmembrane transporter activity; INVOLVED IN: potassium ion transport; LOCATED IN: plasma membrane, membrane; EXPRESSED IN: 23 plant structures; EXPRESSED DURING: 13 growth stages; CONTAINS InterPro DOMAIN/s: Potassium uptake protein, kup (InterPro:IPR018519), K…
FvH4_1g04210	1.98529	0.604419	0.651467	0.304449	0.328148	'34.16'	'transport.ABC transporters and multidrug resistance systems'	'(at2g26910 : 2110.0) pleiotropic drug resistance 4 (PDR4); FUNCTIONS IN: ATPase activity, coupled to transmembrane movement of substances; INVOLVED IN: drug transmembrane transport; LOCATED IN: membrane; EXPRESSED IN: 23 plant structures; EXPRESSED DURING: 13 growth stages; CONTAINS InterPro DOMAIN/s: ATPase, AAA+ type, core (InterPro:IPR003593), ABC transporter-like (InterPro:IPR003439), Plant …
FvH4_2g03830	5.72886	0.315976	0.751265	0.0551552	0.131137	'34.16'	'transport.ABC transporters and multidrug resistance systems'	'(at5g52860 : 679.0) ABC-2 type transporter family protein; FUNCTIONS IN: ATPase activity, coupled to transmembrane movement of substances; LOCATED IN: membrane; EXPRESSED IN: 9 plant structures; EXPRESSED DURING: 6 growth stages; CONTAINS InterPro DOMAIN/s: ATPase, AAA+ type, core (InterPro:IPR003593), ABC transporter-like (InterPro:IPR003439), ABC-2 type transporter (InterPro:IPR013525), ABC tr…
FvH4_3g29760	38.483	82.3055	81.021	2.13875	2.10537	'34.16'	'transport.ABC transporters and multidrug resistance systems'	'(q2pcf1|pdr2_nicpl : 2285.0) Pleiotropic drug resistance protein 2 (NpPDR2) - Nicotiana plumbaginifolia (Leadwort-leaved tobacco) & (at1g66950 : 2033.0) pleiotropic drug resistance 11 (PDR11); FUNCTIONS IN: ATPase activity, coupled to transmembrane movement of substances; INVOLVED IN: drug transmembrane transport; LOCATED IN: membrane; EXPRESSED IN: 9 plant structures; EXPRESSED DURING: 4 anthes…
FvH4_6g06950	5.03926	2.20544	2.20765	0.437652	0.438091	'34.16'	'transport.ABC transporters and multidrug resistance systems'	'(at1g17840 : 1134.0) Encodes a plasma membrane-localized ATP-binding cassette transporter, that is required for cutin transport to the extracellular matrix.; white-brown complex homolog protein 11 (WBC11); FUNCTIONS IN: ATPase activity, coupled to transmembrane movement of substances, fatty acid transporter activity; INVOLVED IN: cutin transport, fatty acid transport; LOCATED IN: plasma membrane…
FvH4_6g15820	177.717	27.3157	31.2869	0.153703	0.176049	'34.19.1'	'transport.Major Intrinsic Proteins.PIP'	'(at3g53420 : 488.0) a member of the plasma membrane intrinsic protein subfamily PIP2. localizes to the plasma membrane and exhibits water transport activity in Xenopus oocyte. expressed specifically in the vascular bundles and protein level increases slightly during leaf dev. When expressed in yeast cells can conduct hydrogen peroxide into those cells.; plasma membrane intrinsic protein 2A (PIP2…
FvH4_6g15840	2.75595	0.499289	0.391523	0.181168	0.142065	'34.19.1'	'transport.Major Intrinsic Proteins.PIP'	'(at3g53420 : 494.0) a member of the plasma membrane intrinsic protein subfamily PIP2. localizes to the plasma membrane and exhibits water transport activity in Xenopus oocyte. expressed specifically in the vascular bundles and protein level increases slightly during leaf dev. When expressed in yeast cells can conduct hydrogen peroxide into those cells.; plasma membrane intrinsic protein 2A (PIP2…
FvH4_6g15850	122.325	18.649	24.3715	0.152455	0.199236	'34.19.1'	'transport.Major Intrinsic Proteins.PIP'	'(at3g53420 : 482.0) a member of the plasma membrane intrinsic protein subfamily PIP2. localizes to the plasma membrane and exhibits water transport activity in Xenopus oocyte. expressed specifically in the vascular bundles and protein level increases slightly during leaf dev. When expressed in yeast cells can conduct hydrogen peroxide into those cells.; plasma membrane intrinsic protein 2A (PIP2…
FvH4_5g18640	12.4574	1.20492	1.16853	0.0967226	0.0938022	'34.19.2'	'transport.Major Intrinsic Proteins.TIP'	'(at1g17810 : 344.0) beta-tonoplast intrinsic protein (beta-TIP) mRNA, complete; beta-tonoplast intrinsic protein (BETA-TIP); FUNCTIONS IN: water channel activity; INVOLVED IN: transport, transmembrane transport; LOCATED IN: integral to membrane, membrane; EXPRESSED DURING: seedling growth; CONTAINS InterPro DOMAIN/s: Major intrinsic protein, conserved site (InterPro:IPR022357), Aquaporin (InterP…
FvH4_6g16770	818.047	184.152	170.149	0.225112	0.207994	'34.19.2'	'transport.Major Intrinsic Proteins.TIP'	'(at2g36830 : 345.0) Encodes a tonoplast intrinsic protein, which functions as water channel. It has also been shown to be able to facilitate the transport of urea and hydrogen peroxide. Highly expressed in vascular tissues of the root, stem, cauline leaves and flowers but not in the apical meristems.; gamma tonoplast intrinsic protein (GAMMA-TIP); FUNCTIONS IN: water channel activity, urea trans…
FvH4_6g31970	124.048	34.6393	32.8022	0.279242	0.264432	'34.19.2'	'transport.Major Intrinsic Proteins.TIP'	'(at3g16240 : 356.0) Delta tonoplast intrinsic protein, functions as a water channel and ammonium (NH3) transporter. Highly expressed in flower, shoot, and stem. Expression shows diurnal regulation and is induced by ammonium (NH3). Protein localized to vacuolar membrane.; delta tonoplast integral protein (DELTA-TIP); FUNCTIONS IN: water channel activity, ammonia transmembrane transporter activity…
FvH4_7g03120	24.2587	4.93238	4.96232	0.203324	0.204559	'34.19.2'	'transport.Major Intrinsic Proteins.TIP'	'(at2g36830 : 293.0) Encodes a tonoplast intrinsic protein, which functions as water channel. It has also been shown to be able to facilitate the transport of urea and hydrogen peroxide. Highly expressed in vascular tissues of the root, stem, cauline leaves and flowers but not in the apical meristems.; gamma tonoplast intrinsic protein (GAMMA-TIP); FUNCTIONS IN: water channel activity, urea trans…
FvH4_6g08000	22.6388	57.4388	55.4758	2.53718	2.45047	'34.19.3'	'transport.Major Intrinsic Proteins.NIP'	'(at4g18910 : 342.0) Encodes an aquaporin homolog. Functions in arsenite transport and tolerance.When expressed in yeast cells can conduct hydrogen peroxide into those cells.; NOD26-like intrinsic protein 1;2 (NIP1;2); FUNCTIONS IN: water channel activity, arsenite transmembrane transporter activity; INVOLVED IN: transport, hydrogen peroxide transmembrane transport, response to arsenic, arsenite …
FvH4_6g43030	23.8882	10.6892	10.3186	0.44747	0.431953	'34.19.4'	'transport.Major Intrinsic Proteins.SIP'	'(at3g04090 : 196.0) Belongs to a family of plant aquaporins. Similar to yeast and radish aquaporins. Located on ER.; small and basic intrinsic protein 1A (SIP1A); FUNCTIONS IN: water channel activity; INVOLVED IN: transport; LOCATED IN: endoplasmic reticulum, membrane; EXPRESSED IN: 29 plant structures; EXPRESSED DURING: 15 growth stages; CONTAINS InterPro DOMAIN/s: Major intrinsic protein (Inte…
FvH4_1g22250	2.50784	6.47098	5.6761	2.5803	2.26334	'34.22'	'transport.cyclic nucleotide or calcium regulated channels'	'(at1g01340 : 298.0) member of Cyclic nucleotide gated channel family; cyclic nucleotide gated channel 10 (CNGC10); FUNCTIONS IN: ion channel activity, cyclic nucleotide binding, calmodulin binding; INVOLVED IN: ion transport, transmembrane transport; LOCATED IN: membrane; EXPRESSED IN: 14 plant structures; EXPRESSED DURING: 10 growth stages; CONTAINS InterPro DOMAIN/s: Cyclic nucleotide-binding …
FvH4_4g14360	1.7075	11.3413	11.3542	6.64209	6.64964	'34.22'	'transport.cyclic nucleotide or calcium regulated channels'	'(at5g53130 : 227.0) member of Cyclic nucleotide gated channel family; cyclic nucleotide gated channel 1 (CNGC1); FUNCTIONS IN: inward rectifier potassium channel activity, cyclic nucleotide binding, intracellular cyclic nucleotide activated cation channel activity, calmodulin binding, cation channel activity; INVOLVED IN: potassium ion transport, calcium ion transport; LOCATED IN: plasma membran…
FvH4_6g47520	27.2578	10.2209	10.4565	0.374973	0.383614	'34.22'	'transport.cyclic nucleotide or calcium regulated channels'	'(at5g15410 : 1033.0) 'defense, no death' gene (DND1) encodes a mutated cyclic nucleotide-gated cation channel; Same as CNGC2 (article ID 229): Cyclic nucleotide gated channel, activated by cAMP, conducts K+ and other monovalent cations but excludes Na+, does not contain the GYG amino acid sequence found in other channels with this conductivity profile. Conducts Ca2+ into cells which is linked to…
FvH4_2g32080	13.792	3.23842	3.43605	0.234804	0.249133	'34.23.1'	'transport.hormones.auxin'	'(at5g11790 : 531.0) N-MYC downregulated-like 2 (NDL2); CONTAINS InterPro DOMAIN/s: Pollen specific protein SF21 (InterPro:IPR015511), Ndr (InterPro:IPR004142); BEST Arabidopsis thaliana protein match is: N-MYC downregulated-like 1 (TAIR:AT5G56750.1); Has 30201 Blast hits to 17322 proteins in 780 species: Archae - 12; Bacteria - 1396; Metazoa - 17338; Fungi - 3422; Plants - 5037; Viruses - 0; Oth…
FvH4_2g01570	9.73191	0.0786653	0.224748	0.00808323	0.0230939	'34.3'	'transport.amino acids'	'(at2g21050 : 799.0) Encodes LAX2 (LIKE AUXIN RESISTANT), a member of the AUX1 LAX family of auxin influx carriers. Required for the establishment of embryonic root cell organization.; like AUXIN RESISTANT 2 (LAX2); CONTAINS InterPro DOMAIN/s: Amino acid transporter, transmembrane (InterPro:IPR013057); BEST Arabidopsis thaliana protein match is: like AUX1 3 (TAIR:AT1G77690.1); Has 1017 Blast hits…
FvH4_2g01570	9.73191	0.0786653	0.224748	0.00808323	0.0230939	'34.3'	'transport.amino acids'	'(at2g21050 : 799.0) Encodes LAX2 (LIKE AUXIN RESISTANT), a member of the AUX1 LAX family of auxin influx carriers. Required for the establishment of embryonic root cell organization.; like AUXIN RESISTANT 2 (LAX2); CONTAINS InterPro DOMAIN/s: Amino acid transporter, transmembrane (InterPro:IPR013057); BEST Arabidopsis thaliana protein match is: like AUX1 3 (TAIR:AT1G77690.1); Has 1017 Blast hits…
FvH4_2g16060	0.952627	2.80532	2.95312	2.94483	3.09998	'34.3'	'transport.amino acids'	'(at1g47670 : 531.0) Transmembrane amino acid transporter family protein; FUNCTIONS IN: amino acid transmembrane transporter activity; INVOLVED IN: amino acid transport; LOCATED IN: plasma membrane, membrane; EXPRESSED IN: 20 plant structures; EXPRESSED DURING: 13 growth stages; CONTAINS InterPro DOMAIN/s: Amino acid transporter, transmembrane (InterPro:IPR013057); BEST Arabidopsis thaliana prote…
FvH4_2g27660	38.7059	126.752	127.937	3.27475	3.30535	'34.3'	'transport.amino acids'	'(at1g77380 : 736.0) Amino acid permease which transports basic amino acids.; amino acid permease 3 (AAP3); CONTAINS InterPro DOMAIN/s: Amino acid transporter, transmembrane (InterPro:IPR013057); BEST Arabidopsis thaliana protein match is: amino acid permease 2 (TAIR:AT5G09220.1); Has 2346 Blast hits to 2332 proteins in 227 species: Archae - 0; Bacteria - 15; Metazoa - 394; Fungi - 322; Plants - …
FvH4_2g40670	19.8793	5.68351	6.8315	0.285901	0.343649	'34.3'	'transport.amino acids'	'(at1g47670 : 910.0) Transmembrane amino acid transporter family protein; FUNCTIONS IN: amino acid transmembrane transporter activity; INVOLVED IN: amino acid transport; LOCATED IN: plasma membrane, membrane; EXPRESSED IN: 20 plant structures; EXPRESSED DURING: 13 growth stages; CONTAINS InterPro DOMAIN/s: Amino acid transporter, transmembrane (InterPro:IPR013057); BEST Arabidopsis thaliana prote…
FvH4_3g45290	0.248901	1.23988	1.56231	4.9814	6.27681	'34.3'	'transport.amino acids'	'(at3g13620 : 431.0) Amino acid permease family protein; FUNCTIONS IN: cationic amino acid transmembrane transporter activity; INVOLVED IN: transport, amino acid transport, transmembrane transport; LOCATED IN: membrane; EXPRESSED IN: 23 plant structures; EXPRESSED DURING: 12 growth stages; CONTAINS InterPro DOMAIN/s: Amino acid/polyamine transporter I (InterPro:IPR002293), Amino acid permease dom…
FvH4_4g27930	2.52972	0.53904	0.771576	0.213083	0.305005	'34.3'	'transport.amino acids'	'(at1g25530 : 372.0) Transmembrane amino acid transporter family protein; CONTAINS InterPro DOMAIN/s: Amino acid transporter, transmembrane (InterPro:IPR013057); BEST Arabidopsis thaliana protein match is: lysine histidine transporter 1 (TAIR:AT5G40780.1); Has 3229 Blast hits to 3219 proteins in 255 species: Archae - 4; Bacteria - 28; Metazoa - 882; Fungi - 529; Plants - 1538; Viruses - 0; Other …
FvH4_4g27960	4.69238	1.34237	1.37321	0.286073	0.292647	'34.3'	'transport.amino acids'	'(at1g25530 : 686.0) Transmembrane amino acid transporter family protein; CONTAINS InterPro DOMAIN/s: Amino acid transporter, transmembrane (InterPro:IPR013057); BEST Arabidopsis thaliana protein match is: lysine histidine transporter 1 (TAIR:AT5G40780.1); Has 3229 Blast hits to 3219 proteins in 255 species: Archae - 4; Bacteria - 28; Metazoa - 882; Fungi - 529; Plants - 1538; Viruses - 0; Other …
FvH4_6g21140	5.75228	2.61653	2.64714	0.454869	0.46019	'34.3'	'transport.amino acids'	'(at3g11900 : 547.0) encodes an amino acid transporter that transports aromatic and neutral amino acids, IAA, and 2,4-D. Expressed in all tissues with highest abundance in flowers and cauline leaves. a member of a small gene family in Arabidopsis and represents a new class of amino acid transporters.; aromatic and neutral transporter 1 (ANT1); CONTAINS InterPro DOMAIN/s: Amino acid transporter, t…
FvH4_7g18870	18.7593	65.6104	62.7291	3.49748	3.34389	'34.3'	'transport.amino acids'	'(at2g39130 : 544.0) Transmembrane amino acid transporter family protein; FUNCTIONS IN: amino acid transmembrane transporter activity; INVOLVED IN: biological_process unknown; LOCATED IN: plasma membrane; EXPRESSED IN: 24 plant structures; EXPRESSED DURING: 15 growth stages; CONTAINS InterPro DOMAIN/s: Amino acid transporter, transmembrane (InterPro:IPR013057); BEST Arabidopsis thaliana protein m…
FvH4_7g25500	10.8049	3.23209	3.29064	0.299133	0.304551	'34.3'	'transport.amino acids'	'(at3g56200 : 387.0) Encodes a putative amino acid transporter.; Transmembrane amino acid transporter family protein; CONTAINS InterPro DOMAIN/s: Amino acid transporter, transmembrane (InterPro:IPR013057); BEST Arabidopsis thaliana protein match is: Transmembrane amino acid transporter family protein (TAIR:AT2G40420.1); Has 4348 Blast hits to 4307 proteins in 431 species: Archae - 11; Bacteria - …
FvH4_4g21820	1.22246	0.0107542	0.0865829	0.00879714	0.0708267	'34.4'	'transport.nitrate'	'(at1g33440 : 342.0) Major facilitator superfamily protein; FUNCTIONS IN: transporter activity; INVOLVED IN: oligopeptide transport; LOCATED IN: plasma membrane, membrane; EXPRESSED IN: 18 plant structures; EXPRESSED DURING: 11 growth stages; CONTAINS InterPro DOMAIN/s: Oligopeptide transporter (InterPro:IPR000109), Major facilitator superfamily, general substrate transporter (InterPro:IPR016196)…
FvH4_4g21820	1.22246	0.0107542	0.0865829	0.00879714	0.0708267	'34.4'	'transport.nitrate'	'(at1g33440 : 342.0) Major facilitator superfamily protein; FUNCTIONS IN: transporter activity; INVOLVED IN: oligopeptide transport; LOCATED IN: plasma membrane, membrane; EXPRESSED IN: 18 plant structures; EXPRESSED DURING: 11 growth stages; CONTAINS InterPro DOMAIN/s: Oligopeptide transporter (InterPro:IPR000109), Major facilitator superfamily, general substrate transporter (InterPro:IPR016196)…
FvH4_6g42450	174.497	72.9199	79.0149	0.417885	0.452814	'34.4'	'transport.nitrate'	'(at3g21670 : 662.0) Major facilitator superfamily protein; FUNCTIONS IN: transporter activity; INVOLVED IN: oligopeptide transport; LOCATED IN: membrane; EXPRESSED IN: 21 plant structures; EXPRESSED DURING: 13 growth stages; CONTAINS InterPro DOMAIN/s: Oligopeptide transporter (InterPro:IPR000109), Major facilitator superfamily, general substrate transporter (InterPro:IPR016196); BEST Arabidopsi…
FvH4_5g38080	10.9685	2.57573	2.87	0.23483	0.26166	'34.6'	'transport.sulphate'	'(at1g77990 : 714.0) cDNA encoding a sulfate transporter.; AST56; FUNCTIONS IN: sulfate transmembrane transporter activity; INVOLVED IN: sulfate transport, transport, transmembrane transport; LOCATED IN: integral to membrane, membrane; EXPRESSED IN: 17 plant structures; EXPRESSED DURING: 9 growth stages; CONTAINS InterPro DOMAIN/s: Sulphate transporter (InterPro:IPR011547), Sulphate transporter/a…
FvH4_7g21210	6.36619	2.1529	2.54585	0.338176	0.399902	'34.6'	'transport.sulphate'	'(at3g12520 : 769.0) Encodes a sulfate transporter that in induced under sulfate limitation.; sulfate transporter 4;2 (SULTR4;2); FUNCTIONS IN: sulfate transmembrane transporter activity; INVOLVED IN: sulfate transport, transport, transmembrane transport; LOCATED IN: integral to membrane, membrane; EXPRESSED IN: 22 plant structures; EXPRESSED DURING: 13 growth stages; CONTAINS InterPro DOMAIN/s: …
FvH4_7g30630	7.39775	41.255	41.9645	5.57669	5.6726	'34.9'	'transport.metabolite transporters at the mitochondrial membrane'	'(at5g24030 : 555.0) Encodes a protein with ten predicted transmembrane helices. The SLAH3 protein has similarity to the SLAC1 protein involved in ion homeostasis in guard cells. Although it is not expressed in guard cells, it can complement an slac1-2 mutant suggesting that it performs a similar function. SLAH3:GFP localizes to the plasma membrane.; SLAC1 homologue 3 (SLAH3); FUNCTIONS IN: trans…
FvH4_7g27550	5.01803	1.02336	1.26392	0.203937	0.251875	'34.98'	'transport.membrane system unknown'	'(at3g47420 : 712.0) Encodes a Pi starvation-responsive protein AtPS3.; phosphate starvation-induced gene 3 (PS3); FUNCTIONS IN: sugar:hydrogen symporter activity; INVOLVED IN: carbohydrate transport, transmembrane transport; EXPRESSED IN: 22 plant structures; EXPRESSED DURING: 13 growth stages; CONTAINS InterPro DOMAIN/s: Major facilitator superfamily (InterPro:IPR020846), Major facilitator supe…
FvH4_5g36200	11.1938	4.23431	4.58178	0.378272	0.409313	'34.99'	'transport.misc'	'(at5g65380 : 623.0) MATE efflux family protein; FUNCTIONS IN: antiporter activity, drug transmembrane transporter activity, transporter activity; INVOLVED IN: drug transmembrane transport, ripening, transmembrane transport; LOCATED IN: membrane; EXPRESSED IN: 22 plant structures; EXPRESSED DURING: 13 growth stages; CONTAINS InterPro DOMAIN/s: Multi antimicrobial extrusion protein MatE (InterPro:…
FvH4_3g24260	13.6908	4.13072	5.05445	0.301714	0.369185	'34.99'	'transport.misc'	'(at2g27810 : 915.0) nucleobase-ascorbate transporter 12; FUNCTIONS IN: transmembrane transporter activity; INVOLVED IN: transport, transmembrane transport; LOCATED IN: plasma membrane, membrane; EXPRESSED IN: 22 plant structures; EXPRESSED DURING: 13 growth stages; CONTAINS InterPro DOMAIN/s: Xanthine/uracil/vitamin C permease (InterPro:IPR006043); BEST Arabidopsis thaliana protein match is: Xan…
FvH4_4g05050	9.5149	0.928253	1.53162	0.0975578	0.160971	'34.99'	'transport.misc'	'(at1g04560 : 243.0) AWPM-19-like family protein; FUNCTIONS IN: molecular_function unknown; INVOLVED IN: biological_process unknown; LOCATED IN: endomembrane system; CONTAINS InterPro DOMAIN/s: AWPM-19-like (InterPro:IPR008390); BEST Arabidopsis thaliana protein match is: AWPM-19-like family protein (TAIR:AT5G46530.1); Has 177 Blast hits to 177 proteins in 19 species: Archae - 0; Bacteria - 0; Me…
FvH4_5g36200	11.1938	4.23431	4.58178	0.378272	0.409313	'34.99'	'transport.misc'	'(at5g65380 : 623.0) MATE efflux family protein; FUNCTIONS IN: antiporter activity, drug transmembrane transporter activity, transporter activity; INVOLVED IN: drug transmembrane transport, ripening, transmembrane transport; LOCATED IN: membrane; EXPRESSED IN: 22 plant structures; EXPRESSED DURING: 13 growth stages; CONTAINS InterPro DOMAIN/s: Multi antimicrobial extrusion protein MatE (InterPro:…
FvH4_7g25660	3.08918	21.3463	19.7547	6.91005	6.39482	'34.99'	'transport.misc'	'(at3g10960 : 845.0) Encodes a homolog of the adenine-guanine-hypoxanthine transporter AzgA of Aspergillus nidulans. Function as a plant adenine-guanine transporter. Two closely related genes exist in Arabidopsis: AT3G10960 (Azg1) and AT5G50300 (Azg2).; AZA-guanine resistant1 (AZG1); FUNCTIONS IN: transmembrane transporter activity, purine transmembrane transporter activity; INVOLVED IN: purine t…
FvH4_2g17360	43.4266	13.6274	14.8515	0.313804	0.341991	'35.1.20'	'not assigned.no ontology.formin homology 2 domain-containing protein'	'(at3g25500 : 683.0) Poly-L-proline-containing (PLP) protein that form part of the signal-transduction cascade that leads to rearrangement of the actin cytoskeleton. AFH1 is a nonprocessive formin that moves from the barbered end to the side of an actin filament after the nucleation event.; formin homology 1 (AFH1); FUNCTIONS IN: actin binding, protein binding, actin filament binding; INVOLVED IN…
FvH4_5g36220	2.00492	6.87574	6.81762	3.42943	3.40044	'35.1.21'	'not assigned.no ontology.epsin N-terminal homology (ENTH) domain-containing protein'	'(at4g40080 : 169.0) ENTH/ANTH/VHS superfamily protein; FUNCTIONS IN: phospholipid binding, binding; INVOLVED IN: biological_process unknown; LOCATED IN: chloroplast; EXPRESSED IN: 9 plant structures; EXPRESSED DURING: 6 growth stages; CONTAINS InterPro DOMAIN/s: Epsin-like, N-terminal (InterPro:IPR013809), ANTH (InterPro:IPR011417), ENTH/VHS (InterPro:IPR008942); BEST Arabidopsis thaliana protei…
FvH4_3g08920	4.26418	0.277523	0.587287	0.0650825	0.137726	'35.1.22'	'not assigned.no ontology.late embryogenesis abundant domain-containing protein'	'(at5g44310 : 145.0) Late embryogenesis abundant protein (LEA) family protein; INVOLVED IN: embryo development ending in seed dormancy; EXPRESSED IN: cotyledon; BEST Arabidopsis thaliana protein match is: Late embryogenesis abundant protein (LEA) family protein (TAIR:AT4G21020.1); Has 48356 Blast hits to 24924 proteins in 2440 species: Archae - 556; Bacteria - 15482; Metazoa - 11997; Fungi - 3418…
FvH4_2g01740	11.5181	3.58043	3.17506	0.310854	0.27566	'35.1.42'	'not assigned.no ontology.proline rich family'	'(at2g16630 : 174.0) Pollen Ole e 1 allergen and extensin family protein; LOCATED IN: endomembrane system; EXPRESSED IN: 21 plant structures; EXPRESSED DURING: 13 growth stages; CONTAINS InterPro DOMAIN/s: Pollen Ole e 1 allergen/extensin (InterPro:IPR006041); Has 30201 Blast hits to 17322 proteins in 780 species: Archae - 12; Bacteria - 1396; Metazoa - 17338; Fungi - 3422; Plants - 5037; Viruses…
FvH4_1g18360	26.0175	9.63744	9.9592	0.370421	0.382788	'35.1.5'	'not assigned.no ontology.pentatricopeptide (PPR) repeat-containing protein'	'(at3g49710 : 421.0) Pentatricopeptide repeat (PPR) superfamily protein; CONTAINS InterPro DOMAIN/s: Pentatricopeptide repeat (InterPro:IPR002885); BEST Arabidopsis thaliana protein match is: pentatricopeptide (PPR) repeat-containing protein (TAIR:AT2G22070.1); Has 44619 Blast hits to 14217 proteins in 272 species: Archae - 0; Bacteria - 17; Metazoa - 134; Fungi - 114; Plants - 43678; Viruses - 0…
FvH4_2g02240	0.477894	3.75948	3.40614	7.86678	7.12741	'35.1.5'	'not assigned.no ontology.pentatricopeptide (PPR) repeat-containing protein'	'(at4g34830 : 892.0) Encodes MRL1, a conserved pentatricopeptide repeat protein, required for stabilization of rbcL mRNA.; MATURATION OF RBCL 1 (MRL1); INVOLVED IN: mRNA stabilization; LOCATED IN: chloroplast; EXPRESSED IN: 21 plant structures; EXPRESSED DURING: 13 growth stages; CONTAINS InterPro DOMAIN/s: Pentatricopeptide repeat (InterPro:IPR002885); BEST Arabidopsis thaliana protein match is:…
FvH4_6g54200	4.63784	0.601602	0.63986	0.129716	0.137965	'35.1.5'	'not assigned.no ontology.pentatricopeptide (PPR) repeat-containing protein'	'(at3g26782 : 874.0) Tetratricopeptide repeat (TPR)-like superfamily protein; CONTAINS InterPro DOMAIN/s: Pentatricopeptide repeat (InterPro:IPR002885); BEST Arabidopsis thaliana protein match is: Tetratricopeptide repeat (TPR)-like superfamily protein (TAIR:AT4G33990.1); Has 38241 Blast hits to 13696 proteins in 226 species: Archae - 0; Bacteria - 8; Metazoa - 60; Fungi - 36; Plants - 37696; Vir…
FvH4_2g37320	3.69337	18.5902	17.3282	5.03341	4.6917	'35.1.9'	'not assigned.no ontology.BTB/POZ domain-containing protein'	'(at2g30600 : 1086.0) BTB/POZ domain-containing protein; INVOLVED IN: cell adhesion; LOCATED IN: cellular_component unknown; EXPRESSED IN: 24 plant structures; EXPRESSED DURING: 13 growth stages; CONTAINS InterPro DOMAIN/s: Coagulation factor 5/8 type, C-terminal (InterPro:IPR000421), Farnesoic acid 0-methyl transferase (InterPro:IPR022041), BTB/POZ (InterPro:IPR013069), BTB/Kelch-associated (Int…
FvH4_1g00460	32.6105	10.3274	13.3443	0.31669	0.409203	'35.1'	'not assigned.no ontology'	'(at3g25500 : 583.0) Poly-L-proline-containing (PLP) protein that form part of the signal-transduction cascade that leads to rearrangement of the actin cytoskeleton. AFH1 is a nonprocessive formin that moves from the barbered end to the side of an actin filament after the nucleation event.; formin homology 1 (AFH1); FUNCTIONS IN: actin binding, protein binding, actin filament binding; INVOLVED IN…
FvH4_1g00460	32.6105	10.3274	13.3443	0.31669	0.409203	'35.1'	'not assigned.no ontology'	'(at3g25500 : 583.0) Poly-L-proline-containing (PLP) protein that form part of the signal-transduction cascade that leads to rearrangement of the actin cytoskeleton. AFH1 is a nonprocessive formin that moves from the barbered end to the side of an actin filament after the nucleation event.; formin homology 1 (AFH1); FUNCTIONS IN: actin binding, protein binding, actin filament binding; INVOLVED IN…
FvH4_1g12240	9.40416	1.22837	1.72119	0.13062	0.183024	'35.1'	'not assigned.no ontology'	'(at5g66330 : 483.0) Leucine-rich repeat (LRR) family protein; INVOLVED IN: signal transduction; LOCATED IN: endomembrane system; EXPRESSED IN: 15 plant structures; EXPRESSED DURING: 8 growth stages; CONTAINS InterPro DOMAIN/s: Leucine-rich repeat-containing N-terminal domain, type 2 (InterPro:IPR013210), Leucine-rich repeat (InterPro:IPR001611); BEST Arabidopsis thaliana protein match is: Leucin…
FvH4_1g17490	31.9755	8.40318	9.43627	0.262801	0.295109	'35.1'	'not assigned.no ontology'	'(at5g67460 : 308.0) O-Glycosyl hydrolases family 17 protein; FUNCTIONS IN: cation binding, hydrolase activity, hydrolyzing O-glycosyl compounds, catalytic activity; INVOLVED IN: carbohydrate metabolic process; LOCATED IN: endomembrane system; EXPRESSED IN: 21 plant structures; EXPRESSED DURING: 13 growth stages; CONTAINS InterPro DOMAIN/s: X8 (InterPro:IPR012946), Glycoside hydrolase, catalytic …
FvH4_1g21150	18.998	6.87496	5.88038	0.361878	0.309526	'35.1'	'not assigned.no ontology'	'(at4g39730 : 214.0) Lipase/lipooxygenase, PLAT/LH2 family protein; FUNCTIONS IN: molecular_function unknown; INVOLVED IN: biological_process unknown; LOCATED IN: thylakoid, chloroplast thylakoid membrane, plasma membrane, chloroplast, vacuole; EXPRESSED IN: 25 plant structures; EXPRESSED DURING: 13 growth stages; CONTAINS InterPro DOMAIN/s: Lipoxygenase, LH2 (InterPro:IPR001024), Lipase/lipooxyg…
FvH4_1g26490	56.6956	250.292	228.216	4.41466	4.02529	'35.1'	'not assigned.no ontology'	'(at4g01870 : 921.0) tolB protein-related; FUNCTIONS IN: molecular_function unknown; INVOLVED IN: response to cyclopentenone; LOCATED IN: membrane; EXPRESSED IN: 22 plant structures; EXPRESSED DURING: 13 growth stages; CONTAINS InterPro DOMAIN/s: WD40-like Beta Propeller (InterPro:IPR011659), Peptidase S9B, dipeptidylpeptidase IV N-terminal (InterPro:IPR002469), Six-bladed beta-propeller, TolB-li…
FvH4_2g23800	2.0695	5.88654	5.51927	2.84442	2.66695	'35.1'	'not assigned.no ontology'	'(at4g02860 : 341.0) Phenazine biosynthesis PhzC/PhzF protein; FUNCTIONS IN: catalytic activity; INVOLVED IN: biosynthetic process; LOCATED IN: cellular_component unknown; EXPRESSED IN: 23 plant structures; EXPRESSED DURING: 13 growth stages; CONTAINS InterPro DOMAIN/s: Phenazine biosynthesis PhzC/PhzF protein (InterPro:IPR003719); BEST Arabidopsis thaliana protein match is: Phenazine biosynthesi…
FvH4_2g26750	59.3506	20.1676	20.9436	0.339805	0.352879	'35.1'	'not assigned.no ontology'	'(at1g21880 : 547.0) lysm domain GPI-anchored protein 1 precursor (LYM1); FUNCTIONS IN: molecular_function unknown; INVOLVED IN: cell wall macromolecule catabolic process; LOCATED IN: anchored to plasma membrane, plasma membrane, anchored to membrane; EXPRESSED IN: 24 plant structures; EXPRESSED DURING: 13 growth stages; CONTAINS InterPro DOMAIN/s: Peptidoglycan-binding lysin domain (InterPro:IPR…
FvH4_2g27620	74.3724	150.259	156.335	2.02036	2.10205	'35.1'	'not assigned.no ontology'	'(at1g21680 : 898.0) DPP6 N-terminal domain-like protein; FUNCTIONS IN: molecular_function unknown; INVOLVED IN: biological_process unknown; LOCATED IN: plasma membrane, vacuole, plant-type cell wall; EXPRESSED IN: 25 plant structures; EXPRESSED DURING: 13 growth stages; CONTAINS InterPro DOMAIN/s: WD40-like Beta Propeller (InterPro:IPR011659), Six-bladed beta-propeller, TolB-like (InterPro:IPR01…
FvH4_3g01880	14.9357	3.42933	3.35936	0.229606	0.224922	'35.1'	'not assigned.no ontology'	'(at1g11820 : 792.0) O-Glycosyl hydrolases family 17 protein; FUNCTIONS IN: cation binding, hydrolase activity, hydrolyzing O-glycosyl compounds, catalytic activity; INVOLVED IN: carbohydrate metabolic process; LOCATED IN: endomembrane system; CONTAINS InterPro DOMAIN/s: X8 (InterPro:IPR012946), Glycoside hydrolase, family 17 (InterPro:IPR000490), Glycoside hydrolase, catalytic core (InterPro:IPR…
FvH4_3g08800	16.139	7.22068	7.62956	0.447405	0.472739	'35.1'	'not assigned.no ontology'	'(at1g28340 : 746.0) receptor like protein 4 (RLP4); INVOLVED IN: signal transduction; LOCATED IN: endomembrane system; EXPRESSED IN: 23 plant structures; EXPRESSED DURING: 13 growth stages; CONTAINS InterPro DOMAIN/s: Malectin/receptor-like protein kinase (InterPro:IPR021720), Leucine-rich repeat (InterPro:IPR001611); BEST Arabidopsis thaliana protein match is: Di-glucose binding protein with Le…
FvH4_3g20540	4.34651	1.09882	1.28541	0.252805	0.295733	'35.1'	'not assigned.no ontology'	'(at5g53750 : 358.0) CBS domain-containing protein; CONTAINS InterPro DOMAIN/s: Cystathionine beta-synthase, core (InterPro:IPR000644); BEST Arabidopsis thaliana protein match is: Cystathionine beta-synthase (CBS) family protein (TAIR:AT4G27460.1); Has 152 Blast hits to 152 proteins in 18 species: Archae - 0; Bacteria - 0; Metazoa - 1; Fungi - 0; Plants - 150; Viruses - 0; Other Eukaryotes - 1 (s…
FvH4_3g33440	14.0258	5.89062	5.45056	0.419984	0.388609	'35.1'	'not assigned.no ontology'	'(at5g02970 : 494.0) alpha/beta-Hydrolases superfamily protein; CONTAINS InterPro DOMAIN/s: Alpha/beta hydrolase fold-1 (InterPro:IPR000073); BEST Arabidopsis thaliana protein match is: alpha/beta-Hydrolases superfamily protein (TAIR:AT3G09690.2); Has 911 Blast hits to 905 proteins in 207 species: Archae - 6; Bacteria - 480; Metazoa - 9; Fungi - 40; Plants - 329; Viruses - 0; Other Eukaryotes - 4…
FvH4_3g38460	38.5745	135.943	132.688	3.52418	3.43979	'35.1'	'not assigned.no ontology'	'(at1g07230 : 843.0) non-specific phospholipase C1 (NPC1); FUNCTIONS IN: hydrolase activity, acting on ester bonds; LOCATED IN: endomembrane system; EXPRESSED IN: 23 plant structures; EXPRESSED DURING: 13 growth stages; CONTAINS InterPro DOMAIN/s: Phosphoesterase (InterPro:IPR007312); BEST Arabidopsis thaliana protein match is: non-specific phospholipase C2 (TAIR:AT2G26870.1); Has 30201 Blast hit…
FvH4_4g04020	4.13834	2.01766	1.50674	0.487554	0.364093	'35.1'	'not assigned.no ontology'	'(at4g14310 : 800.0) Transducin/WD40 repeat-like superfamily protein; INVOLVED IN: biological_process unknown; LOCATED IN: cell wall; EXPRESSED IN: male gametophyte; EXPRESSED DURING: L mature pollen stage, M germinated pollen stage; CONTAINS InterPro DOMAIN/s: WD40 repeat-like-containing domain (InterPro:IPR011046); Has 1761 Blast hits to 1518 proteins in 267 species: Archae - 12; Bacteria - 193…
FvH4_4g05140	10.371	3.55299	3.75612	0.342589	0.362176	'35.1'	'not assigned.no ontology'	'(at2g33255 : 333.0) Haloacid dehalogenase-like hydrolase (HAD) superfamily protein; FUNCTIONS IN: hydrolase activity, catalytic activity, phosphoglycolate phosphatase activity; INVOLVED IN: metabolic process; LOCATED IN: chloroplast; EXPRESSED IN: 23 plant structures; EXPRESSED DURING: 15 growth stages; CONTAINS InterPro DOMAIN/s: Haloacid dehalogenase-like hydrolase (InterPro:IPR005834), HAD-su…
FvH4_4g09300	3.93026	0.74114	0.515491	0.188573	0.13116	'35.1'	'not assigned.no ontology'	'(at4g25830 : 110.0) Uncharacterised protein family (UPF0497); FUNCTIONS IN: molecular_function unknown; INVOLVED IN: biological_process unknown; LOCATED IN: endomembrane system; EXPRESSED IN: 22 plant structures; EXPRESSED DURING: 13 growth stages; CONTAINS InterPro DOMAIN/s: Uncharacterised protein family UPF0497, trans-membrane plant (InterPro:IPR006702), Uncharacterised protein family UPF0497…
FvH4_4g13360	8.46237	1.58713	1.91877	0.187551	0.226742	'35.1'	'not assigned.no ontology'	'(at3g23840 : 283.0) HXXXD-type acyl-transferase family protein; FUNCTIONS IN: transferase activity, transferring acyl groups other than amino-acyl groups, transferase activity; INVOLVED IN: biological_process unknown; LOCATED IN: chloroplast thylakoid membrane; EXPRESSED IN: 25 plant structures; EXPRESSED DURING: 15 growth stages; CONTAINS InterPro DOMAIN/s: Transferase (InterPro:IPR003480); BES…
FvH4_4g21590	3.01589	6.93626	7.50512	2.29991	2.48853	'35.1'	'not assigned.no ontology'	'(at5g48960 : 927.0) HAD-superfamily hydrolase, subfamily IG, 5'-nucleotidase; FUNCTIONS IN: 5'-nucleotidase activity; INVOLVED IN: biological_process unknown; LOCATED IN: chloroplast, chloroplast stroma; EXPRESSED IN: 23 plant structures; EXPRESSED DURING: 13 growth stages; CONTAINS InterPro DOMAIN/s: HAD-superfamily hydrolase, subfamily IG, 5'-nucleotidase (InterPro:IPR008380); BEST Arabidopsis…
FvH4_4g22790	33.4809	246.847	272.837	7.37279	8.14903	'35.1'	'not assigned.no ontology'	'(at3g23255 : 176.0) unknown protein; FUNCTIONS IN: molecular_function unknown; INVOLVED IN: biological_process unknown; LOCATED IN: cellular_component unknown. & (q03200|lirp1_orysa : 107.0) Light-regulated protein precursor - Oryza sativa (Rice) & (reliability: 352.0) & (original description: transcript offset:146 AED:0.03 eAED:0.03 QI:146|1|1|1|0.33|0.28|7|998|142)'
FvH4_4g27130	19.9242	113.558	104.557	5.69951	5.2477	'35.1'	'not assigned.no ontology'	'(at1g68260 : 207.0) Thioesterase superfamily protein; CONTAINS InterPro DOMAIN/s: Thioesterase superfamily (InterPro:IPR006683); BEST Arabidopsis thaliana protein match is: Thioesterase superfamily protein (TAIR:AT1G68280.1); Has 2036 Blast hits to 2035 proteins in 690 species: Archae - 16; Bacteria - 1416; Metazoa - 0; Fungi - 0; Plants - 80; Viruses - 0; Other Eukaryotes - 524 (source: NCBI BL…
FvH4_4g33900	75.3241	320.012	374.923	4.24847	4.97746	'35.1'	'not assigned.no ontology'	'(at1g14870 : 170.0) PLANT CADMIUM RESISTANCE 2 (PCR2); FUNCTIONS IN: molecular_function unknown; INVOLVED IN: response to oxidative stress; LOCATED IN: plasma membrane; EXPRESSED IN: callus; CONTAINS InterPro DOMAIN/s: Protein of unknown function Cys-rich (InterPro:IPR006461); BEST Arabidopsis thaliana protein match is: PLAC8 family protein (TAIR:AT5G35525.1); Has 803 Blast hits to 802 proteins …
FvH4_5g00670	12.3396	24.8362	28.2867	2.01273	2.29235	'35.1'	'not assigned.no ontology'	'(at4g12130 : 535.0) Glycine cleavage T-protein family; FUNCTIONS IN: aminomethyltransferase activity; INVOLVED IN: glycine catabolic process; LOCATED IN: cytoplasm; EXPRESSED IN: 23 plant structures; EXPRESSED DURING: 13 growth stages; CONTAINS InterPro DOMAIN/s: Folate-binding, YgfZ (InterPro:IPR017703), Glycine cleavage T-protein, N-terminal (InterPro:IPR006222), Glycine cleavage T-protein, C-…
FvH4_5g02990	17.5849	2.35008	2.13445	0.133643	0.12138	'35.1'	'not assigned.no ontology'	'(at4g23490 : 746.0) Protein of unknown function (DUF604); CONTAINS InterPro DOMAIN/s: Protein of unknown function DUF604 (InterPro:IPR006740); BEST Arabidopsis thaliana protein match is: Protein of unknown function (DUF604) (TAIR:AT4G11350.1); Has 30201 Blast hits to 17322 proteins in 780 species: Archae - 12; Bacteria - 1396; Metazoa - 17338; Fungi - 3422; Plants - 5037; Viruses - 0; Other Euka…
FvH4_5g18860	0.251367	5.57602	6.20306	22.1828	24.6773	'35.1'	'not assigned.no ontology'	'(at2g35710 : 664.0) Nucleotide-diphospho-sugar transferases superfamily protein; FUNCTIONS IN: transferase activity, transferring hexosyl groups, transferase activity, transferring glycosyl groups; INVOLVED IN: carbohydrate biosynthetic process, biosynthetic process; LOCATED IN: endomembrane system; EXPRESSED IN: 11 plant structures; EXPRESSED DURING: 7 growth stages; BEST Arabidopsis thaliana p…
FvH4_5g26470	365.303	755.4	735.568	2.06787	2.01359	'35.1'	'not assigned.no ontology'	'(at1g76560 : 128.0) CP12 domain-containing protein 3 (CP12-3); FUNCTIONS IN: molecular_function unknown; INVOLVED IN: negative regulation of reductive pentose-phosphate cycle; LOCATED IN: chloroplast; EXPRESSED IN: 20 plant structures; EXPRESSED DURING: 13 growth stages; CONTAINS InterPro DOMAIN/s: Protein of unknown function CP12 (InterPro:IPR003823); BEST Arabidopsis thaliana protein match is:…
FvH4_5g37170	2.01585	0.172176	0.204301	0.0854112	0.101347	'35.1'	'not assigned.no ontology'	'(at5g09430 : 355.0) alpha/beta-Hydrolases superfamily protein; CONTAINS InterPro DOMAIN/s: Alpha/beta hydrolase fold-1 (InterPro:IPR000073); BEST Arabidopsis thaliana protein match is: alpha/beta-Hydrolases superfamily protein (TAIR:AT4G39955.1); Has 8280 Blast hits to 8277 proteins in 1491 species: Archae - 97; Bacteria - 6100; Metazoa - 351; Fungi - 79; Plants - 382; Viruses - 0; Other Eukaryo…
FvH4_6g50030	11.2183	24.6158	24.5761	2.19426	2.19073	'35.1'	'not assigned.no ontology'	'(at2g04690 : 247.0) Pyridoxamine 5'-phosphate oxidase family protein; FUNCTIONS IN: FMN binding; INVOLVED IN: biological_process unknown; EXPRESSED IN: 22 plant structures; EXPRESSED DURING: 13 growth stages; CONTAINS InterPro DOMAIN/s: Cellular repressor of E1A-stimulated genes (CREG) (InterPro:IPR014631), FMN-binding split barrel (InterPro:IPR012349), FMN-binding split barrel, related (InterPr…
FvH4_7g18540	6.24067	2.28217	2.48887	0.365693	0.398815	'35.1'	'not assigned.no ontology'	'(at2g36840 : 493.0) ACT-like superfamily protein; FUNCTIONS IN: amino acid binding; INVOLVED IN: metabolic process; LOCATED IN: cellular_component unknown; EXPRESSED IN: 20 plant structures; EXPRESSED DURING: 12 growth stages; CONTAINS InterPro DOMAIN/s: Amino acid-binding ACT (InterPro:IPR002912); BEST Arabidopsis thaliana protein match is: ACT domain-containing protein (TAIR:AT2G39570.1); Has …
FvH4_7g30000	71.7375	5.77941	6.25097	0.0805633	0.0871367	'35.1'	'not assigned.no ontology'	'(at5g23940 : 561.0) Encodes PERMEABLE LEAVES3 (PEL3), a putative acyl-transferase. Mutation in this locus results in altered trichome phenotype (trcichomes become tangled during leaf expansion). Additional phenotype includes altered cuticle layer.; PERMEABLE LEAVES3 (PEL3); FUNCTIONS IN: transferase activity, transferring acyl groups other than amino-acyl groups, transferase activity; INVOLVED I…
FvH4_7g30740	1.08021	0.185129	0.360349	0.171383	0.333591	'35.1'	'not assigned.no ontology'	'(at5g52910 : 926.0) homolog of Drosophila timeless; TIMELESS (ATIM); CONTAINS InterPro DOMAIN/s: Timeless C-terminal (InterPro:IPR007725), Timeless protein (InterPro:IPR006906); Has 1807 Blast hits to 1807 proteins in 277 species: Archae - 0; Bacteria - 0; Metazoa - 736; Fungi - 347; Plants - 385; Viruses - 0; Other Eukaryotes - 339 (source: NCBI BLink). & (reliability: 1852.0) & (original descr…
FvH4_1g03760	1.51951	6.32695	6.21827	4.16382	4.09229	'35.2'	'not assigned.unknown'	' (original description: transcript offset:261 AED:0.06 eAED:0.06 QI:261|1|1|1|1|1|4|195|105)'
FvH4_1g04870	5.00103	14.3812	13.1891	2.87564	2.63727	'35.2'	'not assigned.unknown'	' no hits & (original description: transcript offset:0 AED:0.24 eAED:1.00 QI:0|-1|0|1|-1|1|1|0|408)'
FvH4_1g06710	8.90737	1.57782	1.90459	0.177136	0.213822	'35.2'	'not assigned.unknown'	' no hits & (original description: transcript offset:245 AED:0.33 eAED:0.33 QI:245|1|1|1|1|1|2|343|64)'
FvH4_1g08640	19.7095	56.5239	57.4768	2.86785	2.9162	'35.2'	'not assigned.unknown'	'(at1g64870 : 146.0) unknown protein; BEST Arabidopsis thaliana protein match is: unknown protein (TAIR:AT3G45200.1); Has 99 Blast hits to 91 proteins in 10 species: Archae - 0; Bacteria - 0; Metazoa - 0; Fungi - 0; Plants - 99; Viruses - 0; Other Eukaryotes - 0 (source: NCBI BLink). & (reliability: 292.0) & (original description: transcript offset:963 AED:0.14 eAED:0.14 QI:963|1|1|1|0.5|0.33|3|1…
FvH4_1g12550	4.25355	0.226636	0.664979	0.0532816	0.156335	'35.2'	'not assigned.unknown'	' no hits & (original description: transcript offset:0 AED:0.29 eAED:0.27 QI:0|1|0|1|1|1|2|261|201)'
FvH4_1g17080	1316.68	274.565	254.082	0.208528	0.192971	'35.2'	'not assigned.unknown'	' no hits & (original description: transcript offset:51 AED:0.12 eAED:0.12 QI:51|1|0.5|1|0|0.5|2|173|196)'
FvH4_1g17290	2.70918	16.0906	17.5386	5.93928	6.47376	'35.2'	'not assigned.unknown'	'(at5g67390 : 80.1) unknown protein; BEST Arabidopsis thaliana protein match is: Plant protein of unknown function (DUF863) (TAIR:AT1G69360.1); Has 186 Blast hits to 186 proteins in 18 species: Archae - 0; Bacteria - 0; Metazoa - 0; Fungi - 0; Plants - 170; Viruses - 0; Other Eukaryotes - 16 (source: NCBI BLink). & (reliability: 160.2) & (original description: transcript offset:641 AED:0.17 eAED:…
FvH4_1g18640	1.04171	3.13659	3.3767	3.011	3.24149	'35.2'	'not assigned.unknown'	'(at2g22790 : 180.0) unknown protein; BEST Arabidopsis thaliana protein match is: unknown protein (TAIR:AT5G67020.1); Has 111 Blast hits to 111 proteins in 33 species: Archae - 0; Bacteria - 44; Metazoa - 0; Fungi - 0; Plants - 67; Viruses - 0; Other Eukaryotes - 0 (source: NCBI BLink). & (reliability: 360.0) & (original description: transcript offset:0 AED:0.14 eAED:0.14 QI:0|-1|0|1|-1|1|1|0|312…
FvH4_1g20240	48.784	119.036	125.08	2.44006	2.56396	'35.2'	'not assigned.unknown'	' no hits & (original description: transcript offset:0 AED:0.23 eAED:0.23 QI:0|-1|0|1|-1|1|1|0|174)'
FvH4_1g21050	181.138	59.753	62.1086	0.329876	0.342881	'35.2'	'not assigned.unknown'	'(at4g39840 : 306.0) unknown protein; FUNCTIONS IN: molecular_function unknown; INVOLVED IN: biological_process unknown; LOCATED IN: endomembrane system; EXPRESSED IN: 23 plant structures; EXPRESSED DURING: 13 growth stages; Has 20719 Blast hits to 6096 proteins in 607 species: Archae - 22; Bacteria - 3243; Metazoa - 4364; Fungi - 2270; Plants - 237; Viruses - 128; Other Eukaryotes - 10455 (sourc…
FvH4_1g21780	47.9239	393.999	358.657	8.22134	7.48389	'35.2'	'not assigned.unknown'	' no hits & (original description: transcript offset:0 AED:0.33 eAED:0.33 QI:0|-1|0|1|-1|1|1|0|75)'
FvH4_1g26130	27.5496	11.9089	10.3944	0.432271	0.377299	'35.2'	'not assigned.unknown'	'(at4g01670 : 132.0) unknown protein; BEST Arabidopsis thaliana protein match is: unknown protein (TAIR:AT3G62070.1); Has 141 Blast hits to 139 proteins in 15 species: Archae - 0; Bacteria - 0; Metazoa - 0; Fungi - 0; Plants - 138; Viruses - 0; Other Eukaryotes - 3 (source: NCBI BLink). & (reliability: 264.0) & (original description: transcript offset:345 AED:0.09 eAED:0.09 QI:345|1|1|1|1|1|2|765…
FvH4_2g01060	16.1317	5.81749	5.90848	0.360625	0.366265	'35.2'	'not assigned.unknown'	'(at1g44000 : 269.0) unknown protein; BEST Arabidopsis thaliana protein match is: unknown protein (TAIR:AT4G11911.1); Has 216 Blast hits to 212 proteins in 76 species: Archae - 0; Bacteria - 96; Metazoa - 0; Fungi - 0; Plants - 118; Viruses - 0; Other Eukaryotes - 2 (source: NCBI BLink). & (reliability: 538.0) & (original description: transcript offset:263 AED:0.14 eAED:0.14 QI:263|1|1|1|1|1|5|27…
FvH4_2g03010	19.7845	47.3229	41.5559	2.39192	2.10043	'35.2'	'not assigned.unknown'	'(at1g10020 : 404.0) Protein of unknown function (DUF1005); CONTAINS InterPro DOMAIN/s: Protein of unknown function DUF1005 (InterPro:IPR010410); BEST Arabidopsis thaliana protein match is: Protein of unknown function (DUF1005) (TAIR:AT4G29310.1); Has 158 Blast hits to 158 proteins in 22 species: Archae - 0; Bacteria - 0; Metazoa - 4; Fungi - 6; Plants - 144; Viruses - 0; Other Eukaryotes - 4 (so…
FvH4_2g07110	37.3651	245.959	220.183	6.5826	5.89276	'35.2'	'not assigned.unknown'	'(at2g15890 : 106.0) maternal effect embryo arrest 14 (MEE14); FUNCTIONS IN: molecular_function unknown; INVOLVED IN: defense response to fungus, embryo development ending in seed dormancy; LOCATED IN: chloroplast; EXPRESSED IN: 22 plant structures; EXPRESSED DURING: 13 growth stages; Has 56 Blast hits to 56 proteins in 14 species: Archae - 0; Bacteria - 0; Metazoa - 0; Fungi - 0; Plants - 56; Vi…
FvH4_2g07390	2.24937	47.467	40.2094	21.1024	17.8759	'35.2'	'not assigned.unknown'	' no hits & (original description: transcript offset:0 AED:0.57 eAED:1.00 QI:0|0|0|0.5|1|1|2|0|199)'
FvH4_2g08520	1.77675	9.26228	10.2161	5.21305	5.74986	'35.2'	'not assigned.unknown'	' no hits & (original description: transcript offset:72 AED:0.15 eAED:0.15 QI:72|1|0|1|0|0|2|238|112)'
FvH4_2g08760	2.51565	10.2423	9.56244	4.07142	3.80117	'35.2'	'not assigned.unknown'	'(at1g75180 : 291.0) Erythronate-4-phosphate dehydrogenase family protein; BEST Arabidopsis thaliana protein match is: Erythronate-4-phosphate dehydrogenase family protein (TAIR:AT1G19400.2); Has 35333 Blast hits to 34131 proteins in 2444 species: Archae - 798; Bacteria - 22429; Metazoa - 974; Fungi - 991; Plants - 531; Viruses - 0; Other Eukaryotes - 9610 (source: NCBI BLink). & (reliability: 58…
FvH4_2g13410	32.3718	76.3723	74.0104	2.35923	2.28626	'35.2'	'not assigned.unknown'	' no hits & (original description: transcript offset:493 AED:0.00 eAED:0.00 QI:493|1|1|1|1|1|2|335|192)'
[truncated: 146 more rows]

## Sheet: MapMan bins enrichment RED
Supplemental Data, Martín-Pizarro et al. (2021). FaRIF controls fruit ripening in strawberry. Plant Cell.
Supplemental Data Set S4. MapMan bins enrichment analysis
Enriched categories at red stage
[truncated: 284 more rows]

## Sheet: DEGs for Mapman RED
Supplemental Data, Martín-Pizarro et al. (2021). FaRIF controls fruit ripening in strawberry. Plant Cell.
[truncated: 951 more rows]
