# Supplementary material for: The NAC transcription factor FaRIF controls fruit ripening in strawberry
Source: Plant Cell. 2021 Feb 24;33(5):1574–93. doi: 10.1093/plcell/koab070 (PMC8254488; doi:10.1093/plcell/koab070)
Supplement: koab070_Supplementary_Data [file koab070_supplementary_data.zip › tpc.00833.2020-s06.xlsx]

## Sheet: Suppl. DS5
Supplemental Data, Martín-Pizarro et al. (2021). FaRIF controls fruit ripening in strawberry. Plant Cell.
Supplemental Data Set S5. Secondary metabolism analysis in control and 35Spro:RIF-RNAi lines at three ripening stages.
	AVERAGE									SE
	Green				White		Red			Green				White		Red
Metabolite	Control	35Spro:RIF-RNAi #3	35Spro:RIF-RNAi #11	Control	35Spro:RIF-RNAi #3	35Spro:RIF-RNAi #11	Control	35Spro:RIF-RNAi #3	35Spro:RIF-RNAi #11	Control	35Spro:RIF-RNAi #3	35Spro:RIF-RNAi #11	Control	35Spro:RIF-RNAi #3	35Spro:RIF-RNAi #11	Control	35Spro:RIF-RNAi #3	35Spro:RIF-RNAi #11
PROCYANIDINS
Procyanidin dimer	1.31826e+07	1.79988e+07	1.09922e+07	4.51653e+06	8.19199e+06	4.09635e+06	2.09232e+06	1.86744e+06	3.13122e+06	455311	460599	288484	187324	284125	104343	63739.6	48184.9	268886
Procyanidin trimer	6.25494e+06	8.7469e+06	5.30858e+06	2.15245e+06	3.55665e+06	1.84194e+06	930684	721139	1.22596e+06	278240	232888	163502	81430.4	118223	60001.9	18426.4	23448.7	94853.1
Procyanidin tetramer	1.23881e+06	1.54678e+06	956641	406651	572538	321598	136435	79834.7	146610	63805	27420.7	41226.2	20424	23047	14660.8	2486.24	600.488	12513.8
Procyanidin pentamer	43153.2	39316.4	21176.9	8575.09	9781.79	6854.43	2568.57	395.832	1998.94	4597.72	478.169	307.189	405.524	1134.61	786.883	249.717	395.832	1007.17
PROPELARGONIDINS
Propelargonidin dimer	569748	816016	505353	251049	407355	193854	272860	161132	285376	20289.6	12720.7	11881.1	26162.2	23774.2	14441.2	13559.2	5276.87	12956.2
Propelargonidin trimer	462708	656409	411755	205386	293092	148572	276555	183299	288509	36837.8	15831.4	23802	21655.3	8388.25	9279.41	8827.61	1402.16	7135.47
FLAVAN 3-OLS
(Epi)catechin	1.21667e+07	1.29333e+07	8.23901e+06	4.08817e+06	5.72652e+06	3.19802e+06	1.95237e+06	1.52269e+06	2.51715e+06	145297	185592	250713	91150.1	201508	111558	88929.4	28809.8	146207
(Epi)afzelechin or phloretin hexose	192763	206563	131728	59034.1	74745.9	44841.5	113706	46174.8	63705	9592.32	2816.75	410.538	2474.61	4457.08	1090.01	1811.92	1271.29	2432.91
FLAVONOLS
Kaempferol-hexose	1.42227e+06	1.27959e+06	882709	628278	306389	267553	496540	292748	417018	115817	28565.5	61245.3	37481.4	30275.4	19312.7	12572.8	24844	42992.7
Kaempferol-glucuronide	1.40977e+06	119111	112393	109477	159143	19456.4	126771	28230.4	29852.2	15203.8	5143.91	6770.04	10583.9	11067.3	1110.19	6999.99	1792.53	2791.55
Quercitin-glucuronide	4.64148e+06	232969	193544	779935	167175	35486.8	413825	27729.1	36732.6	198677	10597.6	11934	106298	20055.9	2075.71	22154	567.655	5165.91
Quercitin hexose	124574	32766.5	26742.4	28913.7	24640.8	7665.28	44221.2	8125.09	9783.89	3217.71	1179.81	3006.9	3125.79	3358.62	155.529	1872.57	546.149	1579.23
Isorhamnetin glucuronide	59123.5	15257	12099.4	21903.7	6651.73	5552.74	7648.37	3154.62	2699.82	5037.39	221.029	405.906	1607.87	601.049	264.4	96.4956	336.85	777.322
Kaempferol malonylhexose	531163	191926	166142	330291	49727.8	36655.1	132537	28392.2	38629.2	28559.1	4778.43	13201.9	45638.9	5332.17	2981.6	10715.9	6139.97	12773.9
Kaempferol coumaroyl hexose	15613.5	13383.2	11502.7	9923.95	7517.67	5059.36	60623.8	112811	100024	405.87	873.954	1018.01	692.108	409.859	1256.34	2629.29	2777.51	6134.6
Kaempferol acetylhexose	15697.2	13143.5	8519.29	6075.61	5386.24	2069.54	8019	12658.7	15560.6	1871.47	506.876	881.948	47.1096	488.544	140.848	222.403	398.841	925.093
Quercetin-acetylhexose	3386.93	1025.5	1026.21	2669.47	1650.69	0	8201.92	2176.94	2663.74	335.422	100.021	164.231	520.859	288.947	0	351.914	146.559	140.139
Kaempferol pentose hexose glucuronide	222795	90955	64565.4	38679.8	18362.6	14194	7298.18	1549.69	1332.24	39227.8	3234.14	9534.73	7379.19	3998.39	2573.53	383.123	669.814	825.01
FLAVANONES
Eriodictyol hexose	1.20691e+06	1.03577e+06	788728	619027	270594	245922	415477	237645	327250	102006	16999.8	59599.5	44310.5	27697.9	11873.8	10911.9	24785	33032.2
Naringenin chalcone hexose	20106.7	7702.5	7706.09	3854.79	8928.36	2870.87	448243	693073	573844	1874.22	1018.18	369.027	326.266	368.457	848.829	23501.9	26082.1	31203.5
ANTHOCYANINS
Cyanidin hexose	2941.78	2613.2	1633.79	1485.77	1482.59	876.046	871135	63195.1	60040	282.743	215.698	171.035	123.282	172.723	83.1114	23519.3	980.959	2204.56
Pelargonidin hexose	14107.4	29108.5	59078.1	20678.6	16050.6	13353.4	7.43374e+06	7.68435e+06	7.59829e+06	1991.17	4043.1	6723.7	475.981	3145.28	660.003	232958	168201	319124
Perlargonidin malonyl hexose	2175.07	923.071	1637.3	2012.27	1836.21	2135.25	17442	2953.89	2050.73	147.989	60.2764	45.3552	326.716	43.2872	377.335	838.32	293.289	150.792
Pelargonidin rutinose	39503	51808.4	40676	25115.8	32715	25864.8	2.22915e+06	2.80305e+06	2.40435e+06	2983.28	1902.43	2811.21	1399.54	233.796	448.175	76335.1	38737.5	61584.5
GALLOYL GLUCOSES
Galloyl-hexose	4.75295e+06	1.98024e+06	2.36674e+06	769085	1.07618e+06	740661	338578	336790	564012	215512	103833	72872.8	9146.4	47892.2	16371.5	10928.5	1329.12	11771.1
Galloylquinic acid	4.06008e+06	976784	1.92446e+06	670076	1.51663e+06	568314	134573	255509	457525	217956	24952.4	78462.6	37492.6	97785.7	165701	12646.4	44783.6	41216.9
Tri-galloyl-hexose	355423	65938.8	160551	50080.6	124504	50337.3	9822.9	17649.4	31058	12351.2	2190.11	5930.39	3952.01	9189.13	19314.5	450.272	3929.53	2607.63
ELLAGITANNINS AND ELLAGIC ACID COMPOUNDS OR PRECURSOR/DERIVATIVE
HHDP glucose	1.1356e+06	625888	587808	193367	454405	218656	111246	99074.3	189970	67537.7	19979.3	15805.1	9998.75	25502.9	24485.8	19979.3	3427.83	6230.78
Bis(HHDP) glucose	4.56425e+06	2.07562e+06	1.98551e+06	914757	885958	589059	454616	263680	487681	315459	68641.3	60118.7	50288.7	51942.9	29498.7	17308.8	12550.5	18557.5
Galloyl-HHDP-glucose	3.95029e+06	1.45346e+06	1.45743e+06	789618	612633	413591	365004	157689	279251	186505	23893.2	34769.3	66222.1	28651.1	49438.4	24987.1	19794.7	30049.3
Di-galloyl HHDP glucose	186566	63769.1	48669	26366.1	11148.5	9851.98	7278.35	2417.76	4651.44	21314.6	2389.72	2243.85	3332.7	1347.13	1728.07	873.134	520.455	486.626
Ellagic acid deoxyhexose	4.03539e+06	2.49824e+06	2.58449e+06	1.01136e+06	1.19612e+06	851299	530132	384836	740771	119028	78234	109067	82218.8	77806.2	94758.9	18647.5	40646.3	74489.8
Ellagic acid	927229	298317	249821	60604.3	84415.4	44857.3	29291.5	18677.2	40531.5	192322	31797.7	19928.2	13122.9	8843.99	5581.94	2688.63	3230.05	4792.36
Galloyl-bis(HHDP)-glucose	1.31658e+07	6.38684e+06	5.49469e+06	1.42018e+06	1.81433e+06	922390	463000	208657	446594	848422	159965	171652	106318	167778	68705.8	22891.1	9102.35	14264.9
Tri-galloyl HHDP glucose	652815	174873	140679	83859	34320.8	23734	26455.1	6047.59	13802.8	41003.4	6730.96	7371.93	7335.81	2734.94	2059.9	900.86	1096.49	2159.01
Castalin (polyhydroxylated ellagitannin)	24903.1	10541.7	11877.6	5041.63	14648.8	5901.96	3314.04	2238.82	5059.3	1651.4	663.935	721.067	472.471	1355.63	1612.33	445.844	369.156	448.05
Ellagic acid hexose	422884	262461	333468	105270	132549	116697	46924.2	42720.7	89003	27180.6	5389.25	11363.9	8869.89	9692.22	15113.6	4046.13	5800.27	8423.66
Tris-galloyl-glucose	296293	108795	107453	59323.5	44737.3	31717.7	28103.5	11530	20408.6	19260.8	4349.15	2718.26	3702.31	824.407	4448.38	1875.7	712.657	2357.85
Unknown ellagitannin	391453	120956	138815	77904.4	92831.6	58291.6	34878.1	27504.7	44292.1	25226.5	5771.03	11520.3	7288.42	9328.95	8522.31	2214.99	3751.7	2104.18
PUTATIVE ELLAGITANNINS
Castalagin	900675	223077	223426	93764	79437.5	57636.8	46079.2	20312	36310.6	95873.9	14267.5	7465.13	11185.4	8061.66	7191.61	4544.08	3964.81	3268.2
Lagerstannin A	127119	111699	128612	55927.1	44531.9	50677.7	20990.5	14049	22997.7	6704.83	2975.78	5452.1	7251.77	4431.47	5458.41	1986.44	2953.53	4290.12
Lagerstannin B	1.49017e+06	538647	476977	259836	139729	145524	95077.6	47171	79368.8	167605	52291.4	43829.3	42112.3	22639.4	10034.7	6957.76	9295.72	7118.33
Rhoipteleanin H	1.53792e+06	662204	525657	320326	125281	126916	59704.5	25857.3	35341.2	39126.1	35859.1	36187.4	51986.5	22478.2	6651.88	5825.9	3933.59	8629.15
HYDROXYCINNAMIC ACID AND DERIVATIVES
Caffeic acid hexose	316140	146696	152436	103797	90034.7	75321.5	161657	1.7037e+06	1.109e+06	19304.2	3868.69	4287.46	2154.74	5589.69	4267.15	933.976	63798.5	32411.5
Coumaric acid hexose	523281	252012	173605	185766	181214	90939.1	7.91846e+06	1.9903e+07	1.81524e+07	15345.4	5552.12	3809.76	6149.59	7127.13	744.233	130964	214009	497532
Ferulic acid hexose	181769	117606	100154	221122	372164	282250	3.55476e+06	7.87401e+06	5.81661e+06	11555.9	2786.01	2485.35	559.603	9200.96	8716.97	53669.2	117974	159732
Sinapic acid hexose derivative	0	0	0	0	0	0	36953.2	60179.4	26935.4	0	0	0	0	0	0	0	997.877	834.309
Coumaric acid	70441.1	36464	19563.4	13282.9	17022.1	5711.87	65625.1	166070	150255	8859.69	3205.52	2199.57	1143.45	769.175	293.313	2521.29	3855.71	5994.08
Cinnamic acid- hexose	7145.35	8402.84	11227.4	56136	88301.9	75929.2	726293	918284	851191	750.836	726.811	746.248	2853.58	846.263	1541.58	12921	12955	4562.28
BENZOIC ACID DERIVATIVES
Hydroxybenzoic acid-hexose	27132.8	12476.3	10590	10847.9	12061.9	5470.88	13706.7	9167.4	14202.9	2523.11	1817.63	845.85	499.692	411.649	133.377	1297.31	359.887	966.204
Benzyl alcohol-hexose	46625.7	30393.4	31342.9	19399.9	45022.6	16222	24653.3	29072.3	45231.8	4329.09	4148.1	1873.22	4371.92	3955.19	990.899	3116.42	2044.89	4413.97
Di-hydroxybenzoic acid hexose	1.91466e+06	1.04069e+06	1.35091e+06	574353	745314	472928	317158	274415	539149	117600	16678.6	18601.8	16158.7	38529.8	14444.9	4253.95	7828.38	30039.2
Di-hydroxy methyl benzoic acid hexose	245591	197601	184953	109963	125491	87508.5	67501.5	41348.1	66570.9	16708.8	3721.24	5761.5	3732.25	3533.25	5987.89	5018.46	1019.35	1822.94
TERPENOID DERIVATIVES
Triterpenoid	150790	180618	105937	36623.2	110451	45732.1	12890.5	34052.6	92747.8	8210.04	4682.16	6843.22	5027.95	9681.87	3418.8	270.159	2363.42	8143.44
Triterpenoid-hexose	1.27794e+06	973725	802862	307413	1.02304e+06	360048	196946	262618	356196	77247.3	25937	21017.2	14866.2	62611.5	43267.5	2179.92	23795.4	12892.4
Sesquiterpenoid hexose	1.10445e+06	286749	252612	166560	707474	117818	542054	745414	1.01769e+06	49710.7	4134.13	7898.55	10373	54189.8	16475.3	13415.1	31781.6	25422.2
OTHER
Methylellagic acid methyl hexose	66119	55186.7	52607.9	35580	36514.1	24620.7	27616.3	18768.8	21065.4	4390.73	2923.45	2130.88	508.603	1111.99	1485.92	969.825	375.862	1572.51
