# Supplementary material for: The NAC transcription factor FaRIF controls fruit ripening in strawberry
Source: Plant Cell. 2021 Feb 24;33(5):1574–93. doi: 10.1093/plcell/koab070 (PMC8254488; doi:10.1093/plcell/koab070)
Supplement: koab070_Supplementary_Data [file koab070_supplementary_data.zip › tpc.00833.2020-s07.xlsx]

## Sheet: Suppl. DS6
Supplemental Data, Martín-Pizarro et al. (2021). FaRIF controls fruit ripening in strawberry. Plant Cell.
Supplemental Data Set S6. Primary metabolism analysis in control and 35Spro:RIF-RNAi lines at three ripening stages.
	AVERAGE									SD
	Green				White		Red			Green				White		Red
Metabolite	Control	35Spro:RIF-RNAi #3	35Spro:RIF-RNAi #11	Control	35Spro:RIF-RNAi #3	35Spro:RIF-RNAi #11	Control	35Spro:RIF-RNAi #3	35Spro:RIF-RNAi #11	Control	35Spro:RIF-RNAi #3	35Spro:RIF-RNAi #11	Control	35Spro:RIF-RNAi #3	35Spro:RIF-RNAi #11	Control	35Spro:RIF-RNAi #3	35Spro:RIF-RNAi #11
AMINO ACIDs
Alanine	7.73	8.37019	7.37487	3.61128	21.5983	21.6007	5.35682	3.21711	8.59926	0.594306	0.388067	0.0545288	0.177518	0.613661	0.0740947	0.273918	0.00714231	0.133436
Isoleucine	0.859617	0.562096	0.463492	0.175242	0.490498	0.822562	0.172775	0.108082	0.361918	0.0462166	0.0467141	0.0156108	0.00167896	0.0264933	0.019343	0.00590097	0.00242308	0.0147516
Serine	4.16648	2.2073	2.31287	1.09785	2.77813	3.40937	1.33918	1.21495	3.23374	0.185749	0.146945	0.0680526	0.0255779	0.120396	0.0984334	0.0427655	0.0392587	0.117272
Threonine	1.31962	0.978161	1.14968	0.269283	0.928839	1.27463	0.347472	0.30067	1.11757	0.0715035	0.0782923	0.0522457	0.0163066	0.0472736	0.0592294	0.0136481	0.00786831	0.0212476
Phenylalanine	0.138525	0.17682	0.229968	0.0715559	0.271826	0.422967	0.0291575	0.0723551	0.110886	0.00347531	0.0039551	0.00459678	0.00635938	0.0131252	0.0104224	0.00468213	0.00255617	0.00640839
Glutamic acid	2.81374	6.74218	5.83747	4.43435	3.77991	3.23577	1.92604	1.67266	2.7204	0.254877	0.397881	0.525772	0.484309	0.223551	0.325731	0.192794	0.164951	0.302423
Aspartic acid	5.3643	7.07214	6.79494	4.93594	5.84443	5.87554	3.01549	5.69113	7.55469	0.185459	0.388496	0.153074	0.0788486	0.169719	0.036576	0.0476005	0.0765957	0.0850509
Proline	3.29844	0.541604	0.305186	0.280844	0.242335	0.23204	0.113419	3.19341	9.08879	0.309828	0.0700503	0.0264055	0.00557746	0.0202831	0.0219754	0.0115471	0.101448	1.64371
Valine	2.69426	2.02431	1.62241	0.47135	2.08498	3.05149	0.532005	0.784691	2.00338	0.143956	0.100807	0.0128589	0.00741373	0.0823053	0.0508995	0.0145001	0.0173636	0.0558471
Lysine	0.47244	0.237118	0.2545	0.188331	0.117819	0.131168	0.0867164	0.105253	0.130858	0.0471892	0.0169028	0.00413058	0.0102697	0.00438489	0.00913758	0.0121868	0.0219623	0.00478555
Methionine	0.0843482	0.123309	0.127324	0.0821099	0.0706686	0.130097	0.0689827	0.281396	0.0799657	0.0137545	0.0131403	0.0112672	0.0113904	0.01211	0.0173563	0.00104015	0.363723	0.00541567
Asparagine	5.01796	5.19282	5.24392	1.70503	2.26169	3.21585	0.658553	0.396346	1.8312	1.50583	1.20204	1.0564	0.714524	0.461512	0.893903	0.223779	0.160386	0.49733
Tyrosine	0.356282	0.233867	0.28569	0.123593	0.231872	0.428486	0.107515	0.175342	0.20344	0.0408404	0.0156185	0.0101454	0.0145641	0.010459	0.0180182	0.0158701	0.0177464	0.00818071
Tryptophan	0.299604	0.240405	0.355078	0.0761961	0.292409	0.975281	0.669444	0.127142	1.16225	0.0417258	0.053205	0.0714425	0.00724187	0.0960466	0.173964	0.135592	0.0313877	0.247252
NON-PROTEIN ACIDS AND POLYAMINES
Beta-Alanine	0.0574787	0.0671935	0.0641521	0.0630487	0.0616631	0.0603252	0.0583249	0.412282	0.222169	0.000922331	0.00472052	0.00210932	0.00503931	0.0104772	0.00605348	0.00189745	0.00620623	0.00683562
Pyroglutamic acid	19.0338	22.9011	16.7971	9.50763	15.1698	16.1288	6.94098	9.79913	20.0164	2.96289	7.0205	0.897891	1.10863	0.801331	0.75203	0.410692	0.471362	1.02993
GABA	26.2717	1.39627	1.20107	1.4474	1.06547	1.10044	0.992779	1.41152	1.23969	1.8474	0.137746	0.0209146	0.0417798	0.0583491	0.0468517	0.018354	0.0695739	0.0322368
Ornithine	0.406018	0.488026	0.597177	0.158899	0.074447	0.149631	N/A	N/A	N/A	0.0363126	0.0300977	0.0716754	0.00657134	0.00663709	0.0038807	N/A	N/A	N/A
Putrescine	1.09851	1.19709	0.925113	1.1171	0.577641	0.808896	0.413209	0.486502	0.379114	0.0769406	0.124956	0.0221928	0.0420485	0.014965	0.0233923	0.0055771	0.0256026	0.0131617
SUGARS
Glucose	7.86138	6.2737	5.6812	10.0905	6.7198	5.86714	8.28479	23.2454	15.3537	0.392463	0.292903	0.512953	0.253432	0.34954	0.330827	0.517804	0.381799	1.12063
Fructose	1.55306	1.15455	1.07632	1.76475	1.26573	1.05957	1.65515	4.60187	3.19216	0.0654913	0.057649	0.126213	0.0753177	0.0669972	0.052752	0.124605	0.112021	0.317085
Sucrose	2.75367	2.52333	2.783	7.05867	7.291	6.878	20.0783	10.5963	11.0967	0.0392598	0.212688	0.128293	0.382082	0.246197	0.180286	1.36101	0.347002	0.658974
Raffinose	0.110673	0.0628438	0.0582563	0.164571	0.096762	0.0888418	0.132038	0.787758	0.373399	0.00831808	0.00178574	0.00389333	0.0459494	0.0154139	0.0103632	0.0201482	0.145091	0.067606
Trehalose	0.598462	0.160572	0.175048	0.229458	0.123146	0.146866	0.179583	0.220164	0.111192	0.047762	0.00941819	0.000765747	0.0202086	0.00751263	0.0191537	0.00748637	0.00920232	0.0160311
Xylose	20.02	19.2383	18.6626	10.9637	14.4157	12.2236	32.4767	23.1582	31.3384	0.816099	1.08767	0.606761	0.286376	0.28165	0.141118	0.430968	0.250236	0.938671
Fucose	2.13208	1.32128	1.24775	0.812053	0.695256	0.580691	0.584122	0.712158	0.76665	0.0946921	0.0515354	0.0454416	0.0355742	0.02031	0.023381	0.0256411	0.0157483	0.0398064
Maltose	0.0859026	0.0671187	0.0577503	N/A	N/A	N/A	N/A	N/A	N/A	0.0163724	0.00575465	0.00523118	N/A	N/A	N/A	N/A	N/A	N/A
Isomaltose	N/A	N/A	N/A	N/A	N/A	N/A	0.061458	0.0584654	0.0613772	N/A	N/A	N/A	N/A	N/A	N/A	0.00278881	0.00508582	0.00213334
SUGAR DERIVATES
Myo-Inositol	26.0649	5.14011	2.50303	7.11542	1.81142	0.733272	0.692623	12.5751	4.42384	1.16863	0.0871831	0.0760996	0.225217	0.0217157	0.0151404	0.0293474	0.490879	0.152264
Erythritol	0.216994	0.0883913	0.0683039	0.0678544	0.0777419	0.0578734	0.0567766	0.0717235	0.0704425	0.0144883	0.00263494	0.00477785	0.00378138	0.00996863	0.00529239	0.00244204	0.00991271	0.0123635
Galactinol	1.48129	0.723299	0.376636	0.259207	0.219163	0.0990361	0.0547286	0.668821	0.320963	0.0880037	0.0369987	0.0134583	0.0483169	0.00563594	0.00731682	0.00634364	0.0785549	0.0460959
Glucose-6P	0.0742395	0.0767928	0.0593909	N/A	N/A	N/A	N/A	N/A	N/A	0.00551125	0.00763372	0.00530886	N/A	N/A	N/A	N/A	N/A	N/A
Myo-Inositol-1P	0.0716142	0.0474207	0.054668	N/A	N/A	N/A	N/A	N/A	N/A	0.00915165	0.00652528	0.00337267	N/A	N/A	N/A	N/A	N/A	N/A
1-O-methyl-Glucopyranoside	47.5366	18.1027	27.595	21.9531	22.3821	8.35143	6.62746	4.73239	11.8679	1.58142	0.7388	0.814528	1.47865	0.717558	0.432276	0.239649	0.0663755	0.961029
GLYCOLISIS-TCA
Pyruvic acid	0.0721586	0.0596479	0.0678587	0.0742895	0.0819884	0.126585	0.0582727	0.120092	0.097836	0.00364377	0.0124554	0.00185358	0.00162626	0.000270572	0.00476594	0.00366713	0.0031821	0.00359069
Citric acid	4.98355	8.45568	8.55652	9.59427	8.81397	8.59797	3.74314	6.99298	8.03517	0.243497	0.377283	0.817736	0.241866	0.60779	0.475792	0.241708	0.0524199	0.600495
2-oxo-glutaric acid	0.169732	0.134746	0.137919	0.0688439	0.114939	0.129177	0.065951	0.206138	0.109365	0.00496216	0.00723172	0.00763201	0.00186694	0.0101142	0.00953886	0.00254354	0.00699004	0.00709539
Fumaric acid	0.310702	0.167048	0.189589	0.277431	0.247289	0.249611	0.171688	0.221542	0.237355	0.0286506	0.0504849	0.0427607	0.0722563	0.0566688	0.0688199	0.0229639	0.0454155	0.0506585
Malic acid	26.4441	60.7266	65.5902	84.0191	69.4498	70.2364	32.2799	64.174	68.5517	0.672182	3.94579	1.74699	2.46345	1.81991	0.442477	0.859086	0.733476	2.96717
ORGANIC ACIDS
Quinic acid	4.04096	3.11849	2.56262	3.81962	1.71566	1.16095	0.82979	0.482977	0.746431	0.219667	0.191195	0.0542324	0.125955	0.0468837	0.0352842	0.00926127	0.00819515	0.0436552
Galactonic acid-1,4-lactone	0.114425	0.0621347	0.0550157	0.0884019	0.0777451	0.0655382	0.0872937	0.0654012	0.0581259	0.00546097	0.00248885	0.00338596	0.00428991	0.00375329	0.00286295	0.0055887	0.00727102	0.00550776
Dehydroascorbic acid	4.97625	4.63845	5.59881	5.86213	4.73584	3.92217	3.00327	6.96185	6.8331	0.698689	1.78556	0.400143	0.136019	0.135585	0.311137	0.0851612	0.588112	0.504718
Glyceric acid	1.61242	0.173753	0.443869	0.264008	1.15461	0.467555	0.119427	0.463836	0.512615	0.0893345	0.0122679	0.0246717	0.0126081	0.0553417	0.0193464	0.00368854	0.0137751	0.039629
MISC
Phosphoric acid	41.9105	35.0563	34.5309	17.4532	22.4816	22.1642	13.2584	24.4108	21.553	2.75124	3.79697	0.881032	0.926141	1.07204	0.934072	0.338413	0.694389	1.61745
