# Supplementary material for: The NAC transcription factor FaRIF controls fruit ripening in strawberry
Source: Plant Cell. 2021 Feb 24;33(5):1574–93. doi: 10.1093/plcell/koab070 (PMC8254488; doi:10.1093/plcell/koab070)
Supplement: koab070_Supplementary_Data [file koab070_supplementary_data.zip › tpc.00833.2020-s08.xlsx]

## Sheet: Suppl. DS7
Supplemental Data, Martín-Pizarro et al. (2021). FaRIF controls fruit ripening in strawberry. Plant Cell.
Supplemental Data Set S7. Summary of statistical analyses.
Figure 2A (Unpaired t test; two tailed P value)
Type A		Type B	P-value	P value summary	Significantly different? (P < 0.05)
Control	vs.	35Spro:RIF-RNAi #3	<0,0001	****	yes
Control	vs.	35Spro:RIF-RNAi #11	<0,0001	****	yes
Figure 2C (Unpaired t test; two tailed P value)
Type A		Type B	P-value	P value summary	Significantly different? (P < 0.05)
Control (L*)	vs.	35Spro:RIF-RNAi #3 (L*)	<0,0001	****	yes
Control (L*)	vs.	35Spro:RIF-RNAi #11 (L*)	<0,0001	****	yes
Control (a*)	vs.	35Spro:RIF-RNAi #3 (a*)	0.4385	ns	no
Control (a*)	vs.	35Spro:RIF-RNAi #11 (a*)	0.2515	ns	no
Control (b*)	vs.	35Spro:RIF-RNAi #3 (b*)	0.0011	**	yes
Control (b*)	vs.	35Spro:RIF-RNAi #11 (b*)	<0,0001	****	yes
Figure 3B (Unpaired t test; two tailed P value)
Type A		Type B	P-value	P value summary	Significantly different? (P < 0.05)
Control	vs.	35Spro:RIF-RNAi #3	<0,0001	****	yes
Control	vs.	35Spro:RIF-RNAi #11	<0,0001	****	yes
Figure 3E (Unpaired t test; two tailed P value)
Type A		Type B	P-value	P value summary	Significantly different? (P < 0.05)
Control (Pelargonidin hexose - Green)	vs.	35Spro:RIF-RNAi #3 (Pelargonidin hexose - Green)	0.0291	*	yes
Control (Pelargonidin hexose - White)	vs.	35Spro:RIF-RNAi #3 (Pelargonidin hexose - White)	0.2194	ns	no
Control (Pelargonidin hexose - Red)	vs.	35Spro:RIF-RNAi #3 (Pelargonidin hexose - Red)	0.4323	ns	no
Control (Pelargonidin hexose - Green)	vs.	35Spro:RIF-RNAi #11 (Pelargonidin hexose - Green)	0.003	**	yes
Control (Pelargonidin hexose - White)	vs.	35Spro:RIF-RNAi #11 (Pelargonidin hexose - White)	0.0008	***	yes
Control (Pelargonidin hexose - Red)	vs.	35Spro:RIF-RNAi #11 (Pelargonidin hexose - Red)	0.6984	ns	no
Control (Pelargonidin malonyl hexose - Green)	vs.	35Spro:RIF-RNAi #3 (Pelargonidin malonyl hexose - Green)	0.0014	**	yes
Control (Pelargonidin malonyl hexose - White)	vs.	35Spro:RIF-RNAi #3 (Pelargonidin malonyl hexose - White)	0.6215	ns	no
Control (Pelargonidin malonyl hexose - Red)	vs.	35Spro:RIF-RNAi #3 (Pelargonidin malonyl hexose - Red)	<0,0001	****	yes
Control (Pelargonidin malonyl hexose - Green)	vs.	35Spro:RIF-RNAi #11 (Pelargonidin malonyl hexose - Green)	0.0254	*	yes
Control (Pelargonidin malonyl hexose - White)	vs.	35Spro:RIF-RNAi #11 (Pelargonidin malonyl hexose - White)	0.818	ns	no
Control (Pelargonidin malonyl hexose - Red)	vs.	35Spro:RIF-RNAi #11 (Pelargonidin malonyl hexose - Red)	<0,0001	****	yes
Control (Cyanidin hexose - Green)	vs.	35Spro:RIF-RNAi #3 (Cyanidin hexose - Green)	0.4076	ns	no
Control (Cyanidin hexose - White)	vs.	35Spro:RIF-RNAi #3 (Cyanidin hexose - White)	0.9894	ns	no
Control (Cyanidin hexose - Red)	vs.	35Spro:RIF-RNAi #3 (Cyanidin hexose - Red)	<0,0001	****	yes
Control (Cyanidin hexose - Green)	vs.	35Spro:RIF-RNAi #11 (Cyanidin hexose - Green)	0.0167	*	yes
Control (Cyanidin hexose - White)	vs.	35Spro:RIF-RNAi #11 (Cyanidin hexose - White)	0.0147	*	yes
Control (Cyanidin hexose - Red)	vs.	35Spro:RIF-RNAi #11 (Cyanidin hexose - Red)	<0,0001	****	yes
Control (Coumaric acid - Green)	vs.	35Spro:RIF-RNAi #3 (Coumaric acid - Green)	0.0027	**	yes
Control (Coumaric acid - White)	vs.	35Spro:RIF-RNAi #3 (Coumaric acid - White)	0.0533	ns	no
Control (Coumaric acid - Red)	vs.	35Spro:RIF-RNAi #3 (Coumaric acid - Red)	<0,0001	****	yes
Control (Coumaric acid - Green)	vs.	35Spro:RIF-RNAi #11 (Coumaric acid - Green)	0.0005	***	yes
Control (Coumaric acid - White)	vs.	35Spro:RIF-RNAi #11 (Coumaric acid - White)	0.003	**	yes
Control (Coumaric acid - Red)	vs.	35Spro:RIF-RNAi #11 (Coumaric acid - Red)	0.0002	***	yes
Control (Coumaric acid hexose - Green)	vs.	35Spro:RIF-RNAi #3 (Coumaric acid hexose - Green)	<0,0001	****	yes
Control (Coumaric acid hexose - White)	vs.	35Spro:RIF-RNAi #3 (Coumaric acid hexose - White)	0.654	ns	no
Control (Coumaric acid hexose - Red)	vs.	35Spro:RIF-RNAi #3 (Coumaric acid hexose - Red)	<0,0001	****	yes
Control (Coumaric acid hexose - Green)	vs.	35Spro:RIF-RNAi #11 (Coumaric acid hexose - Green)	<0,0001	****	yes
Control (Coumaric acid hexose - White)	vs.	35Spro:RIF-RNAi #11 (Coumaric acid hexose - White)	0.0001	***	yes
Control (Coumaric acid hexose - Red)	vs.	35Spro:RIF-RNAi #11 (Coumaric acid hexose - Red)	<0,0001	****	yes
Control (Caffeic acid hexose - Green)	vs.	35Spro:RIF-RNAi #3 (Caffeic acid hexose - Green)	0.001	**	yes
Control (Caffeic acid hexose - White)	vs.	35Spro:RIF-RNAi #3 (Caffeic acid hexose - White)	0.0832	ns	no
Control (Caffeic acid hexose - Red)	vs.	35Spro:RIF-RNAi #3 (Caffeic acid hexose - Red)	<0,0001	****	yes
Control (Caffeic acid hexose - Green)	vs.	35Spro:RIF-RNAi #11 (Caffeic acid hexose - Green)	0.0012	**	yes
Control (Caffeic acid hexose - White)	vs.	35Spro:RIF-RNAi #11 (Caffeic acid hexose - White)	0.004	**	yes
Control (Caffeic acid hexose - Red)	vs.	35Spro:RIF-RNAi #11 (Caffeic acid hexose - Red)	<0,0001	****	yes
Control (Ferulic acid hexose - Green)	vs.	35Spro:RIF-RNAi #3 (Ferulic acid hexose - Green)	0.0057	**	yes
Control (Ferulic acid hexose - White)	vs.	35Spro:RIF-RNAi #3 (Ferulic acid hexose - White)	<0,0001	****	yes
Control (Ferulic acid hexose - Red)	vs.	35Spro:RIF-RNAi #3 (Ferulic acid hexose - Red)	<0,0001	****	yes
Control (Ferulic acid hexose - Green)	vs.	35Spro:RIF-RNAi #11 (Ferulic acid hexose - Green)	0.0023	**	yes
Control (Ferulic acid hexose - White)	vs.	35Spro:RIF-RNAi #11 (Ferulic acid hexose - White)	0.0022	**	yes
Control (Ferulic acid hexose - Red)	vs.	35Spro:RIF-RNAi #11 (Ferulic acid hexose - Red)	0.0002	***	yes
Figure 4B (Unpaired t test; two tailed P value)
Type A		Type B	P-value	P value summary	Significantly different? (P < 0.05)
Control	vs.	35Spro:RIF-RNAi #3	0.0002	***	yes
Control	vs.	35Spro:RIF-RNAi #11	0.0017	**	yes
Figure 5A (Unpaired t test; two tailed P value)
Type A		Type B	P-value	P value summary	Significantly different? (P < 0.05)
Control (Glucose - Green)	vs.	35Spro:RIF-RNAi #3 (Glucose - Green)	0.0049	**	yes
Control (Glucose - White)	vs.	35Spro:RIF-RNAi #3 (Glucose - White)	0.0002	***	yes
Control (Glucose - Red)	vs.	35Spro:RIF-RNAi #3 (Glucose - Red)	<0,0001	****	yes
Control (Glucose - Green)	vs.	35Spro:RIF-RNAi #11 (Glucose - Green)	0.0042	**	yes
Control (Glucose - White)	vs.	35Spro:RIF-RNAi #11 (Glucose - White)	<0,0001	****	yes
Control (Glucose - Red)	vs.	35Spro:RIF-RNAi #11 (Glucose - Red)	0.0006	***	yes
Control (Fructose - Green)	vs.	35Spro:RIF-RNAi #3 (Fructose - Green)	0.0015	**	yes
Control (Fructose - White)	vs.	35Spro:RIF-RNAi #3 (Fructose - White)	0.001	***	yes
Control (Fructose - Red)	vs.	35Spro:RIF-RNAi #3 (Fructose - Red)	<0,0001	****	yes
Control (Fructose - Green)	vs.	35Spro:RIF-RNAi #11 (Fructose - Green)	0.0042	**	yes
Control (Fructose - White)	vs.	35Spro:RIF-RNAi #11 (Fructose - White)	0.0002	***	yes
Control (Fructose - Red)	vs.	35Spro:RIF-RNAi #11 (Fructose - Red)	0.0014	**	yes
Control (Sucrose - Green)	vs.	35Spro:RIF-RNAi #3 (Sucrose - Green)	0.1389	ns	no
Control (Sucrose - White)	vs.	35Spro:RIF-RNAi #3 (Sucrose - White)	0.426	ns	no
Control (Sucrose - Red)	vs.	35Spro:RIF-RNAi #3 (Sucrose - Red)	0.0003	***	yes
Control (Sucrose - Green)	vs.	35Spro:RIF-RNAi #11 (Sucrose - Green)	0.7242	ns	no
Control (Sucrose - White)	vs.	35Spro:RIF-RNAi #11 (Sucrose - White)	0.5	ns	no
Control (Sucrose - Red)	vs.	35Spro:RIF-RNAi #11 (Sucrose - Red)	0.0005	***	yes
Figure 5B (Unpaired t test; two tailed P value)
Type A		Type B	P-value	P value summary	Significantly different? (P < 0.05)
Control	vs.	35Spro:RIF-RNAi #3	<0,0001	****	yes
Control	vs.	35Spro:RIF-RNAi #11	0.0028	**	yes
Figure 6C (Unpaired t test; two tailed P value)
Type A		Type B	P-value	P value summary	Significantly different? (P < 0.05)
Control (L*)	vs.	EXP2pro:RIF-RNAi #1 (L*)	0.0147	*	yes
Control (L*)	vs.	EXP2pro:RIF-RNAi #7 (L*)	0.0105	*	yes
Control (L*)	vs.	35Spro:RIF #1 (L*)	0.0003	***	yes
Control (L*)	vs.	35Spro:RIF-GFP #1 (L*)	<0,0001	****	yes
Control (a*)	vs.	EXP2pro:RIF-RNAi #1 (a*)	0.0091	**	yes
Control (a*)	vs.	EXP2pro:RIF-RNAi #7 (a*)	0.0021	***	yes
Control (a*)	vs.	35Spro:RIF #1 (a*)	<0,0001	****	yes
Control (a*)	vs.	35Spro:RIF-GFP #1 (a*)	<0,0001	****	yes
Control (b*)	vs.	EXP2pro:RIF-RNAi #1 (b*)	<0,0001	****	yes
Control (b*)	vs.	EXP2pro:RIF-RNAi #7 (b*)	<0,0001	****	yes
Control (b*)	vs.	35Spro:RIF #1 (b*)	<0,0001	****	yes
Control (b*)	vs.	35Spro:RIF-GFP #1 (b*)	<0,0001	****	yes
Control (Fruit firmness)	vs.	EXP2pro:RIF-RNAi #1 (Fruit firmness)	<0,0001	****	yes
Control (Fruit firmness)	vs.	EXP2pro:RIF-RNAi #7 (Fruit firmness)	<0,0001	****	yes
Control (Fruit firmness)	vs.	35Spro:RIF #1 (Fruit firmness)	<0,0001	****	yes
Control (Fruit firmness)	vs.	35Spro:RIF-GFP #1 (Fruit firmness)	<0,0001	****	yes
Control (SSC)	vs.	EXP2pro:RIF-RNAi #1 (SSC)	0.4202	ns	no
Control (SSC)	vs.	EXP2pro:RIF-RNAi #7 (SSC)	0.02	*	yes
Control (SSC)	vs.	35Spro:RIF #1 (SSC)	0.004	**	yes
Control (SSC)	vs.	35Spro:RIF-GFP #1 (SSC)	<0,0001	****	yes
