# Supplementary material for: The NAC transcription factor FaRIF controls fruit ripening in strawberry
Source: Plant Cell. 2021 Feb 24;33(5):1574–93. doi: 10.1093/plcell/koab070 (PMC8254488; doi:10.1093/plcell/koab070)
Supplement: koab070_Supplementary_Data [file koab070_supplementary_data.zip › tpc.00833.2020-s13.txt]

(((((((((FvNAC019,FvNAC020)1.0000,FvNAC075)0.8450,FvNAC033)1.0000,CUC2,CUC1)0.7950,(FvNAC017,FvNAC052)0.6930,(FvNAC006,(ATNAC3,(FvNAC055,FvNAC092)0.7210)0.7530)0.6960)0.7880,FvNAC060)0.8050,(FvNAC014,(ATNAC1,FvNAC027)0.9750)0.8460)0.8520,((((VND1,VND2)0.9980,FvNAC003)0.9740,(FvNAC047,FvNAC112)0.9740)0.8650,(FvNAC007,(FvNAC024,(FvNAC051,(FvNAC100,FvNAC101)0.9810)0.9340)0.8540)0.5740)0.9930)0.6350,(FvNAC042,FvNAC049)0.9400,(FvNAC096,(NTL9,Senu5)0.9850)0.5140,FvNAC050,TIP,((FvNAC008,FvNAC076)0.9630,(FvNAC009,FvNAC010)0.9980)0.5700,(FvNAC057,(ANAC028,(FvNAC025,(FvNAC005,FvNAC056)0.7950)0.6360)0.8760)0.5640,FvNAC018,FvNAC095,(((ANAC042,FvNAC085)0.5140,FvNAC026,FvNAC023)0.8890,(FvNAC046,FvNAC093)0.9810)0.9980,FvNAC011,(FvNAC061,(FvNAC037,(FvNAC079,TERN)0.6270)0.9960)0.6950,(((FvNAC078,FvNAC081)0.5170,FvNAC080)0.5300,(FvNAC039,FvNAC064)1.0000)0.5870,((((ATAF2,FvNAC004)0.5110,(SlNAC1,StNAC1)1.0000)0.7160,(ATAF1,FvNAC015)0.9800)0.9800,(ANAC072,FvNAC034,(ANAC019,ANAC055)0.9810)1.0000,(FvNAC040,FvNAC077)0.7190,((ATNAP,FvNAC045)0.9930,(SlNOR,(FvNAC021,((NARS1,NARS2)0.9850,(NAM-B1,(FaRIF,FvNAC035)1.0000)0.7050)0.8500)0.5040)0.9820)0.5260)0.7090((FvNAC104,FvNAC108)0.7150,FvNAC110)1.0000,(FvNAC053,FvNAC054)1.0000,FvNAC107,((FvNAC105,FvNAC106)1.0000,((FvNAC102,FvNAC103)0.8910,(FvNAC109,FvNAC111)1.0000)1.0000)1.0000,(FvNAC067,FvNAc068)1.0000,FvNAC044,FvNAC084,FvNAC016,(FvNAC090,FvNAC091)1.0000,(((FvNAC022,FvNAC083)0.6680,FvNAC001)1.0000,(FvNAC043,FvNAC094)0.7250)1.0000,FvNAC002,(((FvNAC036,FvNAC070,FvNAC097,FvNAC074)0.6630,FvNAC073)0.9030,(FvNAC082,(FvNAC066,(FvNAC069,(FvNAC071,FvNAC072)1.0000)0.9140)0.9980)0.9020,FvNAC099,(FvNAC012,FvNAC013)1.0000,(FvNAC028,FvNAC048)1.0000,(FvNAC041,(FvNAC029,((((FvNAC031,FvNAC032)1.0000,FvNAC038)0.6150,FvNAC030)0.7500,(FvNAC065,(FvNAC062,FvNAC063)1.0000)1.0000)0.6550,FvNAC098,((FvNAC058,FvNAC059)0.9980,(FvNAC088,(FvNAC086,(FvNAC087,FvNAC089)1.0000)0.6950)0.9980)1.0000)0.5940)0.5480)0.5970);
